# Supplementary material for: Recent Advances of DprE1 Inhibitors against Mycobacterium tuberculosis: Computational Analysis of Physicochemical and ADMET Properties
Source: ACS Omega. 2022 Nov 3;7(45):40659–81. doi: 10.1021/acsomega.2c05307 (PMC9670723; doi:10.1021/acsomega.2c05307)
Supplement: Supplementary file 1 — ao2c05307_si_001.xlsx [file ao2c05307_si_001.xlsx]

## Sheet: Cover Page
	Supporting Information
	Review
	Recent advances of DprE1 Inhibitors against Mycobacterium tuberculosis: Computational Analysis of Physicochemical and ADMET Properties
	Patrícia S. M. Amado a,b,c, Christopher Woodley c, Maria L. S. Cristiano a,b* and Paul M. O’Neill c*
	a Center of Marine Sciences - CCMAR, University of Algarve, P-8005-039 Faro (Portugal)
	b Department of Chemistry and Pharmacy, FCT, University of Algarve, P-8005-039 Faro (Portugal)
	c Department of Chemistry, University of Liverpool, Liverpool L69 7ZD (United Kingdom)
	* Correspondence: mcristi@ualg.pt; pmoneill@liverpool.ac.uk
	Please see the following sheet for Molecular formula strings (SMILES) and extensive data for 1519 DprE1 compounds in 57 variables.

## Sheet: SMILES, data of 1519 DprE1 inh.
SMILES	IC50 uM	pIC50	MIC uM	pMIC	Activity	Binding	Class	logS	logD	hERG pIC50	BBB log([brain]:[blood])	BBB category	P-gp category	PPB90 category	logP	MW	HBD	HBA	TPSA	Flexibility	Rotatable Bonds	PAINS count	Ames	pCC50	P450.1A2	P450.2C19	P450.2C8	P450.2C9	P450.2D6	P450.2E1	P450.3A4	Catechol	Benzodioxane	Azide	Aminothiazole	Hydroquinone	Michael Acceptors	Anil_Nh_Alk_A	Anil_Nh_Alk_B	Anil_Di_Alk_B	Anil_Di_alk_C	Anil_Di_alk_E	Indole_3Yl_Alk_A	Sulfonamide_A	Het_65	Mannich_A	Imini_One_A	Dyes5A	Quinone_D
O=C(C1=NC2=CC=C(C(F)(F)F)C=C2N=C1NCC3=CC=C(OCC)C=C3)OCC	NA	NA		5,03	Active	Non-covalent	2-Carboxyquinoxalines	-0.2054	3.277	5.99	0.09405	-	yes	high	5.327	419.4	1	6	73.34	0.2813	9	0	Non-mutagenic	NA	0.104	0.13	0.048	0.058	0.144	0.004	0.512	0	0	0	0	0	0	0	0	0	0	0	0	0	0	0	0	0	0
O=C(C1=NC2=CC=C(C(F)(F)F)C=C2N=C1NCC3=CC=C(OC)C=C3)N	NA	NA	>100	<4	Not Active	Non-covalent	2-Carboxyquinoxalines	0.8469	2.158	5.067	-0.3018	-	no	high	3.678	376.3	2	6	90.13	0.2069	6	0	Non-mutagenic	NA	0.124	0.112	0.034	0.106	0.148	0.002	0.474	0	0	0	0	0	0	0	0	0	0	0	0	0	0	0	0	0	0
O=C(C1=NC2=CC=C(C(F)(F)F)C=C2N=C1NCC3=CC=C(OC)C=C3)NC	NA	NA	>100	<4	Not Active	Non-covalent	2-Carboxyquinoxalines	0.9488	2.349	5.255	-0.2212	-	no	high	3.774	390.4	2	6	76.14	0.2333	7	0	Non-mutagenic	NA	0.12	0.102	0.034	0.09	0.178	0	0.476	0	0	0	0	0	0	0	0	0	0	0	0	0	0	0	0	0	0
O=C(C1=NC2=CC=C(C(F)(F)F)C=C2N=C1NCC3=CC=C(C(F)(F)F)C=C3)N	NA	NA	>100	<4	Not Active	Non-covalent	2-Carboxyquinoxalines	0.2858	2.688	5.27	-0.1253	-	yes	high	4.347	414.3	2	5	80.9	0.1935	6	0	Non-mutagenic	NA	0.132	0.088	0.022	0.202	0.084	0.012	0.46	0	0	0	0	0	0	0	0	0	0	0	0	0	0	0	0	0	0
O=C(C1=NC2=CC=C(C(F)(F)F)C=C2N=C1NCC3=CC=C(C(F)(F)F)C=C3)NC	NA	NA	>100	<4	Not Active	Non-covalent	2-Carboxyquinoxalines	0.3255	2.835	5.454	-0.09116	-	yes	high	4.417	428.3	2	5	66.91	0.2188	7	0	Non-mutagenic	NA	0.124	0.1	0.028	0.15	0.132	0.008	0.458	0	0	0	0	0	0	0	0	0	0	0	0	0	0	0	0	0	0
FC(C1=CC=C2N=C(C)C(NCC3=CC=C(OC)C=C3)=NC2=C1)(F)F	22	4,66	>100	<4	Not Active	Non-covalent	2-Carboxyquinoxalines	1.021	2.853	5.979	0.01817	+	no	high	4.605	347.3	1	4	47.04	0.1852	5	0	Non-mutagenic	NA	0.112	0.21	0.018	0.052	0.166	0.008	0.434	0	0	0	0	0	0	0	0	0	0	0	0	0	0	0	0	0	0
FC(C1=CC=C2N=C(C)C(NCC3=CC=C(OC)C(OC)=C3)=NC2=C1)(F)F	20	4,7	>100	<4	Not Active	Non-covalent	2-Carboxyquinoxalines	0.9512	2.743	5.853	-0.01314	-	no	high	4.494	377.4	1	5	56.27	0.2069	6	0	Non-mutagenic	NA	0.136	0.204	0.02	0.036	0.146	0.008	0.45	1	0	0	0	0	0	0	0	0	0	0	0	0	0	0	0	0	0
COC1=C(OC)C(OC)=CC(CNC2=NC3=CC(C(F)(F)F)=CC=C3N=C2C)=C1	NA	NA	>100	<4	Not Active	Non-covalent	2-Carboxyquinoxalines	0.9543	2.551	5.767	-0.0002712	-	no	high	4.309	407.4	1	6	65.5	0.2258	7	0	Non-mutagenic	NA	0.144	0.182	0.024	0.02	0.144	0.006	0.48	1	0	0	0	0	0	0	0	0	0	0	0	0	0	0	0	0	0
FC(C1=CC=C(C=C1)CNC2=NC3=CC(C(F)(F)F)=CC=C3N=C2C)(F)F	NA	NA	>100	<4	Not Active	Non-covalent	2-Carboxyquinoxalines	0.4385	3.202	6.171	0.2426	+	yes	high	5.251	385.3	1	3	37.81	0.1724	5	0	Non-mutagenic	NA	0.118	0.158	0.008	0.138	0.118	0.008	0.452	0	0	0	0	0	0	0	0	0	0	0	0	0	0	0	0	0	0
OC(C1=NC2=CC=CC=C2N=C1NCC3=CC=C(OC)C=C3)=O	23	4,64	>100	<4	Not Active	Non-covalent	2-Carboxyquinoxalines	1.772	0.1568	4.613	-1.114	-	no	high	3.868	309.3	2	6	84.34	0.2	5	0	Non-mutagenic	NA	0.128	0.12	0.03	0.302	0.096	0.008	0.316	0	0	0	0	0	0	0	0	0	0	0	0	0	0	0	0	0	0
OC(C1=NC2=CC=CC=C2N=C1NCC3=CC=C(OC)C(OC)=C3)=O	33	4,48	>100	<4	Not Active	Non-covalent	2-Carboxyquinoxalines	1.848	0.2388	4.484	-0.8759	-	no	high	3.597	339.3	2	7	93.57	0.2222	6	0	Non-mutagenic	NA	0.134	0.15	0.018	0.216	0.1	0.006	0.376	1	0	0	0	0	0	0	0	0	0	0	0	0	0	0	0	0	0
FC1=CC=C(C=C1)CNC2=NC3=CC=CC=C3N=C2C(O)=O	16	4,8	75	4,12	Not Active	Non-covalent	2-Carboxyquinoxalines	1.332	0.3863	4.852	-1.292	-	no	high	3.781	297.3	2	5	75.11	0.1667	4	0	Mutagenic	NA	0.14	0.068	0.016	0.42	0.032	0.026	0.298	0	0	0	0	0	0	0	0	0	0	0	0	0	0	0	0	0	0
O=C(C1=NC2=CC=C(C(F)(F)F)C=C2N=C1NCC3=CC=C(OCC)C=C3)O	0,088	7,06		5,51	Active	Non-covalent	2-Carboxyquinoxalines	0.5277	1.739	5	-0.9818	-	yes	high	5.117	391.3	2	6	84.34	0.2333	7	0	Non-mutagenic	NA	0.068	0.102	0.04	0.202	0.132	0.006	0.45	0	0	0	0	0	0	0	0	0	0	0	0	0	0	0	0	0	0
O=C(C1=NC2=CC=C(C(F)(F)F)C=C2N=C1NCC3=CC=C(OC)C(OC)=C3)O	0,16	6,8	50	4,3	Not Active	Non-covalent	2-Carboxyquinoxalines	0.8358	1.316	4.739	-0.8275	-	no	high	4.498	407.3	2	7	93.57	0.2258	7	0	Non-mutagenic	NA	0.112	0.128	0.022	0.178	0.118	0.002	0.44	1	0	0	0	0	0	0	0	0	0	0	0	0	0	0	0	0	0
O=C(C1=NC2=CC=C(C(F)(F)F)C=C2N=C1NCC3=CC(OC)=C(OC)C(OC)=C3)O	0,2	6,7	100	4	Not Active	Non-covalent	2-Carboxyquinoxalines	0.8889	1.212	4.651	-0.6465	-	no	high	4.167	437.4	2	8	102.8	0.2424	8	0	Non-mutagenic	NA	0.134	0.126	0.032	0.154	0.11	0	0.444	1	0	0	0	0	0	0	0	0	0	0	0	0	0	0	0	0	0
O=C(C1=NC2=CC=C(C(F)(F)F)C=C2N=C1NCC3=CC=CC(OC)=C3)O	0,083	7,08	25	4,6	Not Active	Non-covalent	2-Carboxyquinoxalines	0.8351	1.468	4.717	-1.002	-	no	high	4.768	377.3	2	6	84.34	0.2069	6	0	Non-mutagenic	NA	0.1	0.116	0.02	0.222	0.12	0.002	0.42	0	0	0	0	0	0	0	0	0	0	0	0	0	0	0	0	0	0
O=C(C1=NC2=CC=C(C(F)(F)F)C=C2N=C1NCC3=CC=C(OC)C(F)=C3)O	0,08	7,1		5,03	Active	Non-covalent	2-Carboxyquinoxalines	0.2496	1.488	4.982	-0.9689	-	no	high	4.712	395.3	2	6	84.34	0.2	6	0	Non-mutagenic	NA	0.086	0.124	0.026	0.224	0.11	0.002	0.428	0	0	0	0	0	0	0	0	0	0	0	0	0	0	0	0	0	0
O=C(C1=NC2=CC=C(C(F)(F)F)C=C2N=C1NCC3=CC=C(C)C=C3)O	0,1	7		4,9	Not Active	Non-covalent	2-Carboxyquinoxalines	0.6517	1.734	4.901	-1.036	-	no	high	5.322	361.3	2	5	75.11	0.1786	5	0	Non-mutagenic	NA	0.076	0.094	0.01	0.37802	0.058	0.002	0.38198	0	0	0	0	0	0	0	0	0	0	0	0	0	0	0	0	0	0
O=C(C1=NC2=CC=C(C(F)(F)F)C=C2N=C1NCC3=CC=CC(C)=C3)O	0,22	6,66	25	4,6	Not Active	Non-covalent	2-Carboxyquinoxalines	0.6517	1.761	4.732	-1.036	-	no	high	5.322	361.3	2	5	75.11	0.1786	5	0	Non-mutagenic	NA	0.088	0.094	0.008	0.356	0.054	0.002	0.398	0	0	0	0	0	0	0	0	0	0	0	0	0	0	0	0	0	0
O=C(C1=NC2=CC=C(C(F)(F)F)C=C2N=C1NCC3=CC=C(F)C(C)=C3)O	0,13	6,89		5,2	Active	Non-covalent	2-Carboxyquinoxalines	0.07245	1.702	5	-0.9924	-	no	high	5.239	379.3	2	5	75.11	0.1724	5	0	Non-mutagenic	NA	0.078	0.084	0.012	0.356	0.052	0.002	0.416	0	0	0	0	0	0	0	0	0	0	0	0	0	0	0	0	0	0
O=C(C1=NC2=CC=C(C(F)(F)F)C=C2N=C1NCC3=CC=CC(F)=C3)O	0,16	6,8		4,43	Not Active	Non-covalent	2-Carboxyquinoxalines	0.3053	1.624	4.952	-1.013	-	no	high	4.845	365.3	2	5	75.11	0.1786	5	0	Non-mutagenic	NA	0.098	0.08	0.014	0.33198	0.056	0.012	0.40802	0	0	0	0	0	0	0	0	0	0	0	0	0	0	0	0	0	0
O=C(C1=NC2=CC=C(C(F)(F)F)C=C2N=C1NCC3=CC=C(F)C(F)=C3)O	0,15	6,82	25	4,6	Not Active	Non-covalent	2-Carboxyquinoxalines	-0.2681	1.482	5.203	-0.9579	-	no	high	4.642	383.3	2	5	75.11	0.1724	5	0	Non-mutagenic	NA	0.086	0.078	0.02	0.338	0.048	0.01	0.42	0	0	0	0	0	0	0	0	0	0	0	0	0	0	0	0	0	0
O=C(C1=NC2=CC=C(C(F)(F)F)C=C2N=C1NCC3=CC=C(Cl)C=C3)O	0,05	7,3		5,51	Active	Non-covalent	2-Carboxyquinoxalines	0.4972	2.126	4.907	-0.9757	-	no	high	5.377	381.7	2	5	75.11	0.1786	5	0	Non-mutagenic	NA	0.082	0.082	0.018	0.362	0.048	0.012	0.396	0	0	0	0	0	0	0	0	0	0	0	0	0	0	0	0	0	0
O=C(C1=NC2=CC=C(C(F)(F)F)C=C2N=C1NCC3=CC=CC(Cl)=C3)O	0,13	6,89	25	4,6	Not Active	Non-covalent	2-Carboxyquinoxalines	0.4972	2.153	4.744	-0.9757	-	no	high	5.377	381.7	2	5	75.11	0.1786	5	0	Non-mutagenic	NA	0.094	0.08	0.014	0.344	0.048	0.012	0.408	0	0	0	0	0	0	0	0	0	0	0	0	0	0	0	0	0	0
O=C(C1=NC2=CC=C(C(F)(F)F)C=C2N=C1NCC3=CC=C(Cl)C(Cl)=C3)O	0,11	6,96		4,73	Not Active	Non-covalent	2-Carboxyquinoxalines	0.1107	2.508	4.788	-0.8882	-	no	high	5.732	416.2	2	5	75.11	0.1724	5	0	Non-mutagenic	NA	0.078	0.074	0.02	0.35804	0.046	0.008	0.41596	0	0	0	0	0	0	0	0	0	0	0	0	0	0	0	0	0	0
O=C(C1=NC2=CC=C(C(F)(F)F)C=C2N=C1NCC3=CC=C(C(F)(F)F)C=C3)O	0,12	6,92		5,2	Active	Non-covalent	2-Carboxyquinoxalines	0.2651	2.099	5.053	-0.7521	-	yes	high	5.106	415.3	2	5	75.11	0.1935	6	0	Non-mutagenic	NA	0.082	0.08	0.026	0.318	0.072	0.012	0.41	0	0	0	0	0	0	0	0	0	0	0	0	0	0	0	0	0	0
O=C(C1=NC2=CC=C(C(F)(F)F)C=C2N=C1NCC3=CC=CC(C(F)(F)F)=C3)O	0,16	6,8		4,9	Not Active	Non-covalent	2-Carboxyquinoxalines	0.2651	2.066	4.877	-0.7521	-	yes	high	5.106	415.3	2	5	75.11	0.1935	6	0	Non-mutagenic	NA	0.09	0.078	0.02	0.298	0.072	0.012	0.43	0	0	0	0	0	0	0	0	0	0	0	0	0	0	0	0	0	0
O=C(C1=NC2=CC=C(C(F)(F)F)C=C2N=C1NCC3=CC=C(C#N)C=C3)O	0,067	7,17	50	4,3	Not Active	Non-covalent	2-Carboxyquinoxalines	0.535	1.424	4.9	-1.168	-	no	high	5.121	372.3	2	6	98.9	0.2069	6	0	Non-mutagenic	NA	0.098	0.082	0.02	0.334	0.062	0.006	0.398	0	0	0	0	0	0	0	0	0	0	0	0	0	0	0	0	0	0
O=C(C1=NC2=C(C=C(C(F)(F)F)C=C2)NC1=O)O	NA	NA	>100	<4	Not Active	Non-covalent	2-Carboxyquinoxalines	2.184	0.186	3.56	-1.058	-	no	low	2.565	258.2	2	5	83.05	0.1053	2	0	Non-mutagenic	NA	0.34202	0.05	0	0.20398	0.05	0.098	0.256	0	0	0	0	0	0	0	0	0	0	0	0	0	0	0	0	0	0
O=C(C1=NC2=CC=C(C(F)(F)F)C=C2N=C1NC3=CC=C(OC)C=C3)O	0,22	6,66		4,73	Not Active	Non-covalent	2-Carboxyquinoxalines	0.812	1.428	4.954	-0.8324	-	no	high	4.714	363.3	2	6	84.34	0.1786	5	0	Non-mutagenic	NA	0.172	0.104	0.014	0.272	0.074	0.014	0.35	0	0	0	0	0	0	0	0	0	0	0	0	0	0	0	0	0	0
O=C(C1=NC2=CC=C(C(F)(F)F)C=C2N=C1NCC3=CC=C(OC)C=C3)OCC	0,041	7,39		5,51	Active	Non-covalent	2-Carboxyquinoxalines	0.1701	2.998	5.863	0.07237	-	yes	high	4.947	405.4	1	6	73.34	0.2581	8	0	Non-mutagenic	4.318758763	0.094	0.136	0.042	0.058	0.164	0	0.506	0	0	0	0	0	0	0	0	0	0	0	0	0	0	0	0	0	0
O=C(C1=NC2=CC=C(C(F)(F)F)C=C2N=C1NCC3=CC=C(F)C=C3)O	NA	NA		4,9	Not Active	Non-covalent	2-Carboxyquinoxalines	0.3053	1.593	5.116	-1.013	-	no	high	4.845	365.3	2	5	75.11	0.1786	5	0	Non-mutagenic	4.602059991	0.088	0.082	0.018	0.348	0.056	0.01	0.398	0	0	0	0	0	0	0	0	0	0	0	0	0	0	0	0	0	0
O=C(C1=NC2=CC=C(C(F)(F)F)C=C2N=C1NCC3=CC=C(OC)C=C3)O	NA	NA		5,51	Active	Non-covalent	2-Carboxyquinoxalines	0.8351	1.427	4.872	-1.002	-	no	high	4.768	377.3	2	6	84.34	0.2069	6	0	Non-mutagenic	4.431798276	0.09	0.114	0.028	0.22398	0.132	0.002	0.41002	0	0	0	0	0	0	0	0	0	0	0	0	0	0	0	0	0	0
O=C1NC2=C(C=CC=C2)C(NC3CCN(C(C4=C(Cl)N(C)N=C4)=O)CC3)=C1	0,04	7,4		5,2	Active	Non-covalent	4-Aminoquinolones	1.523	1.595	5.525	-1.145	-	yes	high	1.996	385.8	2	7	83.02	0.1333	4	0	Non-mutagenic	NA	0.122	0.112	0.046	0.14	0.134	0.012	0.434	0	0	0	0	0	0	0	0	0	0	0	0	0	0	0	0	0	0
O=C1NC2=C(C=C(F)C=C2)C(NC3CCN(C(C4=C(Cl)N(C)N=C4)=O)CC3)=C1	0,005	8,3		5,8	Active	Non-covalent	4-Aminoquinolones	1.034	1.663	5.818	-1.135	-	yes	high	2.099	403.8	2	7	83.02	0.129	4	0	Non-mutagenic	NA	0.122	0.098	0.058	0.11	0.138	0.024	0.45	0	0	0	0	0	0	0	0	0	0	0	0	0	0	0	0	0	0
O=C1NC2=C(C=C(F)C(F)=C2)C(NC3CCN(C(C4=C(Cl)N(C)N=C4)=O)CC3)=C1	0,006	8,22		6,1	Active	Non-covalent	4-Aminoquinolones	0.586	1.633	6.034	-1.091	-	yes	high	2.227	421.8	2	7	83.02	0.125	4	0	Non-mutagenic	NA	0.114	0.094	0.058	0.11	0.138	0.026	0.46	0	0	0	0	0	0	0	0	0	0	0	0	0	0	0	0	0	0
O=C1NC2=C(C=CC(F)=C2)C(NC3CCN(C(C4=C(Cl)N(C)N=C4)=O)CC3)=C1	0,007	8,15		5,51	Active	Non-covalent	4-Aminoquinolones	1.09	1.634	5.762	-1.137	-	yes	high	2.062	403.8	2	7	83.02	0.129	4	0	Non-mutagenic	NA	0.124	0.106	0.054	0.108	0.138	0.024	0.446	0	0	0	0	0	0	0	0	0	0	0	0	0	0	0	0	0	0
O=C1NC2=C(C=CC=C2F)C(NC3CCN(C(C4=C(Cl)N(C)N=C4)=O)CC3)=C1	0,011	7,96		5,51	Active	Non-covalent	4-Aminoquinolones	1.034	1.723	5.85	-1.132	-	yes	high	2.099	403.8	2	7	83.02	0.129	4	0	Non-mutagenic	NA	0.11	0.102	0.06	0.122	0.136	0.016	0.454	0	0	0	0	0	0	0	0	0	0	0	0	0	0	0	0	0	0
O=C1NC2=C(C=CC(F)=C2F)C(NC3CCN(C(C4=C(Cl)N(C)N=C4)=O)CC3)=C1	0,009	8,05		5,8	Active	Non-covalent	4-Aminoquinolones	0.586	1.69	6.065	-1.088	-	yes	high	2.227	421.8	2	7	83.02	0.125	4	0	Non-mutagenic	NA	0.12	0.092	0.058	0.11	0.138	0.026	0.456	0	0	0	0	0	0	0	0	0	0	0	0	0	0	0	0	0	0
O=C1N(C)C2=C(C=CC=C2)C(NC3CCN(C(C4=C(Cl)N(C)N=C4)=O)CC3)=C1	0,14	6,85	25	4,6	Not Active	Non-covalent	4-Aminoquinolones	1.177	1.671	5.756	-0.8769	-	no	high	2.536	399.9	1	7	72.16	0.129	4	0	Non-mutagenic	NA	0.126	0.108	0.05	0.12	0.124	0.006	0.466	0	0	0	0	0	0	0	0	0	0	0	0	0	0	0	0	0	0
O=C1N(CC)C2=C(C=CC=C2)C(NC3CCN(C(C4=C(Cl)N(C)N=C4)=O)CC3)=C1	>100	<4	>100	<4	Not Active	Non-covalent	4-Aminoquinolones	0.9986	1.996	5.898	-0.8744	-	yes	high	2.921	413.9	1	7	72.16	0.1563	5	0	Non-mutagenic	NA	0.096	0.086	0.046	0.114	0.14	0.006	0.512	0	0	0	0	0	0	0	0	0	0	0	0	0	0	0	0	0	0
O=C1NC2=C(C=CC=C2)C(OC3CCN(C(C4=C(Cl)N(C)N=C4)=O)CC3)=C1	8	5,1	50	4,3	Not Active	Non-covalent	4-Aminoquinolones	1.73	1.793	5.54	-1.204	-	yes	high	1.793	386.8	1	7	80.22	0.1333	4	0	Non-mutagenic	NA	0.122	0.138	0.054	0.096	0.142	0.008	0.44	0	0	0	0	0	0	0	0	0	0	0	0	0	0	0	0	0	0
O=C1NC2=C(C=CC=C2)C(N(C3CCN(C(C4=C(Cl)N(C)N=C4)=O)CC3)C)=C1	18	4,74	>250	<3,6	Not Active	Non-covalent	4-Aminoquinolones	1.941	1.772	5.879	-0.9463	-	yes	high	1.907	399.9	1	7	74.23	0.129	4	0	Non-mutagenic	NA	0.1	0.1	0.046	0.106	0.11	0.01	0.528	0	0	0	0	0	0	0	0	0	0	0	0	0	0	0	0	0	0
O=C(C1=C(Cl)N(C)N=C1)N2CCC(NC3=CC(OC)=NC4=CC=CC=C34)CC2	78	4,11	>200	<3,7	Not Active	Non-covalent	4-Aminoquinolones	1.878	1.729	5.837	-0.4468	-	yes	high	2.274	399.9	1	7	72.28	0.1613	5	0	Non-mutagenic	NA	0.098	0.116	0.052	0.09	0.14	0.004	0.5	0	0	0	0	0	0	0	0	0	0	0	0	0	0	0	0	0	0
O=C(C1=C(Cl)N(C)N=C1)N2CCC(NC3=C4C=CC=CC4=NN=C3)CC2	>10	<5	>200	<3,7	Not Active	Non-covalent	4-Aminoquinolones	1.777	1.243	5.94	-0.4902	-	no	high	2.652	370.8	1	7	75.94	0.1379	4	0	Non-mutagenic	NA	0.124	0.118	0.032	0.102	0.128	0.014	0.482	0	0	0	0	0	0	0	0	0	0	0	0	0	0	0	0	0	0
O=C(C1=C(Cl)N(C)N=C1)N2CCC(NC3=NNC4=C3C=C(F)C=C4)CC2	0,113	6,95	>100	<4	Not Active	Non-covalent	4-Aminoquinolones	1.929	1.211	5.723	-0.7106	-	yes	high	2.386	376.8	2	7	78.84	0.1379	4	0	Non-mutagenic	NA	0.144	0.106	0.044	0.094	0.138	0.022	0.452	0	0	0	0	0	0	0	0	0	0	0	0	0	0	0	0	0	0
O=C1C=C(NC2CCN(C(C3=C(Cl)N(C)N=C3)=O)CC2)C=C(C4=CC=CC=C4)N1	3	5,52	50	4,3	Not Active	Non-covalent	4-Aminoquinolones	1.286	1.952	5.224	-1.158	-	yes	high	2.202	411.9	2	7	83.02	0.1563	5	0	Non-mutagenic	NA	0.088	0.108	0.054	0.158	0.11	0.014	0.468	0	0	0	0	0	0	0	0	0	0	0	0	0	0	0	0	0	0
O=C1NC2=C(C=CC=C2)C(NC3CN(C(C4=C(Cl)N(C)N=C4)=O)CC3)=C1	4,7	5,33	>200	<3,7	Not Active	Non-covalent	4-Aminoquinolones	1.819	1.501	5.228	-1.14	-	no	high	1.778	371.8	2	7	83.02	0.1379	4	0	Non-mutagenic	NA	0.14	0.134	0.036	0.128	0.13	0.012	0.42	0	0	0	0	0	0	0	0	0	0	0	0	0	0	0	0	0	0
O=C1NC2=C(C=CC=C2)C(NC3CN(C(C4=C(Cl)N(C)N=C4)=O)C3)=C1	1,8	5,74	50	4,3	Not Active	Non-covalent	4-Aminoquinolones	2.002	1.357	5.041	-1.133	-	no	low	1.423	357.8	2	7	83.02	0.1429	4	0	Non-mutagenic	NA	0.172	0.118	0.034	0.146	0.102	0.02	0.408	0	0	0	0	0	0	0	0	0	0	0	0	0	0	0	0	0	0
O=C1NC2=C(C=CC=C2)C(N[C@H]3C[C@H](C)N(C(C4=C(Cl)N(C)N=C4)=O)CC3)=C1	0,026	7,59		4,9	Not Active	Non-covalent	4-Aminoquinolones	1.103	1.749	5.599	-1.128	-	yes	high	2.496	399.9	2	7	83.02	0.129	4	0	Non-mutagenic	NA	0.136	0.078	0.046	0.162	0.094	0.012	0.472	0	0	0	0	0	0	0	0	0	0	0	0	0	0	0	0	0	0
O=C1NC2=C(C=CC=C2)C(N[C@@H]3C[C@H](C)N(C(C4=C(Cl)N(C)N=C4)=O)CC3)=C1	>10	<5	>200	<3,7	Not Active	Non-covalent	4-Aminoquinolones	1.103	1.749	5.599	-1.128	-	yes	high	2.496	399.9	2	7	83.02	0.129	4	0	Non-mutagenic	NA	0.136	0.078	0.046	0.162	0.094	0.012	0.472	0	0	0	0	0	0	0	0	0	0	0	0	0	0	0	0	0	0
O=C1NC2=C(C=C(F)C=C2)C(N[C@H]3C[C@@](N4C(C5=C(Cl)N(C)N=C5)=O)([H])CC[C@@]4([H])C3)=C1	0,03	7,52		6,4	Active	Non-covalent	4-Aminoquinolones	0.3912	1.741	6.001	-1.113	-	yes	high	2.822	429.9	2	7	83.02	0.1176	4	0	Non-mutagenic	NA	0.122	0.096	0.042	0.132	0.11	0.02	0.478	0	0	0	0	0	0	0	0	0	0	0	0	0	0	0	0	0	0
O=C1NC2=C(C=C(F)C=C2)C(N[C@@H]3C[C@@](N4C(C5=C(Cl)N(C)N=C5)=O)([H])CC[C@@]4([H])C3)=C1	43	4,37	>200	<3,7	Not Active	Non-covalent	4-Aminoquinolones	0.3912	1.741	6.001	-1.113	-	yes	high	2.822	429.9	2	7	83.02	0.1176	4	0	Non-mutagenic	NA	0.122	0.096	0.042	0.132	0.11	0.02	0.478	0	0	0	0	0	0	0	0	0	0	0	0	0	0	0	0	0	0
O=C1NC2=C(C=CC=C2)C(NC3CCN(C(C4=CN(C)N=C4)=O)CC3)=C1	2,2	5,66	140	3,85	Not Active	Non-covalent	4-Aminoquinolones	2.029	0.932	5.482	-1.138	-	yes	low	1.421	351.4	2	7	83.02	0.1379	4	0	Non-mutagenic	NA	0.144	0.09	0.046	0.128	0.15	0.02	0.422	0	0	0	0	0	0	0	0	0	0	0	0	0	0	0	0	0	0
O=C1NC2=C(C=CC=C2)C(NC3CCN(C(C4=C(C)N(C)N=C4)=O)CC3)=C1	0,21	6,68		5,21	Active	Non-covalent	4-Aminoquinolones	1.805	1.102	5.496	-1.135	-	yes	low	1.842	365.4	2	7	83.02	0.1333	4	0	Non-mutagenic	NA	0.134	0.102	0.05	0.124	0.136	0.01	0.444	0	0	0	0	0	0	0	0	0	0	0	0	0	0	0	0	0	0
O=C1NC2=C(C=C(F)C=C2)C(NC3CCN(C(C4=C(C(F)(F)F)N(C)N=C4)=O)CC3)=C1	0,021	7,68		5,21	Active	Non-covalent	4-Aminoquinolones	0.8512	1.787	6.023	-0.9469	-	yes	high	2.632	437.4	2	7	83.02	0.1471	5	0	Non-mutagenic	NA	0.102	0.086	0.048	0.1	0.144	0.012	0.508	0	0	0	0	0	0	0	0	0	0	0	0	0	0	0	0	0	0
O=C1NC2=C(C=C(F)C=C2)C(NC3CCN(C(C4=NOC(C)=C4C)=O)CC3)=C1	<0,006	>8,22		5,21	Active	Non-covalent	4-Aminoquinolones	1.07	1.692	5.652	-1.21	-	yes	high	2.273	384.4	2	7	91.23	0.129	4	0	Non-mutagenic	NA	0.132	0.1	0.042	0.112	0.132	0.012	0.47	0	0	0	0	0	0	0	0	0	0	0	0	0	0	0	0	0	0
O=C1NC2=C(C=C(F)C=C2)C(NC3CCN(C(C4=C(C)N(C)N=N4)=O)CC3)=C1	0,011	7,96		5,46	Active	Non-covalent	4-Aminoquinolones	1.611	0.9237	5.754	-1.277	-	yes	low	1.504	384.4	2	8	95.91	0.129	4	0	Non-mutagenic	NA	0.152	0.086	0.05	0.092	0.124	0.02	0.476	0	0	0	0	0	0	0	0	0	0	0	0	0	0	0	0	0	0
O=C1NC2=C(C=C(F)C=C2)C(NC3CCN(C(C4=C(Cl)N(CC)N=C4)=O)CC3)=C1	0,045	7,35		4,9	Not Active	Non-covalent	4-Aminoquinolones	0.8713	1.965	5.946	-1.13	-	yes	high	2.474	417.9	2	7	83.02	0.1563	5	0	Non-mutagenic	NA	0.098	0.088	0.044	0.124	0.14	0.018	0.488	0	0	0	0	0	0	0	0	0	0	0	0	0	0	0	0	0	0
O=C1NC2=C(C=CC=C2)C(NC3CCN(C(C4=C(Cl)N(C(C)C)N=C4)=O)CC3)=C1	7	5,15	100	4	Not Active	Non-covalent	4-Aminoquinolones	1.172	2.378	5.758	-1.067	-	yes	high	2.738	413.9	2	7	83.02	0.1563	5	0	Non-mutagenic	NA	0.094	0.094	0.05	0.122	0.132	0.006	0.502	0	0	0	0	0	0	0	0	0	0	0	0	0	0	0	0	0	0
O=C1NC2=C(C=C(F)C(F)=C2)C(NC3CCN(C(C4=NOC(C)=C4C)=O)CC3)=C1	0,018	7,74		6,7	Active	Non-covalent	4-Aminoquinolones	0.6806	1.644	5.87	-1.193	-	yes	low	2.399	402.4	2	7	91.23	0.125	4	0	Non-mutagenic	NA	0.132	0.092	0.05	0.11	0.13	0.02	0.466	0	0	0	0	0	0	0	0	0	0	0	0	0	0	0	0	0	0
O=C1N(C)C2=C(C=C(F)C(F)=C2)C(NC3CCN(C(C4=C(Cl)N(C)N=C4)=O)CC3)=C1	0,02	7,7		5,51	Active	Non-covalent	4-Aminoquinolones	0.2783	1.736	6.281	-0.8419	-	no	high	2.768	435.9	1	7	72.16	0.1212	4	0	Non-mutagenic	NA	0.118	0.09	0.05	0.112	0.132	0.018	0.48	0	0	0	0	0	0	0	0	0	0	0	0	0	0	0	0	0	0
O=C1N(C)C2=C(C=C(F)C(F)=C2)C(NC3CCN(C(C4=NOC(C)=C4C)=O)CC3)=C1	0,038	7,42		6,11	Active	Non-covalent	4-Aminoquinolones	0.3921	1.743	6.115	-0.9376	-	no	high	2.931	416.4	1	7	80.37	0.1212	4	0	Non-mutagenic	NA	0.12	0.092	0.048	0.1	0.124	0.016	0.5	0	0	0	0	0	0	0	0	0	0	0	0	0	0	0	0	0	0
O=C1NC2=C(C=C(F)C(F)=C2)C(N[C@H]3C[C@H](C)N(C(C4=C(Cl)N(C)N=C4)=O)CC3)=C1	0,021	7,68		6,4	Active	Non-covalent	4-Aminoquinolones	0.2418	1.755	6.098	-1.081	-	yes	high	2.682	435.9	2	7	83.02	0.1212	4	0	Non-mutagenic	NA	0.142	0.08	0.048	0.13	0.1	0.024	0.476	0	0	0	0	0	0	0	0	0	0	0	0	0	0	0	0	0	0
O=C1NC2=C(C=C(F)C(F)=C2)C(N[C@H]3C[C@@](N4C(C5=C(Cl)N(C)N=C5)=O)([H])CC[C@@]4([H])C3)=C1	0,009	8,05		7,22	Active	Non-covalent	4-Aminoquinolones	0.02845	1.728	6.207	-1.075	-	yes	high	2.902	447.9	2	7	83.02	0.1143	4	0	Non-mutagenic	NA	0.124	0.088	0.048	0.132	0.112	0.022	0.474	0	0	0	0	0	0	0	0	0	0	0	0	0	0	0	0	0	0
O=C1NC2=C(C=C(F)C(F)=C2)C(N[C@H]3C[C@@](N4C(C5=NOC(C)=C5C)=O)([H])CC[C@@]4([H])C3)=C1	0,007	8,15		7,22	Active	Non-covalent	4-Aminoquinolones	0.1174	1.658	6.052	-1.172	-	yes	high	3.067	428.4	2	7	91.23	0.1143	4	0	Non-mutagenic	NA	0.134	0.066	0.052	0.156	0.094	0.016	0.482	0	0	0	0	0	0	0	0	0	0	0	0	0	0	0	0	0	0
O=C1N(C)C2=C(C=C(F)C=C2)C(N[C@H]3C[C@@](N4C(C5=C(Cl)N(C)N=C5)=O)([H])CC[C@@]4([H])C3)=C1	0,012	7,92		6,6	Active	Non-covalent	4-Aminoquinolones	0.04843	1.845	6.223	-0.8691	-	yes	high	3.355	443.9	1	7	72.16	0.1143	4	0	Non-mutagenic	NA	0.13	0.08	0.05	0.134	0.092	0.01	0.504	0	0	0	0	0	0	0	0	0	0	0	0	0	0	0	0	0	0
O=C1N(C)C2=C(C=C(F)C(F)=C2)C(N[C@H]3C[C@@](N4C(C5=C(Cl)N(C)N=C5)=O)([H])CC[C@@]4([H])C3)=C1	0,008	8,1		6,92	Active	Non-covalent	4-Aminoquinolones	-0.2765	1.855	6.449	-0.8401	-	yes	high	3.438	461.9	1	7	72.16	0.1111	4	0	Non-mutagenic	NA	0.134	0.074	0.058	0.134	0.102	0.014	0.484	0	0	0	0	0	0	0	0	0	0	0	0	0	0	0	0	0	0
O=C1N(C)C2=C(C=C(F)C(F)=C2)C(N[C@H]3C[C@@](N4C(C5=NOC(C)=C5C)=O)([H])CC[C@@]4([H])C3)=C1	0,017	7,77		6,92	Active	Non-covalent	4-Aminoquinolones	-0.1681	1.789	6.291	-0.9328	-	yes	high	3.593	442.5	1	7	80.37	0.1111	4	0	Non-mutagenic	NA	0.126	0.062	0.05	0.152	0.088	0.014	0.508	0	0	0	0	0	0	0	0	0	0	0	0	0	0	0	0	0	0
O=C(C1=C(Cl)N(C)N=C1)N2[C@]3([H])C[C@@H](NC4=NNC5=C4C=C(F)C=C5)C[C@@]2([H])CC3	0,12	6,92		5,2	Active	Non-covalent	4-Aminoquinolones	1.352	1.424	5.904	-0.6729	-	yes	high	3.036	402.9	2	7	78.84	0.125	4	0	Non-mutagenic	NA	0.144	0.1	0.032	0.148	0.108	0.016	0.452	0	0	0	0	0	0	0	0	0	0	0	0	0	0	0	0	0	0
O=C1C=C(N[C@H]2C[C@@](N3C(C4=C(Cl)N(C)N=C4)=O)([H])CC[C@@]3([H])C2)C=C(C5=CC=CC=C5)N1	0,053	7,28		5,8	Active	Non-covalent	4-Aminoquinolones	0.6002	1.997	5.416	-1.134	-	yes	high	2.927	437.9	2	7	83.02	0.1429	5	0	Non-mutagenic	NA	0.086	0.1	0.056	0.166	0.086	0.014	0.492	0	0	0	0	0	0	0	0	0	0	0	0	0	0	0	0	0	0
O=C1N(C)C2=C(C=CC=N2)C(N[C@H]3C[C@@](N4C(C5=C(Cl)N(C)N=C5)=O)([H])CC[C@@]4([H])C3)=C1	0,026	7,59		6,6	Active	Non-covalent	4-Aminoquinolones	0.6301	1.546	5.659	-1.037	-	yes	high	2.192	426.9	1	8	85.05	0.1176	4	0	Non-mutagenic	NA	0.138	0.078	0.044	0.138	0.086	0.008	0.508	0	0	0	0	0	0	0	0	0	0	0	0	0	0	0	0	0	0
O=C1C=C(N[C@H]2C[C@@](N3C(C4=NOC(C)=C4C)=O)([H])CC[C@@]3([H])C2)C5=NC=CN=C5N1C	0,183	6,74		5,21	Active	Non-covalent	4-Aminoquinolones	0.644	1.178	5.623	-1.162	-	yes	high	2.707	408.5	1	9	106.2	0.1176	4	0	Non-mutagenic	NA	0.144	0.062	0.038	0.134	0.088	0.01	0.524	0	0	0	0	0	0	0	0	0	0	0	0	0	0	0	0	0	0
O=C(C1=CN(CC2=CC=CC=C2C)C3=CC=CN=C31)NCC4CC4	0,014	7,85		5,2	Active	Non-covalent	Azaindoles	1.27	3.413	5.136	0.1504	+	no	high	3.413	319.4	1	4	46.92	0.2222	6	0	Mutagenic	NA	0.146	0.126	0.014	0.19402	0.102	0.008	0.40998	0	0	0	0	0	0	0	0	0	0	0	0	0	0	0	0	0	0
O=C(C1=CN(CC2=NC=NC(OC)=C2C)C3=CC=CN=C31)NCCF	0,0135	7,87		5,63	Active	Non-covalent	Azaindoles	1.736	2.048	4.91	-0.3028	-	no	high	2.048	343.4	1	7	81.93	0.2593	7	0	Non-mutagenic	NA	0.124	0.158	0.02	0.076	0.154	0.002	0.466	0	0	0	0	0	0	0	0	0	0	0	0	0	0	0	0	0	0
O=C(C1=CN(CC2=NC=NC(OC)=C2C)C3=CC=CN=C31)NCC4CC4	0,005	8,3		6,41	Active	Non-covalent	Azaindoles	1.54	2.589	4.996	-0.2931	-	no	high	2.589	351.4	1	7	81.93	0.2414	7	0	Mutagenic	NA	0.088	0.124	0.036	0.096	0.138	0.002	0.516	0	0	0	0	0	0	0	0	0	0	0	0	0	0	0	0	0	0
O=C(C1=CN(CC2=NC=NC(OC)=C2C)C3=CC(C)=CN=C31)NCCF	0,003	8,52			Active	Non-covalent	Azaindoles	1.525	2.474	4.933	-0.3061	-	no	high	2.474	357.4	1	7	81.93	0.25	7	0	Non-mutagenic	NA	0.1	0.162	0.01	0.074	0.136	0.002	0.516	0	0	0	0	0	0	0	0	0	0	0	0	0	0	0	0	0	0
O=C(C1=CN(CC2=NC=NC(OC)=C2C)C3=CC(C)=CN=C31)NCCO	0,01	8		5,81	Active	Non-covalent	Azaindoles	2.178	1.56	4.629	-0.5671	-	no	high	1.56	355.4	2	8	102.2	0.25	7	0	Non-mutagenic	NA	0.082	0.16	0.03	0.094	0.17	0.002	0.462	0	0	0	0	0	0	0	0	0	0	0	0	0	0	0	0	0	0
O=C(C1=CN(CC2=CC=C(C)C=C2C)C3=CC=CN=C31)NCCF	0,01	8		5,63	Active	Non-covalent	Azaindoles	1.282	3.293	5.082	0.1217	+	no	high	3.293	325.4	1	4	46.92	0.2308	6	0	Non-mutagenic	NA	0.158	0.1	0.012	0.186	0.118	0.006	0.42	0	0	0	0	0	0	0	0	0	0	0	0	0	0	0	0	0	0
O=C(C1=CN(CC2=C(OC)C=CC=C2F)C3=CC=CN=C31)NCC4CC4	0,006	8,22		5,63	Active	Non-covalent	Azaindoles	1.054	2.977	5.335	-0.1145	-	no	high	2.977	353.4	1	5	56.15	0.2414	7	0	Mutagenic	NA	0.106	0.13	0.042	0.114	0.182	0.006	0.42	0	0	0	0	0	0	0	0	0	0	0	0	0	0	0	0	0	0
O=C(C1=CN(CC2=CC=C(OC)C=C2)C3=CC=CN=C31)NCC4CC4	0,007	8,15		5,2	Active	Non-covalent	Azaindoles	1.523	2.902	5.264	-0.09812	-	no	high	2.902	335.4	1	5	56.15	0.25	7	0	Mutagenic	NA	0.124	0.134	0.038	0.12	0.182	0.006	0.396	0	0	0	0	0	0	0	0	0	0	0	0	0	0	0	0	0	0
O=C(C1=CN(CC2=CC=C(OC)C=C2)C3=CC=CN=C31)N(CC4CC4)C	10	5	>200	<3,7	Not Active	Non-covalent	Azaindoles	2.469	2.739	5.854	-0.1613	-	no	high	2.739	349.4	0	5	47.36	0.2414	7	0	Mutagenic	NA	0.09	0.15	0.048	0.108	0.174	0.004	0.426	0	0	0	0	0	0	0	0	0	0	0	0	0	0	0	0	0	0
O=C(C1=CN(CC2=CC=C(OC)C=C2)C3=C1C=NC=C3)NCC4CC4	1	6	>200	<3,7	Not Active	Non-covalent	Azaindoles	1.523	2.902	5.255	-0.09812	-	no	high	2.902	335.4	1	5	56.15	0.25	7	0	Mutagenic	NA	0.126	0.138	0.04	0.11	0.162	0.008	0.416	0	0	0	0	0	0	0	0	0	0	0	0	0	0	0	0	0	0
O=C(C1=CN(CC2=CC=CC=C2C)C3=CC=CN=C31)NCCN4CCCCC4	10	5	>200	<3,7	Not Active	Non-covalent	Azaindoles	2.212	2.127	5.917	0.2816	-	yes	high	3.548	376.5	1	5	50.16	0.2258	7	0	Non-mutagenic	NA	0.102	0.048	0.056	0.048	0.228	0	0.518	0	0	0	0	0	0	0	0	0	0	0	0	0	0	0	0	0	0
O=C(C1=CN(CC2=CC=C(C)C=C2C)C3=CC=CN=C31)NCCC4=CC=NC=C4	5,5	5,26	>200	<3,7	Not Active	Non-covalent	Azaindoles	0.4784	3.618	5.184	0.04676	-	no	high	3.618	384.5	1	5	59.81	0.2188	7	0	Mutagenic	NA	0.156	0.106	0.024	0.178	0.104	0.006	0.426	0	0	0	0	0	0	0	0	0	0	0	0	0	0	0	0	0	0
O=C(C1=CN(CC2=CC=C(C)C=C2C)C3=CC=CN=C31)NCC4CCC(F)(F)CC4	7,9	5,1	>200	<3,7	Not Active	Non-covalent	Azaindoles	0.06092	4.949	5.649	0.1427	+	no	high	4.949	411.5	1	4	46.92	0.1818	6	0	Non-mutagenic	NA	0.11	0.076	0.04	0.18	0.102	0.004	0.488	0	0	0	0	0	0	0	0	0	0	0	0	0	0	0	0	0	0
O=C(C1=CN(CC2=CC=C(C)C=C2)C3=CC=CN=C31)NCC4CC4	0,021	7,68		4,88	Not Active	Non-covalent	Azaindoles	1.27	3.413	5.29	0.1451	+	no	high	3.413	319.4	1	4	46.92	0.2222	6	0	Mutagenic	NA	0.138	0.118	0.014	0.208	0.106	0.008	0.408	0	0	0	0	0	0	0	0	0	0	0	0	0	0	0	0	0	0
O=C(C1=CN(CC2=NC=CC=C2C)C3=CC=CN=C31)NCC4CC4	0,083	7,08	27	4,57	Not Active	Non-covalent	Azaindoles	1.56	2.407	4.87	-0.008957	-	no	low	2.407	320.4	1	5	59.81	0.2222	6	0	Mutagenic	NA	0.148	0.15	0.012	0.164	0.092	0.006	0.428	0	0	0	0	0	0	0	0	0	0	0	0	0	0	0	0	0	0
O=C(C1=CN(CC2CCOCC2)C3=CC=CN=C31)NCC4CC4	2,5	5,6	>100	<4	Not Active	Non-covalent	Azaindoles	2.212	2.216	5.085	-0.01359	-	yes	low	2.216	313.4	1	5	56.15	0.2308	6	0	Non-mutagenic	NA	0.146	0.158	0.038	0.11	0.162	0.022	0.364	0	0	0	0	0	0	0	0	0	0	0	0	0	0	0	0	0	0
O=C(C1=CN(CC2=NC=NC(OC)=C2C)C3=CC(C)=CN=C31)NC[C@@H](F)C	0,014	7,85	156	6,81	Active	Non-covalent	Azaindoles	1.301	2.772	4.989	-0.233	-	no	high	2.772	371.4	1	7	81.93	0.2414	7	0	Mutagenic	NA	0.068	0.14	0.022	0.074	0.14	0	0.556	0	0	0	0	0	0	0	0	0	0	0	0	0	0	0	0	0	0
O=C(C1=CN(CC2=NC=NC(N(C)C)=C2C)C3=CC(C)=CN=C31)NCCF	0,037	7,43		6,11	Active	Non-covalent	Azaindoles	1.728	1.172	5.207	-0.07079	-	no	low	2.544	370.4	1	7	75.94	0.2414	7	0	Mutagenic	NA	0.104	0.064	0.036	0.05	0.084	0.004	0.658	0	0	0	0	0	0	0	0	0	0	0	0	0	0	0	0	0	0
O=C(C1=CN(CC2=NC=NC(OC)=C2C)C3=CC=CN=C31)NC[C@H](F)C	NA	NA		6,11	Active	Non-covalent	Azaindoles	1.513	2.36	4.967	-0.2249	-	no	high	2.36	357.4	1	7	81.93	0.25	7	0	Mutagenic	NA	0.096	0.138	0.022	0.064	0.166	0.004	0.51	0	0	0	0	0	0	0	0	0	0	0	0	0	0	0	0	0	0
O=C(C1=CN(CC2=NC=NC(N(C)C)=C2C)C3=CC=CN=C31)NCCF	0,02	7,7		5,2	Active	Non-covalent	Azaindoles	1.938	0.9809	5.188	-0.07723	-	no	low	2.122	356.4	1	7	75.94	0.25	7	0	Non-mutagenic	NA	0.1	0.054	0.044	0.05	0.1	0.004	0.648	0	0	0	0	0	0	0	0	0	0	0	0	0	0	0	0	0	0
O=C(C1=CN(CC2=NC=NC(OC)=C2C)C3=CC=CN=C31)NCCO	0,09	7,05	14	4,85	Not Active	Non-covalent	Azaindoles	2.373	1.135	4.605	-0.5571	-	yes	low	1.135	341.4	2	8	102.2	0.2593	7	0	Non-mutagenic	NA	0.112	0.148	0.036	0.104	0.186	0.002	0.412	0	0	0	0	0	0	0	0	0	0	0	0	0	0	0	0	0	0
O=C(C1=CN(CC2=CC(F)=CN=C2OC)C3=CC=CN=C31)NCCOC	0,004	8,4		5,71	Active	Non-covalent	Azaindoles	1.736	1.462	4.924	-0.327	-	yes	high	1.462	358.4	1	7	78.27	0.2857	8	0	Non-mutagenic	NA	0.106	0.20402	0.06	0.058	0.176	0.002	0.39398	0	0	0	0	0	0	0	0	0	0	0	0	0	0	0	0	0	0
O=C(C1=CN(CC2=CC(F)=CN=C2OC)C3=CC(C)=CN=C31)NC[C@@H](F)C	0,004	8,4		>6,41	Active	Non-covalent	Azaindoles	1.011	2.414	5.203	-0.186	-	no	high	2.414	374.4	1	6	69.04	0.2414	7	0	Mutagenic	NA	0.086	0.142	0.024	0.084	0.18	0	0.484	0	0	0	0	0	0	0	0	0	0	0	0	0	0	0	0	0	0
O=C(C1=CN(CC2=CC(C(F)(F)F)=CN=C2OC)C3=CC(C)=CN=C31)NCCO	0,007	8,15		5,81	Active	Non-covalent	Azaindoles	1.604	1.847	4.765	-0.5005	-	yes	high	1.847	408.4	2	7	89.27	0.2581	8	0	Non-mutagenic	NA	0.078	0.116	0.042	0.068	0.224	0.004	0.468	0	0	0	0	0	0	0	0	0	0	0	0	0	0	0	0	0	0
O=C(C1=CN(CC2=NC=CC(OCC(F)(F)F)=C2C)C3=CC(C)=CN=C31)NCCF	0,019	7,72		5,81	Active	Non-covalent	Azaindoles	0.8155	2.969	5.217	-0.1729	-	no	high	2.969	424.4	1	6	69.04	0.2813	9	0	Mutagenic	NA	0.1	0.154	0.036	0.054	0.192	0.002	0.462	0	0	0	0	0	0	0	0	0	0	0	0	0	0	0	0	0	0
O=C(C1=CN(CC2=NC=NC(OC)=C2C)C3=CC(C)=CN=C31)NCC(F)F	<0,005	>8,30		>6,41	Active	Non-covalent	Azaindoles	1.237	2.699	4.981	-0.244	-	no	high	2.699	375.4	1	7	81.93	0.2414	7	0	Non-mutagenic	NA	0.082	0.152	0.016	0.076	0.142	0.004	0.528	0	0	0	0	0	0	0	0	0	0	0	0	0	0	0	0	0	0
O=C(C1=CN(CC2=NC=NC(N(C)C)=C2C)C3=CC(C)=CN=C31)NCCO	0,028	7,55		>6,41	Active	Non-covalent	Azaindoles	2.373	0.6176	4.908	-0.3869	-	yes	low	1.648	368.4	2	8	96.17	0.2414	7	0	Non-mutagenic	NA	0.088	0.058	0.058	0.07	0.088	0.004	0.634	0	0	0	0	0	0	0	0	0	0	0	0	0	0	0	0	0	0
O=C(C1=CN(CC2=NC=NC(OC(F)F)=C2C)C3=CC(C)=CN=C31)NCCO	0,021	7,68		>6,41	Active	Non-covalent	Azaindoles	1.6	1.922	4.869	-0.5358	-	no	high	1.922	391.4	2	8	102.2	0.2667	8	0	Non-mutagenic	NA	0.076	0.138	0.038	0.086	0.19202	0.006	0.46398	0	0	0	0	0	0	0	0	0	0	0	0	0	0	0	0	0	0
O=C(C1=CN(CC2=NC=NC(OC)=C2C)C3=CC(OC)=CN=C31)NCCF	0,013	7,89		>6,41	Active	Non-covalent	Azaindoles	1.828	1.973	4.915	-0.447	-	no	high	1.973	373.4	1	8	91.16	0.2759	8	0	Non-mutagenic	NA	0.086	0.178	0.02	0.052	0.138	0.002	0.524	0	0	0	0	0	0	0	0	0	0	0	0	0	0	0	0	0	0
O=C(C1=CN(CC2=NC=NC(OC)=C2C)C3=CC(OC)=CN=C31)NCC(F)F	0,009	8,05		>6,41	Active	Non-covalent	Azaindoles	1.561	2.195	4.962	-0.3868	-	no	high	2.195	391.4	1	8	91.16	0.2667	8	0	Non-mutagenic	NA	0.07	0.158	0.03	0.062	0.134	0.002	0.544	0	0	0	0	0	0	0	0	0	0	0	0	0	0	0	0	0	0
O=C(C1=CN(CC2=NC=NC(OC)=C2C)C3=CC(OC)=CN=C31)NCCO	0,019	7,72		6,11	Active	Non-covalent	Azaindoles	2.459	1.071	4.611	-0.6668	-	yes	low	1.071	371.4	2	9	111.4	0.2759	8	0	Non-mutagenic	NA	0.076	0.182	0.036	0.06	0.168	0	0.478	0	0	0	0	0	0	0	0	0	0	0	0	0	0	0	0	0	0
O=C(C1=CN(CC2=NC=NC(N(C)C)=C2C)C3=CC(OC)=CN=C31)NCCF	0,007	8,15		>6,41	Active	Non-covalent	Azaindoles	2.036	1.166	5.183	-0.2797	-	yes	high	2.051	386.4	1	8	85.17	0.2667	8	0	Non-mutagenic	NA	0.068	0.068	0.06	0.026	0.098	0	0.68	0	0	0	0	0	0	0	0	0	0	0	0	0	0	0	0	0	0
O=C(NCC(F)F)C1=CN(C2=CC(OC)=CN=C21)CC3=NC=NC(N(C)C)=C3C	0,003	8,52		>6,41	Active	Non-covalent	Azaindoles	1.764	1.362	5.23	-0.2339	-	yes	high	2.277	404.4	1	8	85.17	0.2581	8	0	Non-mutagenic	NA	0.068	0.062	0.092	0.024	0.096	0	0.658	0	0	0	0	0	0	0	0	0	0	0	0	0	0	0	0	0	0
O=C(C1=CN(CC2=NC=NC(N(C)C)=C2C)C3=CC(OC)=CN=C31)NCCO	0,043	7,37		>6,41	Active	Non-covalent	Azaindoles	2.658	0.6166	4.883	-0.5533	-	yes	low	1.167	384.4	2	9	105.4	0.2667	8	0	Non-mutagenic	NA	0.07	0.062	0.09	0.042	0.104	0.002	0.63	0	0	0	0	0	0	0	0	0	0	0	0	0	0	0	0	0	0
O=C(C1=CN(CC2=NC=NC(OC(F)F)=C2C)C3=CC(OC)=CN=C31)NCCF	0,005	8,3		>6,41	Active	Non-covalent	Azaindoles	1.244	2.315	5.147	-0.3777	-	no	high	2.315	409.4	1	8	91.16	0.2903	9	0	Non-mutagenic	NA	0.078	0.16	0.036	0.064	0.154	0.002	0.506	0	0	0	0	0	0	0	0	0	0	0	0	0	0	0	0	0	0
O=C(C1=CN(CC2=NC=NC(OC(F)F)=C2C)C3=CC(OC)=CN=C31)NCC(F)F	0,005	8,3		>6,41	Active	Non-covalent	Azaindoles	1.004	2.507	5.186	-0.3034	-	no	high	2.507	427.4	1	8	91.16	0.2813	9	0	Non-mutagenic	NA	0.08	0.158	0.042	0.074	0.13	0.002	0.514	0	0	0	0	0	0	0	0	0	0	0	0	0	0	0	0	0	0
O=C(C1=CN(CC2=NC=NC(OC(F)F)=C2C)C3=CC(OC)=CN=C31)NCCO	0,017	7,77		6,11	Active	Non-covalent	Azaindoles	1.894	1.441	4.849	-0.6323	-	yes	high	1.441	407.4	2	9	111.4	0.2903	9	0	Non-mutagenic	NA	0.07	0.166	0.05	0.068	0.188	0.002	0.456	0	0	0	0	0	0	0	0	0	0	0	0	0	0	0	0	0	0
O=C(C1=CN(CC2=NC=C(C)N=C2C)C3=CC(C)=CN=C31)NCCF	0,011	7,96		>6,41	Active	Non-covalent	Azaindoles	1.277	2.925	5.011	-0.09834	-	no	high	2.925	341.4	1	6	72.7	0.2222	6	0	Mutagenic	NA	0.168	0.138	0.016	0.144	0.092	0.006	0.436	0	0	0	0	0	0	0	0	0	0	0	0	0	0	0	0	0	0
O=C(C1=CN(CC2=NC=C(C)N=C2C)C3=CC(C)=CN=C31)NCC(F)F	0,015	7,82		>6,41	Active	Non-covalent	Azaindoles	0.971	3.153	5.06	-0.05182	-	no	high	3.153	359.4	1	6	72.7	0.2143	6	0	Mutagenic	NA	0.158	0.104	0.014	0.158	0.082	0.006	0.478	0	0	0	0	0	0	0	0	0	0	0	0	0	0	0	0	0	0
O=C(C1=CN(CC2=NC=NC(OC)=C2C)C3=CC(F)=CN=C31)NCCF	NA	NA		5,2	Active	Non-covalent	Azaindoles	1.227	2.153	5.173	-0.3276	-	no	high	2.153	361.3	1	7	81.93	0.25	7	0	Non-mutagenic	NA	0.108	0.16	0.016	0.09	0.146	0.002	0.478	0	0	0	0	0	0	0	0	0	0	0	0	0	0	0	0	0	0
O=C(C1=CN(CC2=NC=NC(OC)=C2C)C3=CC(Br)=CN=C31)NCCF	0,022	7,66		5,81	Active	Non-covalent	Azaindoles	1.098	2.63	5.051	-0.3123	-	no	high	2.63	422.3	1	7	81.93	0.25	7	0	Non-mutagenic	NA	0.102	0.142	0.016	0.094	0.15	0.002	0.494	0	0	0	0	0	0	0	0	0	0	0	0	0	0	0	0	0	0
O=C(C1=CN(CC2=NC=NC(OC)=C2C)C3=CC(C(F)(F)F)=CN=C31)NCCF	0,2	6,7	>200	<3,70	Not Active	Non-covalent	Azaindoles	1.056	2.825	5.18	-0.2929	-	no	high	2.825	411.4	1	7	81.93	0.2581	8	0	Non-mutagenic	NA	0.088	0.116	0.028	0.054	0.186	0.002	0.526	0	0	0	0	0	0	0	0	0	0	0	0	0	0	0	0	0	0
O=C(C1=CN(CC2=NC=NC(OC)=C2C)C3=CC(C4CC4)=CN=C31)NCCF	0,013	7,89		5,51	Active	Non-covalent	Azaindoles	1.184	2.918	5.322	-0.3561	-	yes	high	2.918	383.4	1	7	81.93	0.2581	8	0	Non-mutagenic	NA	0.08	0.104	0.03	0.078	0.172	0.002	0.534	0	0	0	0	0	0	0	0	0	0	0	0	0	0	0	0	0	0
O=C(C1=CN(CC2=CC(F)=CC=C2OC)C3=C(C)C=CN=C31)NCC4CC4	0,012	7,92		5,2	Active	Non-covalent	Azaindoles	0.7899	3.505	5.465	-0.1065	-	no	high	3.505	367.4	1	5	56.15	0.2333	7	0	Mutagenic	NA	0.088	0.106	0.032	0.108	0.2	0.002	0.464	0	0	0	0	0	0	0	0	0	0	0	0	0	0	0	0	0	0
O=C(C1=CN(CC2=CC=C(C)C=C2C)C3=CC=C(OC)N=C31)NCC4CC4	NA	NA	>100	<4	Not Active	Non-covalent	Azaindoles	1.088	3.769	5.205	-0.09185	-	no	high	3.769	363.5	1	5	56.15	0.2333	7	0	Mutagenic	NA	0.09	0.108	0.034	0.096	0.202	0.002	0.468	0	0	0	0	0	0	0	0	0	0	0	0	0	0	0	0	0	0
CC1=CN=C2C(N(CC3=NC=NC(OC)=C3C)C=C2C4=CN(C(F)F)N=C4)=C1	0,019	7,72		>6,41	Active	Non-covalent	Azaindoles	0.9527	3.7	5.673	-0.5937	-	no	high	3.7	384.4	0	7	70.65	0.1613	5	0	Non-mutagenic	NA	0.162	0.132	0.014	0.08	0.102	0.008	0.502	0	0	0	0	0	0	0	0	0	0	0	0	0	0	0	0	0	0
O=C(C1=CN(CC2=CC(OC)=NC=C2)C3=C(C)C=CN=C31)NCC	NA	NA		4,43	Not Active	Non-covalent	Azaindoles	1.909	1.972	4.592	-0.2167	-	no	high	1.972	324.4	1	6	69.04	0.2308	6	0	Non-mutagenic	NA	0.146	0.162	0.02	0.102	0.16	0	0.41	0	0	0	0	0	0	0	0	0	0	0	0	0	0	0	0	0	0
O=C(C1=CN(CC2=CC(OC)=NC=C2)C3=C(C)C=CN=C31)NCC(F)F	NA	NA		4,76	Not Active	Non-covalent	Azaindoles	1.506	2.09	4.79	-0.1715	-	no	high	2.09	360.4	1	6	69.04	0.25	7	0	Mutagenic	NA	0.11	0.158	0.02	0.086	0.178	0.004	0.444	0	0	0	0	0	0	0	0	0	0	0	0	0	0	0	0	0	0
O=C(C1=CN(CC2=CC(OC)=NC=C2)C3=C(C)C=CN=C31)NCC(F)(F)F	NA	NA		4,78	Not Active	Non-covalent	Azaindoles	1.364	2.403	4.92	-0.1668	-	no	high	2.403	378.3	1	6	69.04	0.2414	7	0	Mutagenic	NA	0.102	0.164	0.022	0.072	0.182	0.002	0.456	0	0	0	0	0	0	0	0	0	0	0	0	0	0	0	0	0	0
O=C(C1=CN(CC2=CC(OC)=NC=C2)C3=C(C)C=CN=C31)NC4CC4	NA	NA	>75	<4,12	Not Active	Non-covalent	Azaindoles	1.676	2.162	4.759	-0.2371	-	no	high	2.162	336.4	1	6	69.04	0.2143	6	0	Non-mutagenic	NA	0.182	0.108	0.028	0.112	0.136	0.004	0.43	0	0	0	0	0	0	0	0	0	0	0	0	0	0	0	0	0	0
O=C(C1=CN(CC2=CC(OC)=NC=C2)C3=C(C)C=CN=C31)NC4CCCC4	NA	NA		4,46	Not Active	Non-covalent	Azaindoles	1.364	2.728	4.994	-0.233	-	no	high	2.728	364.4	1	6	69.04	0.2	6	0	Mutagenic	NA	0.126	0.12	0.028	0.122	0.12	0.002	0.482	0	0	0	0	0	0	0	0	0	0	0	0	0	0	0	0	0	0
O=C(C1=CN(CC2=CC(OC)=NC=C2)C3=C(C)C=CN=C31)NC4CCCCC4	NA	NA		4,78	Not Active	Non-covalent	Azaindoles	1.201	3.199	5.129	-0.2144	-	yes	high	3.199	378.5	1	6	69.04	0.1935	6	0	Non-mutagenic	NA	0.118	0.118	0.032	0.13	0.118	0.002	0.482	0	0	0	0	0	0	0	0	0	0	0	0	0	0	0	0	0	0
O=C(C1=CN(CC2=CC(OC)=NC=C2)C3=C(C)C=CN=C31)NCC4=CC=CC=C4	NA	NA		4,49	Not Active	Non-covalent	Azaindoles	0.8468	2.86	4.943	-0.225	-	no	high	2.86	386.4	1	6	69.04	0.2188	7	0	Non-mutagenic	NA	0.11	0.12	0.028	0.108	0.206	0.002	0.426	0	0	0	0	0	0	0	0	0	0	0	0	0	0	0	0	0	0
O=C(C1=CN(CC2=CC(OC)=NC=C2)C3=C(C)C=CN=C31)NCC4=CC=CC=C4OC	NA	NA		4,82	Not Active	Non-covalent	Azaindoles	0.7449	2.771	4.9	-0.389	-	no	high	2.771	416.5	1	7	78.27	0.2353	8	0	Non-mutagenic	NA	0.082	0.16	0.02	0.06	0.168	0.002	0.508	0	0	0	0	0	0	0	0	0	0	0	0	0	0	0	0	0	0
O=C(C1=CN(CC2=CC(OC)=NC=C2)C3=C(C)C=CN=C31)NCC4=CC=C(OC)C=C4	NA	NA		5,13	Active	Non-covalent	Azaindoles	0.9434	2.754	5.076	-0.415	-	no	high	2.754	416.5	1	7	78.27	0.2353	8	0	Non-mutagenic	NA	0.082	0.15	0.022	0.058	0.182	0.002	0.504	0	0	0	0	0	0	0	0	0	0	0	0	0	0	0	0	0	0
O=C(C1=CN(CC2=CC(OC)=NC=C2)C3=C(C)C=CN=C31)NC(C4=CC=CC=C4)C	NA	NA		4,51	Not Active	Non-covalent	Azaindoles	0.6135	3.266	5.051	-0.1747	-	no	high	3.266	400.5	1	6	69.04	0.2121	7	0	Non-mutagenic	NA	0.132	0.11	0.028	0.108	0.162	0.002	0.458	0	0	0	0	0	0	0	0	0	0	0	0	0	0	0	0	0	0
O=C(C1=CN(CC2=CC(OC)=NC=C2)C3=C(C)C=CN=C31)NCCC4=CC=CC=C4	NA	NA		4,51	Not Active	Non-covalent	Azaindoles	0.7157	3.168	5.133	-0.2147	-	no	high	3.168	400.5	1	6	69.04	0.2424	8	0	Non-mutagenic	NA	0.1	0.118	0.028	0.096	0.224	0.002	0.432	0	0	0	0	0	0	0	0	0	0	0	0	0	0	0	0	0	0
O=C(C1=CN(CC2=CC(OC)=NC=C2)C3=C(C)C=CN=C31)NC4=CC=CC(F)=C4	NA	NA		4,49	Not Active	Non-covalent	Azaindoles	0.2676	3.038	5.333	-0.1293	-	no	high	3.038	390.4	1	6	69.04	0.1875	6	0	Non-mutagenic	NA	0.148	0.112	0.022	0.148	0.134	0.002	0.434	0	0	0	0	0	0	0	0	0	0	0	0	0	0	0	0	0	0
O=C(C1=CN(CC2=CC(OC)=NC=C2)C3=C(C)C=CN=C31)NC4=CC=C(F)C=C4	NA	NA		5,1	Active	Non-covalent	Azaindoles	0.2115	3.136	5.567	-0.1239	-	no	high	3.136	390.4	1	6	69.04	0.1875	6	0	Non-mutagenic	NA	0.146	0.104	0.02	0.136	0.146	0.002	0.446	0	0	0	0	0	0	0	0	0	0	0	0	0	0	0	0	0	0
O=C(C1=CN(CC2=CC(OC)=NC=C2)C3=C(C)C=CN=C31)NC4=CC=C(Cl)C=C4	NA	NA		5,12	Active	Non-covalent	Azaindoles	0.1716	3.525	5.346	-0.1099	-	no	high	3.525	406.9	1	6	69.04	0.1875	6	0	Non-mutagenic	NA	0.14	0.092	0.018	0.16	0.162	0.002	0.426	0	0	0	0	0	0	0	0	0	0	0	0	0	0	0	0	0	0
O=C(C1=CN(CC2=CC(OC)=NC=C2)C3=C(C)C=CN=C31)NC4=CC=C(C)C=C4	NA	NA	16	4,8	Not Active	Non-covalent	Azaindoles	0.509	3.287	5.242	-0.1143	-	no	high	3.287	386.4	1	6	69.04	0.1875	6	0	Non-mutagenic	NA	0.146	0.124	0.022	0.132	0.142	0.006	0.428	0	0	0	0	0	0	0	0	0	0	0	0	0	0	0	0	0	0
O=C(C1=CN(CC2=CC(OC)=NC=C2)C3=C(C)C=CN=C31)NC4=CC=CN=C4	NA	NA	33	4,48	Not Active	Non-covalent	Azaindoles	0.988	2.057	4.819	-0.2461	-	no	high	2.057	373.4	1	7	81.93	0.1935	6	0	Non-mutagenic	NA	0.174	0.122	0.016	0.134	0.12	0.004	0.43	0	0	0	0	0	0	0	0	0	0	0	0	0	0	0	0	0	0
O=C(C1=C2C(N(CC3=NC=NC(OC)=C3C)C=N2)=CC=C1)NCCF	0,034	7,47		5,81	Active	Non-covalent	Benzimidazoles	1.996	2.224	5.169	-0.2913	-	no	high	2.224	343.4	1	7	81.93	0.2593	7	0	Mutagenic	NA	0.102	0.08	0.032	0.06	0.134	0	0.592	0	0	0	0	0	0	0	0	0	0	0	0	0	0	0	0	0	0
O=C(C1=C2C(N(CC3=NC=NC(OC)=C3C)C=N2)=CC(C)=C1)NCCF	0,008	8,1		6,11	Active	Non-covalent	Benzimidazoles	1.788	2.683	5.152	-0.2926	-	no	high	2.683	357.4	1	7	81.93	0.25	7	0	Mutagenic	NA	0.078	0.074	0.026	0.044	0.11	0	0.668	0	0	0	0	0	0	0	0	0	0	0	0	0	0	0	0	0	0
O=C(C1=C2C(N(CC3=NC=NC(OC(F)F)=C3C)C=N2)=CC(C)=C1)NCCF	0,016	7,8		>6,41	Active	Non-covalent	Benzimidazoles	1.236	3.087	5.392	-0.2326	-	no	high	3.087	393.4	1	7	81.93	0.2667	8	0	Mutagenic	NA	0.068	0.064	0.04	0.062	0.116	0	0.65	0	0	0	0	0	0	0	0	0	0	0	0	0	0	0	0	0	0
O=C(C1=C2C(N(CC3=NC=NC(N(C)C)=C3C)C=N2)=CC(C)=C1)NCCF	0,009	8,05		>6,41	Active	Non-covalent	Benzimidazoles	1.978	0.9411	5.423	-0.05325	-	no	high	2.766	370.4	1	7	75.94	0.2414	7	0	Mutagenic	NA	0.096	0.058	0.034	0.052	0.086	0.006	0.668	0	0	0	0	0	0	0	0	0	0	0	0	0	0	0	0	0	0
O=C(C1=C2C(N(CC3=NC=NC(N(C)C)=C3C)C=N2)=CC(C)=C1)NCC(F)F	0,004	8,4		>6,41	Active	Non-covalent	Benzimidazoles	1.715	1.162	5.473	-0.01489	-	yes	high	3.03	388.4	1	7	75.94	0.2333	7	0	Mutagenic	NA	0.096	0.058	0.062	0.046	0.084	0.006	0.648	0	0	0	0	0	0	0	0	0	0	0	0	0	0	0	0	0	0
O=C(C1=C2C(N(CC3=NC=NC(OC)=C3C)C=N2)=CC(OC)=C1)NCCF	0,005	8,3		>6,41	Active	Non-covalent	Benzimidazoles	2.082	2.143	5.126	-0.4383	-	no	high	2.143	373.4	1	8	91.16	0.2759	8	0	Non-mutagenic	NA	0.074	0.084	0.046	0.032	0.092	0	0.672	0	0	0	0	0	0	0	0	0	0	0	0	0	0	0	0	0	0
O=C(C1=C2C(N(CC3=NC=NC(OC(F)F)=C3C)C=N2)=CC(OC)=C1)NCC(F)F	0,005	8,3		>6,41	Active	Non-covalent	Benzimidazoles	1.321	2.78	5.406	-0.2894	-	yes	high	2.78	427.4	1	8	91.16	0.2813	9	0	Non-mutagenic	NA	0.078	0.074	0.082	0.054	0.11	0	0.602	0	0	0	0	0	0	0	0	0	0	0	0	0	0	0	0	0	0
O=C(C1=C2C(N(CC3=NC=NC(N(C)C)=C3C)C=N2)=CC(OC)=C1)NCCF	0,016	7,8		>6,41	Active	Non-covalent	Benzimidazoles	2.276	0.8426	5.392	-0.267	-	yes	high	2.243	386.4	1	8	85.17	0.2667	8	0	Non-mutagenic	NA	0.07	0.068	0.056	0.026	0.092	0	0.688	0	0	0	0	0	0	0	0	0	0	0	0	0	0	0	0	0	0
O=C(C1=C2C(N(CC3=NC=NC(N(C)C)=C3C)C=N2)=CC(OC)=C1)NCC(F)F	0,009	8,05		>6,41	Active	Non-covalent	Benzimidazoles	2.031	1.065	5.441	-0.2191	-	yes	high	2.501	404.4	1	8	85.17	0.2581	8	0	Non-mutagenic	NA	0.076	0.062	0.084	0.028	0.09	0	0.66	0	0	0	0	0	0	0	0	0	0	0	0	0	0	0	0	0	0
O=C(C(NC1=CC=C(Br)C=C1)C)NC2=CC3=C(OCCO3)C=C2	63,1	4,2	125	3,9	Not Active	Non-covalent	Benzodioxanes	1.92	2.191	5.055	-0.04169	-	no	high	3.059	377.2	2	5	59.59	0.2	5	0	Mutagenic	NA	0.182	0.116	0.062	0.182	0.12	0.016	0.322	1	0	0	0	0	0	0	0	0	0	0	0	0	0	0	0	0	0
O=C(N1C2=CC=C(Br)C=C2)C(CCC1)CC3=CC4=C(OCCO4)C=C3	63,1	4,2	110	3,96	Not Active	Non-covalent	Benzodioxanes	0.7021	4.341	5.653	0.08454	+	yes	high	4.341	402.3	0	4	38.77	0.1071	3	0	Non-mutagenic	NA	0.074	0.134	0.046	0.134	0.108	0.006	0.498	1	0	0	0	0	0	0	0	0	0	0	0	0	0	0	0	0	0
CC(C(NC1=CC=CC=C1)=O)NC2=CC3=C(OCCO3)C=C2	63,1	4,2	>125	<3,90	Not Active	Non-covalent	Benzodioxanes	2.32	1.866	4.683	-0.1076	-	no	low	2.297	298.3	2	5	59.59	0.2083	5	0	Mutagenic	NA	0.18602	0.158	0.054	0.2	0.1	0.012	0.28998	1	0	0	0	0	0	0	0	0	0	0	0	0	0	0	0	0	0
O=C(NC1=CC=C(Br)C=C1)C(C(C)C)NC2=CC3=C(OCCO3)C=C2	39,81	4,4	>125	<3,90	Not Active	Non-covalent	Benzodioxanes	1.496	2.834	5.236	-0.001954	-	no	high	3.645	405.3	2	5	59.59	0.2222	6	0	Mutagenic	NA	0.136	0.142	0.056	0.162	0.114	0.01	0.38	1	0	0	0	0	0	0	0	0	0	0	0	0	0	0	0	0	0
CC(C(N(C)C)=O)NC1=CC2=C(OCCO2)C=C1	39,81	4,4	>125	<3,90	Not Active	Non-covalent	Benzodioxanes	4.691	0.04758	4.734	-0.0007471	-	no	low	0.6702	250.3	1	5	50.8	0.2105	4	0	Non-mutagenic	NA	0.296	0.144	0.024	0.096	0.144	0.03	0.266	1	0	0	0	0	0	0	0	0	0	0	0	0	0	0	0	0	0
CC(C(NC1CCCCC1)=O)NC2=CC3=C(OCCO3)C=C2	39,81	4,4	>125	<3,90	Not Active	Non-covalent	Benzodioxanes	2.994	1.365	4.71	-0.1241	-	yes	low	2.531	304.4	2	5	59.59	0.2083	5	0	Non-mutagenic	NA	0.16998	0.134	0.056	0.156	0.104	0.008	0.37202	1	0	0	0	0	0	0	0	0	0	0	0	0	0	0	0	0	0
O=C(N1C2=CC=C(Br)C=C2)C(CC1)CC3=CC4=C(OCCO4)C=C3	31,62	4,5	>125	<3,90	Not Active	Non-covalent	Benzodioxanes	0.8938	3.98	5.516	0.0847	+	yes	high	3.98	388.3	0	4	38.77	0.1111	3	0	Non-mutagenic	NA	0.098	0.14	0.044	0.124	0.108	0.008	0.478	1	0	0	0	0	0	0	0	0	0	0	0	0	0	0	0	0	0
CC(C(NC)=O)NC1=CC2=C(OCCO2)C=C1	31,62	4,5	>125	<3,90	Not Active	Non-covalent	Benzodioxanes	4.453	0.3242	4.047	-0.1074	-	no	low	0.3771	236.3	2	5	59.59	0.2222	4	0	Mutagenic	NA	0.346	0.132	0.024	0.106	0.112	0.036	0.244	1	0	0	0	0	0	0	0	0	0	0	0	0	0	0	0	0	0
CC(C(NC1=CC=C(C)C=C1)=O)NC2=CC3=C(OCCO3)C=C2	15,85	4,8	125	3,9	Not Active	Non-covalent	Benzodioxanes	2.503	1.97	4.852	-0.0851	-	no	high	2.525	312.4	2	5	59.59	0.2	5	0	Mutagenic	NA	0.156	0.146	0.046	0.19	0.118	0.006	0.338	1	0	0	0	0	0	0	0	0	0	0	0	0	0	0	0	0	0
CC(C(NC1=CC=C(Br)C=N1)=O)NC2=CC3=C(OCCO3)C=C2	6,31	5,2	80	4,1	Not Active	Non-covalent	Benzodioxanes	1.927	1.832	4.712	-0.169	-	no	low	2.224	378.2	2	6	72.48	0.2	5	0	Non-mutagenic	NA	0.176	0.128	0.07	0.16	0.118	0.012	0.336	1	0	0	0	0	0	0	0	0	0	0	0	0	0	0	0	0	0
O=C(NC1=CC=C(Br)C=C1)C(CC)NC2=CC3=C(OCCO3)C=C2	3,98	5,4	62	4,21	Not Active	Non-covalent	Benzodioxanes	1.745	2.402	5.188	-0.0375	-	no	high	3.426	391.3	2	5	59.59	0.2308	6	0	Mutagenic	NA	0.14	0.13	0.062	0.192	0.116	0.014	0.346	1	0	0	0	0	0	0	0	0	0	0	0	0	0	0	0	0	0
CC(C(NC1=CC=C2C(NN=C2)=C1)=O)NC3=CC4=C(OCCO4)C=C3	3,98	5,4	31	4,51	Not Active	Non-covalent	Benzodioxanes	2.308	1.542	4.65	-0.6348	-	yes	low	1.866	338.4	3	7	88.27	0.1786	5	0	Non-mutagenic	NA	0.156	0.128	0.06	0.144	0.136	0.014	0.362	1	0	0	0	0	0	0	0	0	0	0	0	0	0	0	0	0	0
CC(C(NC1=NC2=C(C=CC=C2)N1)=O)NC3=CC4=C(OCCO4)C=C3	3,98	5,4	62	4,21	Not Active	Non-covalent	Benzodioxanes	1.966	1.874	4.474	-0.6199	-	yes	high	2.18	338.4	3	7	88.27	0.1786	5	0	Non-mutagenic	NA	0.15	0.128	0.064	0.146	0.134	0.014	0.364	1	0	0	0	0	0	0	0	0	0	0	0	0	0	0	0	0	0
CC(C(NC1=CC=C(Br)C=C1)=O)NC2=CC=C3C(NCCO3)=C2	2,51	5,6	>125	<3,90	Not Active	Non-covalent	Benzodioxanes	2.698	2.079	5.108	-0.05321	-	no	low	2.646	376.2	3	5	62.39	0.2	5	0	Mutagenic	NA	0.184	0.114	0.066	0.172	0.116	0.014	0.334	0	0	0	0	0	0	0	0	0	0	0	0	0	0	0	0	0	0
CC(C(NC1=CC=C(Br)C=C1)=O)CC2=CC3=C(OCCO3)C=C2	2	5,7	110	3,96	Not Active	Non-covalent	Benzodioxanes	1.394	3.9	5.159	0.1133	+	no	high	3.9	376.2	1	4	47.56	0.2	5	0	Mutagenic	NA	0.134	0.102	0.038	0.218	0.118	0.006	0.384	1	0	0	0	0	0	0	0	0	0	0	0	0	0	0	0	0	0
CC(C(NC1=CC=C(Br)C=C1)=O)NC2=CC=C(OC)C(OC)=C2	2	5,7	40	4,4	Not Active	Non-covalent	Benzodioxanes	2.055	1.971	4.953	0.02685	-	no	high	3.266	379.2	2	5	59.59	0.2917	7	0	Mutagenic	NA	0.232	0.13	0.026	0.186	0.146	0.018	0.262	1	0	0	0	0	0	0	0	0	0	0	0	0	0	0	0	0	0
CC(C(NC1=CC=C(Br)C=C1)=O)NC2=CC=C3C(OCCO3)=C2	2	5,7	62	4,21	Not Active	Non-covalent	Benzodioxanes	1.92	2.191	5.055	-0.04169	-	no	high	3.059	377.2	2	5	59.59	0.2	5	0	Mutagenic	NA	0.182	0.116	0.062	0.182	0.12	0.016	0.322	1	0	0	0	0	0	0	0	0	0	0	0	0	0	0	0	0	0
CC(C(NC1=CC=C(C#N)C=C1)=O)NC2=CC3=C(OCCO3)C=C2	2	5,7	31	4,51	Not Active	Non-covalent	Benzodioxanes	2.333	1.666	4.84	-0.2728	-	no	low	2.057	323.3	2	6	83.38	0.2308	6	0	Mutagenic	NA	0.162	0.12	0.074	0.17002	0.12	0.014	0.33998	1	0	0	0	0	0	0	0	0	0	0	0	0	0	0	0	0	0
CC(C(NC1=CC=C(Br)N=C1)=O)NC2=CC3=C(OCCO3)C=C2	1,59	5,8	32	4,49	Not Active	Non-covalent	Benzodioxanes	1.927	1.773	4.735	-0.169	-	no	low	2.224	378.2	2	6	72.48	0.2	5	0	Non-mutagenic	NA	0.174	0.136	0.068	0.156	0.12	0.012	0.334	1	0	0	0	0	0	0	0	0	0	0	0	0	0	0	0	0	0
CC(C(NC1=CC=C(Br)C=C1)=O)NC2=CC=C3C(NCCC3)=C2	1,26	5,9	125	3,9	Not Active	Non-covalent	Benzodioxanes	2.661	2.224	5.313	0.04123	+	yes	low	3.28	374.3	3	4	53.16	0.2	5	0	Mutagenic	NA	0.158	0.09	0.02	0.218	0.084	0.01	0.42	0	0	0	0	0	0	0	0	0	0	0	0	0	0	0	0	0	0
C[C@@H](C(NC1=CC=C(Br)C=C1)=O)NC2=CC3=C(OCCO3)C=C2	1	6	13	4,89	Not Active	Non-covalent	Benzodioxanes	1.864	2.205	5.114	-0.04169	-	no	high	3.059	377.2	2	5	59.59	0.2	5	0	Non-mutagenic	NA	0.172	0.118	0.07	0.176	0.12	0.014	0.33	1	0	0	0	0	0	0	0	0	0	0	0	0	0	0	0	0	0
CC(C(NC1=CC=C2C(NC=C2)=C1)=O)NC3=CC4=C(OCCO4)C=C3	0,794	6,1	32	4,49	Not Active	Non-covalent	Benzodioxanes	2.034	1.934	4.708	-0.5332	-	no	low	2.354	337.4	3	6	75.38	0.1786	5	0	Mutagenic	NA	0.182	0.15	0.054	0.138	0.14	0.01	0.326	1	0	0	0	0	0	0	0	0	0	0	0	0	0	0	0	0	0
CC(C(NC1=CC=C(Br)C=C1)=O)NC2=CC=C3C(CCCC3)=C2	0,631	6,2	16	4,8	Not Active	Non-covalent	Benzodioxanes	1.761	2.744	5.333	0.1534	+	yes	high	4.177	373.3	2	3	41.13	0.2	5	0	Mutagenic	NA	0.166	0.098	0.014	0.23	0.078	0.012	0.402	1	0	0	0	0	0	0	0	0	0	0	0	0	0	0	0	0	0
CC(C(NC1=CC=C(Cl)C=C1)=O)NC2=CC3=C(OCCO3)C=C2	0,398	6,4	8	5,1	Active	Non-covalent	Benzodioxanes	2.133	2.315	4.947	-0.04921	-	no	high	2.807	332.8	2	5	59.59	0.2	5	0	Mutagenic	NA	0.172	0.126	0.06	0.186	0.122	0.016	0.318	1	0	0	0	0	0	0	0	0	0	0	0	0	0	0	0	0	0
C[C@H](C(NC1=CC=C(Br)C=C1)=O)NC2=CC3=C(OCCO3)C=C2	0,251	6,6		5,19	Active	Non-covalent	Benzodioxanes	1.864	2.205	5.114	-0.04169	-	no	high	3.059	377.2	2	5	59.59	0.2	5	0	Non-mutagenic	NA	0.172	0.118	0.07	0.176	0.12	0.014	0.33	1	0	0	0	0	0	0	0	0	0	0	0	0	0	0	0	0	0
O=C(NC1=CC=C(Br)C=C1)CNC2=CC3=C(OCCO3)C=C2	0,2	6,7	16	4,8	Not Active	Non-covalent	Benzodioxanes	2.192	1.978	4.964	-0.09608	-	no	high	2.698	363.2	2	5	59.59	0.2083	5	0	Mutagenic	NA	0.182	0.12	0.052	0.224	0.114	0.016	0.292	1	0	0	0	0	0	0	0	0	0	0	0	0	0	0	0	0	0
CC(C(NC1=CC=C(Br)C=C1)=O)OC2=CC3=C(OCCO3)C=C2	0,2	6,7	12	4,92	Not Active	Non-covalent	Benzodioxanes	1.459	3.523	4.991	0.05436	-	no	high	3.523	378.2	1	5	56.79	0.2	5	0	Mutagenic	NA	0.254	0.098	0.052	0.162	0.116	0.01	0.308	1	0	0	0	1	0	0	0	0	0	0	0	0	0	0	0	0	0
CC(C(NC1=CC=C(Br)C=C1)=O)NC2=CC3=C(OCCCO3)C=C2	0,158	6,8	4	5,4	Active	Non-covalent	Benzodioxanes	1.721	2.285	5.196	-0.05191	-	no	high	3.392	391.3	2	5	59.59	0.1923	5	0	Mutagenic	NA	0.164	0.118	0.062	0.148	0.128	0.012	0.368	1	0	0	0	0	0	0	0	0	0	0	0	0	0	0	0	0	0
O=C(NC1=CC=C(Br)C=C1)C(C)(C)NC2=CC(OCCO3)=C3C=C2	0,126	6,9	4	5,4	Active	Non-covalent	Benzodioxanes	1.734	2.446	5.177	-0.04215	-	no	high	3.326	391.3	2	5	59.59	0.1923	5	0	Non-mutagenic	NA	0.16	0.102	0.062	0.18002	0.138	0.012	0.34598	1	0	0	0	0	0	0	0	0	0	0	0	0	0	0	0	0	0
CC(C(NC1=CC=C(Br)C=C1)=O)N(C)C2=CC3=C(C=C2)OCCO3	0,063	7,2		5,6	Active	Non-covalent	Benzodioxanes	1.805	2.774	5.289	0.1304	-	no	high	3.551	391.3	1	5	50.8	0.1923	5	1	Mutagenic	NA	0.186	0.12	0.062	0.128	0.138	0.012	0.354	1	0	0	0	0	0	0	0	0	1	0	0	0	0	0	0	0	0
O=C1C2=CC(C(F)(F)F)=CC(N3C=CC=C3)=C2SC(N4CCC5(OC[C@H](C)O5)CC4)=N1	1,61	5,79		6,46	Active	Non-covalent	Benzothiazinone noncov	0.7463	3.25	6.141	-0.6406	-	yes	high	3.219	451.5	0	6	56.59	0.08571	3	0	Mutagenic	3.982523405	0.134	0.08	0.042	0.052	0.154	0.026	0.512	0	0	0	0	0	0	0	0	0	0	0	0	0	0	0	0	0	0
O=C1C2=CC(C(F)(F)F)=CC(N3C=CC=C3)=C2SC(N4CCN(CC5CCCCC5)CC4)=N1	7,34	5,13		6,47	Active	Non-covalent	Benzothiazinone noncov	1.004	3.751	7.116	-0.3421	-	yes	high	5.342	476.6	0	5	41.37	0.1351	5	0	Non-mutagenic	3.704987612	0.044	0.084	0.06	0.03	0.27	0.004	0.508	0	0	0	0	0	0	0	0	0	0	0	0	0	0	0	0	0	0
O=C1C2=CC(C(F)(F)F)=CC(N3C=CC=C3)=C2SC(N4CCN(CCCC)CC4)=N1	NA	NA		5,85	Active	Non-covalent	Benzothiazinone noncov	1.452	3.502	6.823	-0.3352	-	yes	high	4.466	436.5	0	5	41.37	0.1818	6	0	Non-mutagenic	NA	0.072	0.07	0.058	0.028	0.266	0.006	0.5	0	0	0	0	0	0	0	0	0	0	0	0	0	0	0	0	0	0
O=C1C2=CC(C(F)(F)F)=CC(N3C(C)=CC=C3C)=C2SC(N4CCN(CC5CCCCC5)CC4)=N1	NA	NA	5	5,3	Active	Non-covalent	Benzothiazinone noncov	0.6681	3.835	7.125	-0.3372	-	yes	high	6.083	504.6	0	5	41.37	0.1282	5	0	Non-mutagenic	NA	0.048	0.08	0.086	0.024	0.178	0	0.584	0	0	0	0	0	0	0	0	0	0	0	0	0	0	0	0	0	0
C[C@H]1COC2(O1)CCN(CC2)c3nc(=O)c4cc(cc(c4s3)N=[N+]=[N-])C(F)(F)F	NA	NA		6,33	Active	Non-covalent	Benzothiazinone noncov	1.285	2.555	5.868	-0.7083	-	yes	low	2.827	427.4	0	8	101.4	0.09375	3	2	Non-mutagenic	NA	0.09	0.098	0.046	0.066	0.146	0.026	0.528	0	0	2	0	0	0	0	0	0	0	0	0	0	0	0	0	0	0
O=C1N=C(N(CC2)CCC32OC[C@H](C)O3)SC4=C(N)C=C(C(F)(F)F)C=C14	NA	NA	>10	<5	Not Active	Non-covalent	Benzothiazinone noncov	1.174	2.667	5.587	-0.6688	-	yes	low	2.351	401.4	1	6	77.68	0.06667	2	0	Non-mutagenic	NA	0.15	0.084	0.032	0.056	0.18	0.036	0.462	0	0	0	0	0	0	0	0	0	0	0	0	0	0	0	0	0	0
O=C1N=C(N(CC2)CCC32OC[C@H](C)O3)SC4=CC=C(C(F)(F)F)C=C14	NA	NA	>100	<4	Not Active	Non-covalent	Benzothiazinone noncov	1.332	2.935	5.871	-0.52	-	yes	low	2.762	386.4	0	5	51.66	0.06897	2	0	Non-mutagenic	NA	0.154	0.104	0.03	0.064	0.182	0.052	0.414	0	0	0	0	0	0	0	0	0	0	0	0	0	0	0	0	0	0
O=C1N=C(N(CC2)CCC32OC[C@H](C)O3)SC4=C(N5N=NC(CN(C)C)=C5)C=C(C(F)(F)F)C=C14	NA	NA		6,06	Active	Non-covalent	Benzothiazinone noncov	2.158	2.441	6.476	-0.8885	-	yes	low	2.562	510.5	0	9	85.61	0.1282	5	0	Mutagenic	NA	0.024	0.064	0.114	0.01	0.118	0.004	0.666	0	0	0	0	0	0	0	0	0	0	0	0	0	0	0	0	0	0
O=C1N=C(N(CC2)CCC32OC[C@H](C)O3)SC4=C(N5N=NC(CC6=CC=CC=C6)=C5)C=C(C(F)(F)F)C=C14	NA	NA		5	Active	Non-covalent	Benzothiazinone noncov	0.3617	3.587	6.534	-0.8251	-	yes	high	3.686	543.6	0	8	82.37	0.1163	5	0	Mutagenic	NA	0.074	0.088	0.046	0.084	0.126	0.01	0.572	0	0	0	0	0	0	0	0	0	0	0	0	0	0	0	0	0	0
O=C(C1=CN(C2=C(SC(N(CC3)CCC43OC[C@H](C)O4)=NC5=O)C5=CC(C(F)(F)F)=C2)N=N1)OCC	NA	NA		6,03	Active	Non-covalent	Benzothiazinone noncov	1.003	2.612	5.996	-0.8477	-	yes	high	2.617	525.5	0	10	108.7	0.15	6	0	Mutagenic	NA	0.1	0.086	0.07	0.046	0.138	0.012	0.548	0	0	0	0	0	0	0	0	0	0	0	0	0	0	0	0	0	0
O=C1NC2=C(F)C=CC(OC[C@]3(O)[C@@H](O)CN(C4=C(F)C=C(Cl)C=C4F)CC3)=C2CC1	0,258	6,59		9,64	Active	Non-covalent	Carbostyril	0.6332	1.905	6.081	0.154	-	yes	high	2.7	456.8	3	6	82.03	0.1176	4	0	Non-mutagenic	NA	0.064	0.116	0.092	0.082	0.114	0.006	0.526	0	0	0	0	0	0	0	0	0	0	0	0	0	0	0	0	0	0
O=C(N1CCC(CC2=CC=CC=C2)CC1)C(CC3)CCN3C4=NN=C(S4)N5C=CC=C5	0,054	7,27	4	5,4	Active	Non-covalent	Pyrrolothiadiazoles	1.524	2.203	6.204	-0.7283	-	yes	high	3.688	435.6	0	6	54.26	0.1714	6	0	Mutagenic	NA	0.076	0.092	0.054	0.104	0.102	0.012	0.56	0	0	0	0	0	0	0	0	0	0	0	0	0	0	0	0	0	0
O=C(C1CCN(C2=NN=C(N3C=CC=C3)S2)CC1)N4CCC(CC5=CC=C(F)C=C5)CC4	0,054	7,27	4	5,4	Active	Non-covalent	Pyrrolothiadiazoles	1.022	2.338	6.59	-0.7357	-	yes	high	3.774	453.6	0	6	54.26	0.1667	6	0	Non-mutagenic	NA	0.04	0.116	0.066	0.104	0.102	0.006	0.566	0	0	0	0	0	0	0	0	0	0	0	0	0	0	0	0	0	0
O=C(C1CCN(C2=NN=C(N3C=CC=C3)S2)CC1)N4CC5=C(C=CC=C5)CC4	0,26	6,59	31	4,51	Not Active	Non-covalent	Pyrrolothiadiazoles	2.111	1.898	5.85	-0.8009	-	yes	high	2.54	393.5	0	6	54.26	0.125	4	0	Non-mutagenic	NA	0.06	0.12	0.058	0.11	0.108	0.012	0.532	0	0	0	0	0	0	0	0	0	0	0	0	0	0	0	0	0	0
O=C(N1CCN(CC2=CC(OCO3)=C3C=C2)CC1)C(CC4)CCN4C5=NN=C(S5)N6C=CC=C6	0,4	6,4	4	5,4	Active	Non-covalent	Pyrrolothiadiazoles	2.956	2.316	6.256	-0.7576	-	yes	high	2.259	480.6	0	9	75.96	0.1538	6	0	Mutagenic	NA	0.038	0.096	0.124	0.024	0.106	0.002	0.61	1	1	0	0	0	0	0	0	0	0	0	0	0	0	0	0	0	0
O=C(C1CCN(C2=NN=C(N3C=CC=C3)S2)CC1)N4CCC(CC5=CC=CN=C5)CC4	0,44	6,36	4	5,4	Active	Non-covalent	Pyrrolothiadiazoles	1.785	1.831	5.889	-0.8915	-	yes	low	2.656	436.6	0	7	67.15	0.1714	6	0	Non-mutagenic	NA	0.078	0.094	0.066	0.098	0.116	0.01	0.538	0	0	0	0	0	0	0	0	0	0	0	0	0	0	0	0	0	0
O=C(N1CCN(CC2=CC=CC=C2)CC1)C(CC3)CCN3C4=NN=C(S4)N5C=CC=C5	1,2	5,92	16	4,8	Not Active	Non-covalent	Pyrrolothiadiazoles	3.055	2.035	6.318	-0.672	-	yes	high	2.623	436.6	0	7	57.5	0.1714	6	0	Non-mutagenic	NA	0.06	0.076	0.088	0.034	0.154	0.004	0.584	0	0	0	0	0	0	0	0	0	0	0	0	0	0	0	0	0	0
O=C(N1CCC(C)CC1)C(CC2)CCN2C3=NN=C(S3)N4C=CC=C4	1,7	5,77	16	4,8	Not Active	Non-covalent	Pyrrolothiadiazoles	2.746	1.353	5.637	-0.7659	-	no	low	2.366	359.5	0	6	54.26	0.1429	4	0	Non-mutagenic	NA	0.138	0.116	0.044	0.106	0.12	0.032	0.444	0	0	0	0	0	0	0	0	0	0	0	0	0	0	0	0	0	0
O=C(C1CCN(C2=NN=C(N3C=CC=C3)S2)CC1)N4CCC(CC5=NC=CC=C5)CC4	2,6	5,59	63	4,2	Not Active	Non-covalent	Pyrrolothiadiazoles	1.785	1.821	5.93	-0.8915	-	yes	low	2.656	436.6	0	7	67.15	0.1714	6	0	Non-mutagenic	NA	0.086	0.092	0.064	0.098	0.114	0.008	0.538	0	0	0	0	0	0	0	0	0	0	0	0	0	0	0	0	0	0
O=C(C1CCN(C(C2CCN(C3=NN=C(N4C=CC=C4)S3)CC2)=O)CC1)OCC	3,6	5,44	63	4,2	Not Active	Non-covalent	Pyrrolothiadiazoles	2.578	1.298	5.494	-1.037	-	yes	low	2.02	417.5	0	8	80.56	0.2188	7	0	Mutagenic	NA	0.086	0.126	0.072	0.08	0.08	0.008	0.548	0	0	0	0	0	0	0	0	0	0	0	0	0	0	0	0	0	0
O=C(C1CCN(C(C2CCN(C3=NN=C(N4C=CC=C4)S3)CC2)=O)CC1)N(C)C	21	4,68	>125	<3,90	Not Active	Non-covalent	Pyrrolothiadiazoles	3.843	0.7142	5.471	-1.157	-	yes	low	1.102	416.5	0	8	74.57	0.1875	6	0	Mutagenic	NA	0.086	0.122	0.056	0.086	0.086	0.008	0.556	0	0	0	0	0	0	0	0	0	0	0	0	0	0	0	0	0	0
O=C(C1CCN(C2=NN=C(N3C=CC=C3)S2)CC1)N4CCC(CNC)CC4	>100	<4	>125	<3,90	Not Active	Non-covalent	Pyrrolothiadiazoles	3.294	0.5597	5.529	-1.114	-	yes	low	1.73	388.5	1	7	66.29	0.2	6	0	Mutagenic	NA	0.06	0.054	0.074	0.04	0.216	0.004	0.552	0	0	0	0	0	0	0	0	0	0	0	0	0	0	0	0	0	0
O=C(C1CCN(C(C2CCN(C3=NN=C(N4C=CC=C4)S3)CC2)=O)CC1)O	>100	<4	>125	<3,90	Not Active	Non-covalent	Pyrrolothiadiazoles	3.32	-0.675	4.527	-1.848	-	yes	low	1.04	389.5	1	8	91.56	0.1667	5	0	Mutagenic	NA	0.098	0.126	0.052	0.148	0.076	0.014	0.486	0	0	0	0	0	0	0	0	0	0	0	0	0	0	0	0	0	0
O=C(C1CCN(CC1)C1=NN=C(S1)N1C=CC=C1)N1CCC(CC2=CC=CC=C2)CC1	0,0501	7,3	4	5,4	Active	Non-covalent	Morpholino-pyrimidines	1.524	2.203	6.204	-0.7283	-	yes	high	3.688	435.6	0	6	54.26	0.1714	6	0	Mutagenic	NA	0.076	0.092	0.054	0.104	0.102	0.012	0.56	0	0	0	0	0	0	0	0	0	0	0	0	0	0	0	0	0	0
CC1CCN(CC1)C(=O)C1CCN(CC1)C1=NN=C(S1)N1C=CC=C1	0,5012	6,3		4,68	Not Active	Non-covalent	Morpholino-pyrimidines	2.746	1.353	5.637	-0.7659	-	no	low	2.366	359.5	0	6	54.26	0.1429	4	0	Non-mutagenic	NA	0.138	0.116	0.044	0.106	0.12	0.032	0.444	0	0	0	0	0	0	0	0	0	0	0	0	0	0	0	0	0	0
O=C(C1CCN(CC1)C1=CC(=NC=N1)N1CCCCC1)N1CCCCC1	1,5849	5,8		4,45	Not Active	Non-covalent	Morpholino-pyrimidines	2.319	1.089	6.119	-0.07787	-	yes	low	2.979	357.5	0	6	52.57	0.1379	4	0	Mutagenic	NA	0.086	0.084	0.07	0.052	0.178	0.018	0.512	0	0	0	0	0	0	0	0	0	0	0	0	0	0	0	0	0	0
CC1CCN(CC1)C(=O)C2CCN(CC2)c3cc(ncn3)N4CCCCC4	0,3162	6,5		4,81	Not Active	Non-covalent	Morpholino-pyrimidines	2.119	1.321	6.1	-0.07406	-	yes	low	3.332	371.5	0	6	52.57	0.1333	4	0	Mutagenic	NA	0.064	0.084	0.07	0.06	0.18	0.012	0.53	0	0	0	0	0	0	0	0	0	0	0	0	0	0	0	0	0	0
O=C(C1CCN(CC1)C1=NC=NC(=C1)N1CCCCC1)N1CCC(CC2=CC=CC=C2)CC1	0,0794	7,1		5,6	Active	Non-covalent	Morpholino-pyrimidines	0.9841	2.096	6.662	-0.1093	-	yes	high	4.63	447.6	0	6	52.57	0.1622	6	0	Mutagenic	NA	0.05	0.076	0.068	0.054	0.17	0.006	0.576	0	0	0	0	0	0	0	0	0	0	0	0	0	0	0	0	0	0
CC1CCN(CC1)C(=O)C1CCN(CC1)C1=CC(=NC=N1)N1CCOCC1	1	6		4,81	Not Active	Non-covalent	Morpholino-pyrimidines	3.021	1.131	5.735	-0.2529	-	yes	low	2.304	373.5	0	7	61.8	0.1333	4	0	Mutagenic	NA	0.062	0.082	0.074	0.042	0.172	0.012	0.556	0	0	0	0	0	0	0	0	0	0	0	0	0	0	0	0	0	0
CC1CCN(CC1)C(=O)C1CCN(CC1)C1=CC(=NC=N1)N(C)C	10	5	125	3,9	Not Active	Non-covalent	Morpholino-pyrimidines	3.155	0.8723	5.601	-0.1062	-	no	low	2.386	331.5	0	6	52.57	0.1538	4	0	Mutagenic	NA	0.072	0.07	0.054	0.038	0.166	0.008	0.592	0	0	0	0	0	0	0	0	0	0	0	0	0	0	0	0	0	0
CC1CCN(CC1)C(=O)C1CCN(CC1)C1=CC(=NC=N1)N1CCCC1	1,2589	5,9		4,63	Not Active	Non-covalent	Morpholino-pyrimidines	2.413	1.15	5.963	-0.099	-	yes	low	2.862	357.5	0	6	52.57	0.1379	4	0	Mutagenic	NA	0.068	0.086	0.078	0.058	0.18	0.012	0.518	0	0	0	0	0	0	0	0	0	0	0	0	0	0	0	0	0	0
CC1CCN(CC1)C(=O)C1CCN(CC1)C1=CC(NC2CCCC2)=NC=N1	19,9526	4,7	>125	<3,90	Not Active	Non-covalent	Morpholino-pyrimidines	2.124	1.011	6.039	-0.2693	-	yes	low	3.31	371.5	1	6	61.36	0.1667	5	0	Mutagenic	NA	0.07	0.072	0.044	0.052	0.202	0.008	0.552	0	0	0	0	0	0	0	0	0	0	0	0	0	0	0	0	0	0
O=C(C1CCN(CC1)C1=CC=NC=N1)N1CCC(CC2=CC=CC=C2)CC1	15,8489	4,8	>125	<3,90	Not Active	Non-covalent	Morpholino-pyrimidines	1.568	1.272	5.945	-0.18	-	no	low	3.713	364.5	0	5	49.33	0.1667	5	0	Mutagenic	NA	0.078	0.07	0.04	0.052	0.214	0.01	0.536	0	0	0	0	0	0	0	0	0	0	0	0	0	0	0	0	0	0
CN1CCN(CC1)C1=CC(=NC=N1)N1CCC(CC1)C(=O)N1CCC(CC2=CC=CC=C2)CC1	19,9526	4,7	125	3,9	Not Active	Non-covalent	Morpholino-pyrimidines	2.745	1.739	6.755	-0.134	-	yes	high	3.429	462.6	0	7	55.81	0.1579	6	0	Non-mutagenic	NA	0.05	0.102	0.082	0.038	0.2	0.006	0.522	0	0	0	0	0	0	0	0	0	0	0	0	0	0	0	0	0	0
O=C(C1CCN(CC1)C1=NC=NC(=C1)N1CCOCC1)N1CCC(CC2=CC=CC=C2)CC1	0,0251	7,6		6,22	Active	Non-covalent	Morpholino-pyrimidines	1.835	1.941	6.301	-0.2551	-	yes	high	3.6	449.6	0	7	61.8	0.1622	6	0	Non-mutagenic	NA	0.05	0.086	0.074	0.036	0.166	0.006	0.582	0	0	0	0	0	0	0	0	0	0	0	0	0	0	0	0	0	0
C1CCN(CC1)C1=CC(=NC=N1)N1CCCCC1	79,4328	4,1		6,51	Active	Non-covalent	Morpholino-pyrimidines	2.875	1.336	5.837	0.5542	+	no	low	2.944	246.4	0	4	32.26	0.1	2	0	Mutagenic	NA	0.17	0.114	0.03	0.042	0.34398	0.018	0.28202	0	0	0	0	0	0	0	0	0	0	0	0	0	0	0	0	0	0
CN(C)C1=NC=NC(=C1)N1CCCCC1	125,8925	3,9		6,44	Active	Non-covalent	Morpholino-pyrimidines	4.134	0.8547	5.315	0.3783	+	no	low	2.088	206.3	0	4	32.26	0.125	2	0	Non-mutagenic	NA	0.218	0.136	0.014	0.038	0.37	0.024	0.2	0	0	0	0	0	0	0	0	0	0	0	0	0	0	0	0	0	0
C1CCN(CC1)C1=CC(=NC=N1)N1CCOCC1	79,4328	4,1		6,51	Active	Non-covalent	Morpholino-pyrimidines	3.879	1.116	5.467	0.3145	-	yes	low	1.84	248.3	0	5	41.49	0.1	2	0	Mutagenic	NA	0.142	0.104	0.038	0.048	0.346	0.026	0.296	0	0	0	0	0	0	0	0	0	0	0	0	0	0	0	0	0	0
O=C1NC(=CC(=N1)N1CCOCC1)N1CCCCC1	31,6228	4,5		6,49	Active	Non-covalent	Morpholino-pyrimidines	3.983	1.096	5.186	-0.7398	-	yes	low	0.2952	264.3	1	6	61.46	0.09524	2	0	Mutagenic	NA	0.174	0.082	0.038	0.04	0.226	0.06	0.38	0	0	0	0	0	0	0	0	0	0	0	0	0	0	0	0	0	0
O=C(C1CCN(CC1)C1=CC(=NC=N1)N1CCOCC1)N1CCCCC1CC1=CC=CC=C1	3,9811	5,4	125	3,9	Not Active	Non-covalent	Morpholino-pyrimidines	1.721	1.918	6.331	-0.246	-	yes	high	3.668	449.6	0	7	61.8	0.1622	6	0	Non-mutagenic	NA	0.036	0.07	0.072	0.038	0.166	0.006	0.612	0	0	0	0	0	0	0	0	0	0	0	0	0	0	0	0	0	0
O=C(C1CCN(CC1)C1=CC(=NC=N1)N1CCOCC1)N1CCCC(CC2=CC=CC=C2)C1	0,631	6,2	32	4,49	Not Active	Non-covalent	Morpholino-pyrimidines	1.827	2.04	6.272	-0.2589	-	yes	high	3.588	449.6	0	7	61.8	0.1622	6	0	Non-mutagenic	NA	0.048	0.082	0.076	0.036	0.168	0.006	0.584	0	0	0	0	0	0	0	0	0	0	0	0	0	0	0	0	0	0
OC1(CC2=CC=CC=C2)CCN(CC1)C(=O)C1CCN(CC1)C1=CC(=NC=N1)N1CCOCC1	1,5849	5,8	10	5	Active	Non-covalent	Morpholino-pyrimidines	2.114	1.394	6.132	-0.6051	-	yes	high	2.696	465.6	1	8	82.03	0.1579	6	0	Non-mutagenic	NA	0.05	0.072	0.086	0.052	0.162	0.01	0.568	0	0	0	0	0	0	0	0	0	0	0	0	0	0	0	0	0	0
O=C(C1CCN(CC1)C1=CC(=NC=N1)N1CCOCC1)N1CCC2=C(C1)C=CC=C2	0,3162	6,5	10	5	Active	Non-covalent	Morpholino-pyrimidines	2.417	1.715	5.948	-0.3324	-	yes	high	2.469	407.5	0	7	61.8	0.1176	4	0	Mutagenic	NA	0.062	0.08	0.076	0.044	0.172	0.008	0.558	0	0	0	0	0	0	0	0	0	0	0	0	0	0	0	0	0	0
O=C(C1CCN(CC1)C1=CC(=NC=N1)N1CCOCC1)N1CCOC(CC2=CC=CC=C2)C1	6,3096	5,2	>125	<3,90	Not Active	Non-covalent	Morpholino-pyrimidines	2.448	1.765	5.957	-0.4004	-	yes	high	2.721	451.6	0	8	71.03	0.1622	6	0	Non-mutagenic	NA	0.044	0.084	0.084	0.036	0.16	0.006	0.586	0	0	0	0	0	0	0	0	0	0	0	0	0	0	0	0	0	0
FC1=CC=C(C=C1)N1CCN(CC1)C(=O)C1CCN(CC1)C1=CC(=NC=N1)N1CCOCC1	0,631	6,2	20	4,7	Not Active	Non-covalent	Morpholino-pyrimidines	2.199	2.005	6.533	-0.1953	-	yes	high	2.513	454.5	0	8	65.04	0.1351	5	0	Non-mutagenic	NA	0.06	0.082	0.124	0.056	0.126	0.016	0.536	0	0	0	0	0	0	0	0	0	0	0	0	0	0	0	0	0	0
FC1=CC=C(C=C1)C(=O)N1CCN(CC1)C(=O)C1CCN(CC1)C1=CC(=NC=N1)N1CCOCC1	25,1189	4,6	>80	<4,10	Not Active	Non-covalent	Morpholino-pyrimidines	2.612	1.375	6.245	-0.751	-	yes	high	1.596	482.6	0	9	82.11	0.1538	6	0	Mutagenic	NA	0.032	0.082	0.134	0.06	0.102	0.01	0.58	0	0	0	0	0	0	0	0	0	0	0	0	0	0	0	0	0	0
O=C(C1CCN(CC1)C1=CC(=NC=N1)N1CCOCC1)N1CCC(CC2=CC=CC=C2)C1	0,1259	6,9	4	5,4	Active	Non-covalent	Morpholino-pyrimidines	2.018	1.891	6.154	-0.2682	-	yes	high	3.26	435.6	0	7	61.8	0.1667	6	0	Non-mutagenic	NA	0.052	0.082	0.076	0.038	0.172	0.004	0.576	0	0	0	0	0	0	0	0	0	0	0	0	0	0	0	0	0	0
O=C(C1CCN(CC1)C1=CC(=NC=N1)N1CCOCC1)N1CCC(CC1)NC1=CC=CC=C1	0,3981	6,4	10	5	Active	Non-covalent	Morpholino-pyrimidines	2.297	1.663	6.286	-0.3358	-	yes	high	2.559	450.6	1	8	73.83	0.1622	6	0	Non-mutagenic	NA	0.05	0.086	0.088	0.04	0.158	0.012	0.566	0	0	0	0	0	0	0	0	0	0	0	0	0	0	0	0	0	0
O=C(C1CCN(CC1)C1=CC(=NC=N1)N1CCOCC1)N1CCC(CC1)OC1=CC=CC=C1	0,0079	8,1	2	5,7	Active	Non-covalent	Morpholino-pyrimidines	1.897	1.889	6.059	-0.1907	-	yes	high	2.863	451.6	0	8	71.03	0.1622	6	0	Non-mutagenic	NA	0.05	0.104	0.082	0.042	0.158	0.006	0.558	0	0	0	0	0	0	0	0	0	0	0	0	0	0	0	0	0	0
FC1=CC=C(CC2CCN(CC2)C(=O)C2CCN(CC2)C2=CC(=NC=N2)N2CCOCC2)C=C1	0,0251	7,6		6,22	Active	Non-covalent	Morpholino-pyrimidines	1.338	2.035	6.686	-0.2579	-	yes	high	3.644	467.6	0	7	61.8	0.1579	6	0	Mutagenic	4.3	0.042	0.082	0.092	0.046	0.164	0.004	0.57	0	0	0	0	0	0	0	0	0	0	0	0	0	0	0	0	0	0
O=C(C1CCN(CC1)C1=CC(=NC=N1)N1CCOCC1)N1CCC(CC2=CC=CN=C2)CC1	0,1	7		5,48	Active	Non-covalent	Morpholino-pyrimidines	2.081	1.588	5.983	-0.4498	-	yes	low	2.518	450.6	0	8	74.69	0.1622	6	0	Mutagenic	NA	0.056	0.082	0.106	0.028	0.158	0.006	0.564	0	0	0	0	0	0	0	0	0	0	0	0	0	0	0	0	0	0
O=C(C1CCN(CC1)C1=CC(=NC=N1)N1CCOCC1)N1CCC(CC2=CC=CC=N2)CC1	0,2512	6,6		5,06	Active	Non-covalent	Morpholino-pyrimidines	2.081	1.574	6.026	-0.4498	-	yes	low	2.518	450.6	0	8	74.69	0.1622	6	0	Mutagenic	NA	0.054	0.08	0.11	0.03	0.15	0.006	0.57	0	0	0	0	0	0	0	0	0	0	0	0	0	0	0	0	0	0
O=C(C1CCN(CC1)C1=CC(=NC=N1)N1CCOCC1)N1CCC(CC2=CN=CN2)CC1	0,1585	6,8	8	5,1	Active	Non-covalent	Morpholino-pyrimidines	2.617	1.006	5.622	-0.7163	-	yes	low	2.191	439.6	1	9	90.48	0.1667	6	0	Mutagenic	NA	0.064	0.082	0.096	0.04	0.16	0.01	0.548	0	0	0	0	0	0	0	0	0	0	0	0	0	0	0	0	0	0
CC(C)C1CCN(CC1)C(=O)C1CCN(CC1)C1=CC(=NC=N1)N1CCOCC1	0,0794	7,1	4	5,4	Active	Non-covalent	Morpholino-pyrimidines	2.544	1.59	5.892	-0.1644	-	yes	low	3.023	401.5	0	7	61.8	0.1563	5	0	Mutagenic	NA	0.058	0.072	0.062	0.032	0.13	0.006	0.64	0	0	0	0	0	0	0	0	0	0	0	0	0	0	0	0	0	0
O=C(C1CCN(CC1)C1=CC(=NC=N1)N1CCOCC1)N1CCC(CC2CCCC2)CC1	0,0251	7,6	3	5,52	Active	Non-covalent	Morpholino-pyrimidines	2.082	1.942	6.296	-0.1992	-	yes	high	3.779	441.6	0	7	61.8	0.1667	6	0	Mutagenic	NA	0.054	0.092	0.052	0.048	0.17	0.01	0.574	0	0	0	0	0	0	0	0	0	0	0	0	0	0	0	0	0	0
CCN(CC)CCC1CCN(CC1)C(=O)C1CCN(CC1)C1=CC(=NC=N1)N1CCOCC1	>100	<4.0	>125	<3,90	Not Active	Non-covalent	Morpholino-pyrimidines	3.297	1.253	6.45	-0.3317	-	yes	low	3.209	458.6	0	8	65.04	0.25	9	0	Mutagenic	NA	0.034	0.082	0.074	0.02	0.166	0.002	0.622	0	0	0	0	0	0	0	0	0	0	0	0	0	0	0	0	0	0
O=C(C1CCN(CC1)C1=CC(=NC=N1)N1CCOCC1)N1CCC(CCN2CCCC2)CC1	79,4328	4,1	>125	<3,90	Not Active	Non-covalent	Morpholino-pyrimidines	3.463	1.213	6.527	-0.1849	-	yes	low	2.627	456.6	0	8	65.04	0.1892	7	0	Mutagenic	NA	0.046	0.092	0.074	0.02	0.188	0.008	0.572	0	0	0	0	0	0	0	0	0	0	0	0	0	0	0	0	0	0
FC1=CC=C(OC2CCN(CC2)C(=O)C2CCN(CC2)C2=CC(=NC=N2)N2CCOCC2)C=C1	0,0501	7,3		5,77	Active	Non-covalent	Morpholino-pyrimidines	1.499	1.952	6.537	-0.3391	-	yes	high	3.014	469.6	0	8	71.03	0.1579	6	0	Mutagenic	4.500000228	0.046	0.096	0.116	0.05	0.154	0.006	0.532	0	0	0	0	0	0	0	0	0	0	0	0	0	0	0	0	0	0
ClC1=CC=C(OC2CCN(CC2)C(=O)C2CCN(CC2)C2=CC(=NC=N2)N2CCOCC2)C=C1	0,0316	7,5		5,82	Active	Non-covalent	Morpholino-pyrimidines	1.637	2.373	6.326	-0.3206	-	yes	high	3.462	486	0	8	71.03	0.1579	6	0	Mutagenic	NA	0.042	0.098	0.116	0.054	0.148	0.006	0.536	0	0	0	0	0	0	0	0	0	0	0	0	0	0	0	0	0	0
FC1=CC=C(OC2CCN(CC2)C(=O)C2CCN(CC2)C2=CC(=NC=N2)N2CCOCC2)C(F)=C1	0,0316	7,5	1	6	Active	Non-covalent	Morpholino-pyrimidines	0.9356	1.913	6.642	-0.3319	-	yes	high	3.051	487.5	0	8	71.03	0.1538	6	0	Mutagenic	NA	0.05	0.096	0.114	0.046	0.138	0.006	0.55	0	0	0	0	0	0	0	0	0	0	0	0	0	0	0	0	0	0
FC1=CC(Cl)=CC=C1OC1CCN(CC1)C(=O)C1CCN(CC1)C1=CC(=NC=N1)N1CCOCC1	0,02	7,7		6,3	Active	Non-covalent	Morpholino-pyrimidines	1.119	2.358	6.44	-0.3127	-	yes	high	3.518	504	0	8	71.03	0.1538	6	0	Mutagenic	NA	0.044	0.096	0.114	0.05	0.132	0.006	0.558	0	0	0	0	0	0	0	0	0	0	0	0	0	0	0	0	0	0
CC1=CC=C(OC2CCN(CC2)C(=O)C2CCN(CC2)C2=CC(=NC=N2)N2CCOCC2)N=C1	0,631	6,2	16	4,8	Not Active	Non-covalent	Morpholino-pyrimidines	2.122	1.808	5.903	-0.5225	-	yes	high	2.27	466.6	0	9	83.92	0.1579	6	0	Mutagenic	NA	0.04	0.094	0.096	0.034	0.138	0.002	0.596	0	0	0	0	0	0	0	0	0	0	0	0	0	0	0	0	0	0
O=C(C1CCN(CC1)C1=NC=CC(=N1)N1CCCCC1)N1CCC(CC2=CC=CC=C2)CC1	0,1585	6,8	16	4,8	Not Active	Non-covalent	Morpholino-pyrimidines	0.9142	2.27	6.72	-0.0983	-	yes	high	4.805	447.6	0	6	52.57	0.1622	6	0	Mutagenic	NA	0.044	0.07	0.068	0.052	0.17	0.006	0.59	0	0	0	0	0	0	0	0	0	0	0	0	0	0	0	0	0	0
CC(C)C1CCN(CC1)C(=O)C1CCN(CC1)C1=NC(=CC=C1)N1CCOCC1	10	5	>125	<3,90	Not Active	Non-covalent	Morpholino-pyrimidines	2.648	2.139	5.775	-0.08277	-	yes	low	2.569	400.6	0	6	48.91	0.1563	5	0	Mutagenic	NA	0.08	0.13	0.046	0.084	0.094	0.022	0.544	0	0	0	0	0	0	0	0	0	0	0	0	0	0	0	0	0	0
CC(C)C1CCN(CC1)C(=O)C1CCN(CC1)C1=CC(=CC=N1)N1CCOCC1	6,3096	5,2	>125	<3,90	Not Active	Non-covalent	Morpholino-pyrimidines	2.648	2.079	5.777	-0.08277	-	yes	low	2.569	400.6	0	6	48.91	0.1563	5	0	Mutagenic	NA	0.096	0.118	0.036	0.082	0.116	0.022	0.53	0	0	0	0	0	0	0	0	0	0	0	0	0	0	0	0	0	0
CC(C)C1CCN(CC1)C(=O)C1CCN(CC1)C1=CC(=NC=C1)N1CCOCC1	7,9433	5,1	>125	<3,90	Not Active	Non-covalent	Morpholino-pyrimidines	2.648	2.036	5.719	-0.08277	-	yes	low	2.569	400.6	0	6	48.91	0.1563	5	0	Mutagenic	NA	0.098	0.12	0.038	0.082	0.114	0.022	0.526	0	0	0	0	0	0	0	0	0	0	0	0	0	0	0	0	0	0
O=C(C1CCN(CC1)C1=CN=CC(=N1)N1CCOCC1)N1CCC(CC2=CC=CC=C2)CC1	0,0398	7,4	3	5,52	Active	Non-covalent	Morpholino-pyrimidines	1.835	2.221	6.335	-0.2551	-	yes	high	3.6	449.6	0	7	61.8	0.1622	6	0	Non-mutagenic	NA	0.066	0.122	0.062	0.064	0.104	0.018	0.564	0	0	0	0	0	0	0	0	0	0	0	0	0	0	0	0	0	0
FC1=C(N=CN=C1N1CCC(CC1)C(=O)N1CCC(CC2=CC=CC=C2)CC1)N1CCOCC1	0,0631	7,2		5,89	Active	Non-covalent	Morpholino-pyrimidines	1.338	1.972	6.521	-0.2373	-	yes	high	3.644	467.6	0	7	61.8	0.1579	6	0	Mutagenic	NA	0.048	0.098	0.092	0.04	0.164	0.006	0.552	0	0	0	0	0	0	0	0	0	0	0	0	0	0	0	0	0	0
NC1=NC(=CC(=N1)N1CCC(CC1)C(=O)N1CCC(CC2=CC=CC=C2)CC1)N1CCOCC1	0,0501	7,3		5,46	Active	Non-covalent	Morpholino-pyrimidines	1.788	1.98	5.93	-0.406	-	yes	high	3.107	464.6	1	8	87.82	0.1579	6	0	Non-mutagenic	NA	0.044	0.086	0.1	0.03	0.15	0.01	0.58	0	0	0	0	0	0	0	0	0	0	0	0	0	0	0	0	0	0
O=C(C1CCN(CC1)C1=NC(=O)NC(=C1)N1CCOCC1)N1CCC(CC2=CC=CC=C2)CC1	0,0398	7,4	3	5,52	Active	Non-covalent	Morpholino-pyrimidines	2.111	1.876	6.009	-1.175	-	yes	low	2.188	465.6	1	8	81.77	0.1579	6	0	Mutagenic	NA	0.04	0.084	0.092	0.034	0.152	0.008	0.59	0	0	0	0	0	0	0	0	0	0	0	0	0	0	0	0	0	0
O=C1N(C(C(C)(N1)C2=CC=C(C#N)C=C2)=O)CC(C3=CC=C(C=C3F)F)=O	0,1	7		5,08	Active	Non-covalent	Hydantoins	0.1646	2.751	4.693	-0.7229	-	no	high	2.751	369.3	1	6	90.27	0.1724	5	0	Mutagenic	NA	0.03	0.218	0.026	0.274	0.046	0.006	0.4	0	0	0	0	0	0	0	0	0	0	0	0	0	0	0	0	0	0
O=C1N(CC(C2=CC=C(Br)C=C2)=O)C(C(C3=CC=C(OC)C=C3)(CC)N1)=O	0,1585	6,8	>80	<4,10	Not Active	Non-covalent	Hydantoins	0.7581	3.615	4.596	-0.5215	-	no	high	3.615	431.3	1	6	75.71	0.2069	6	0	Mutagenic	4.30980392	0.034	0.168	0.052	0.17	0.118	0	0.458	0	0	0	0	0	0	0	0	0	0	0	0	0	0	0	0	0	0
O=C1N(CC(C2=CC=C(Cl)S2)=O)C(C(C3=CC=C(Cl)C=C3)(C)N1)=O	0,3981	6,4	40	4,4	Not Active	Non-covalent	Hydantoins	0.9224	3.33	4.191	-0.6917	-	no	high	3.33	383.2	1	5	66.48	0.1538	4	0	Mutagenic	4.055517328	0.036	0.204	0.018	0.306	0.048	0.006	0.382	0	0	0	0	0	0	0	0	0	0	0	0	0	0	0	0	0	0
O=C1N(CC(C2=CC=C(F)C=C2F)=O)C(C(C3=CC=CC=C3)(C)N1)=O	39,8107	4,4	>80	<4,10	Not Active	Non-covalent	Hydantoins	0.4257	2.802	4.572	-0.4876	-	no	high	2.802	344.3	1	5	66.48	0.1481	4	0	Mutagenic	NA	0.024	0.266	0.016	0.242	0.044	0.004	0.404	0	0	0	0	0	0	0	0	0	0	0	0	0	0	0	0	0	0
C[C@@]1(NC(=O)N(CC(=O)c2ccc(F)cc2F)C1=O)c1ccc(cc1)C#N	0,0631	7,2		5,17	Active	Non-covalent	Hydantoins	0.1646	2.751	4.693	-0.7229	-	no	high	2.751	369.3	1	6	90.27	0.1724	5	0	Mutagenic	NA	0.03	0.218	0.026	0.274	0.046	0.006	0.4	0	0	0	0	0	0	0	0	0	0	0	0	0	0	0	0	0	0
C[C@]1(NC(=O)N(CC(=O)c2ccc(F)cc2F)C1=O)c1ccc(cc1)C#N	63,0957	4,2	>125	<3,90	Not Active	Non-covalent	Hydantoins	0.1646	2.751	4.693	-0.7229	-	no	high	2.751	369.3	1	6	90.27	0.1724	5	0	Mutagenic	NA	0.03	0.218	0.026	0.274	0.046	0.006	0.4	0	0	0	0	0	0	0	0	0	0	0	0	0	0	0	0	0	0
COc1ccc(cc1)C1(C)NC(=O)N(CC(=O)c2ccc(F)cc2F)C1=O	0,1995	6,7	40	4,4	Not Active	Non-covalent	Hydantoins	0.388	2.76	4.699	-0.5523	-	no	high	2.76	374.3	1	6	75.71	0.1724	5	0	Mutagenic	NA	0.038	0.184	0.04	0.184	0.114	0	0.44	0	0	0	0	0	0	0	0	0	0	0	0	0	0	0	0	0	0
CC1(NC(=O)N(CC(=O)c2ccc(F)cc2F)C1=O)c1ccc(Cl)cc1	0,1995	6,7	>40	<4,4	Not Active	Non-covalent	Hydantoins	0.04189	3.296	4.735	-0.4625	-	no	high	3.296	378.8	1	5	66.48	0.1429	4	0	Mutagenic	NA	0.024	0.218	0.014	0.278	0.04	0.004	0.422	0	0	0	0	0	0	0	0	0	0	0	0	0	0	0	0	0	0
CC1(NC(=O)N(CC(=O)c2ccc(F)cc2)C1=O)c1ccc(cc1)C#N	1	6		4,71	Not Active	Non-covalent	Hydantoins	0.6974	2.732	4.578	-0.72	-	no	high	2.732	351.3	1	6	90.27	0.1786	5	0	Mutagenic	NA	0.028	0.228	0.026	0.272	0.054	0.01	0.382	0	0	0	0	0	0	0	0	0	0	0	0	0	0	0	0	0	0
COc1ccc(cc1)C1(C)NC(=O)N(CC(=O)c2ccc(F)cc2)C1=O	1	6	62	4,21	Not Active	Non-covalent	Hydantoins	1.025	2.723	4.583	-0.5476	-	no	high	2.723	356.3	1	6	75.71	0.1786	5	0	Mutagenic	NA	0.046	0.182	0.046	0.186	0.122	0.002	0.416	0	0	0	0	0	0	0	0	0	0	0	0	0	0	0	0	0	0
CC1(NC(=O)N(CC(=O)c2ccc(F)cc2)C1=O)c1ccc(Cl)cc1	63,0957	4,2	>125	<3,90	Not Active	Non-covalent	Hydantoins	0.6481	3.272	4.622	-0.4714	-	no	high	3.272	360.8	1	5	66.48	0.1481	4	0	Mutagenic	NA	0.026	0.226	0.014	0.278	0.044	0.008	0.404	0	0	0	0	0	0	0	0	0	0	0	0	0	0	0	0	0	0
CC1(NC(=O)N(CCc2ccc(F)cc2)C1=O)c1ccc(cc1)C#N	>100	<4	125	3,9	Not Active	Non-covalent	Hydantoins	0.7605	3.313	4.671	-0.7511	-	no	high	3.313	337.3	1	5	73.2	0.1852	5	0	Mutagenic	NA	0.028	0.234	0.026	0.228	0.06	0.004	0.42	0	0	0	0	0	0	0	0	0	0	0	0	0	0	0	0	0	0
COc1ccc(cc1)C1(C)NC(=O)N(CCc2ccc(F)cc2)C1=O	>100	<4	>125	<3,90	Not Active	Non-covalent	Hydantoins	1.101	3.403	4.683	-0.5183	-	no	high	3.403	342.4	1	5	58.64	0.1852	5	0	Mutagenic	NA	0.038	0.172	0.046	0.17	0.148	0.002	0.424	0	0	0	0	0	0	0	0	0	0	0	0	0	0	0	0	0	0
CC1(NC(=O)N(CCc2ccc(F)cc2)C1=O)c1ccc(Cl)cc1	>100	<4	>125	<3,90	Not Active	Non-covalent	Hydantoins	0.6634	3.938	4.719	-0.4685	+	no	high	3.938	346.8	1	4	49.41	0.1538	4	0	Mutagenic	NA	0.028	0.238	0.02	0.238	0.052	0.006	0.418	0	0	0	0	0	0	0	0	0	0	0	0	0	0	0	0	0	0
CC1(NC(=O)N(Cc2ccc(F)cc2)C1=O)c1ccc(cc1)C#N	>100	<4	>125	<3,90	Not Active	Non-covalent	Hydantoins	0.9543	2.959	4.472	-0.7806	-	no	high	2.959	323.3	1	5	73.2	0.1538	4	0	Mutagenic	NA	0.028	0.27	0.022	0.246	0.032	0.006	0.396	0	0	0	0	0	0	0	0	0	0	0	0	0	0	0	0	0	0
COc1ccc(cc1)C1(C)NC(=O)N(Cc2ccc(F)cc2)C1=O	>100	<4	>125	<3,90	Not Active	Non-covalent	Hydantoins	1.297	3.015	4.482	-0.5462	-	no	high	3.015	328.3	1	5	58.64	0.1538	4	0	Mutagenic	NA	0.046	0.206	0.04	0.184	0.12	0.002	0.402	0	0	0	0	0	0	0	0	0	0	0	0	0	0	0	0	0	0
CC1(NC(=O)N(Cc2ccc(F)cc2)C1=O)c1ccc(Cl)cc1	>100	<4	>125	<3,90	Not Active	Non-covalent	Hydantoins	0.8689	3.543	4.517	-0.5031	+	no	high	3.543	332.8	1	4	49.41	0.12	3	0	Non-mutagenic	4.200659451	0.02	0.272	0.012	0.242	0.038	0.01	0.406	0	0	0	0	0	0	0	0	0	0	0	0	0	0	0	0	0	0
CC1(NC(=O)N(CCC(=O)c2ccc(F)cc2)C1=O)c1ccc(cc1)C#N	50,1187	4,3	>125	<3,90	Not Active	Non-covalent	Hydantoins	0.6437	2.923	4.73	-0.7005	-	no	high	2.923	365.4	1	6	90.27	0.2069	6	0	Mutagenic	NA	0.026	0.224	0.036	0.238	0.06	0.008	0.408	0	0	0	0	0	0	0	0	0	0	0	0	0	0	0	0	0	0
COc1ccc(cc1)C1(C)NC(=O)N(CCC(=O)c2ccc(F)cc2)C1=O	39,8107	4,4	>125	<3,90	Not Active	Non-covalent	Hydantoins	0.9722	2.932	4.737	-0.5319	-	no	high	2.932	370.4	1	6	75.71	0.2069	6	0	Mutagenic	NA	0.034	0.174	0.054	0.148	0.132	0.004	0.454	0	0	0	0	0	0	0	0	0	0	0	0	0	0	0	0	0	0
CC1(NC(=O)N(CCC(=O)c2ccc(F)cc2)C1=O)c1ccc(Cl)cc1	>100	<4	>125	<3,90	Not Active	Non-covalent	Hydantoins	0.59	3.487	4.777	-0.4494	-	no	high	3.487	374.8	1	5	66.48	0.1786	5	0	Mutagenic	NA	0.03	0.226	0.02	0.242	0.052	0.008	0.422	0	0	0	0	0	0	0	0	0	0	0	0	0	0	0	0	0	0
CC(N1C(=O)NC(C)(C1=O)c1ccc(cc1)C#N)C(=O)c1ccc(F)cc1F	3,9811	5,4	80	4,1	Not Active	Non-covalent	Hydantoins	-0.05198	3.132	4.776	-0.6618	-	no	high	3.132	383.3	1	6	90.27	0.1667	5	0	Mutagenic	NA	0.036	0.208	0.034	0.238	0.046	0.004	0.434	0	0	0	0	0	0	0	0	0	0	0	0	0	0	0	0	0	0
CC1(NC(=O)N(C2Cc3cc(F)cc(F)c3C2=O)C1=O)c1ccc(cc1)C#N	25,1189	4,6	>80	<4,10	Not Active	Non-covalent	Hydantoins	-0.2963	2.786	4.623	-0.8295	-	no	high	2.786	381.3	1	6	90.27	0.09677	3	0	Non-mutagenic	NA	0.034	0.228	0.048	0.23	0.056	0.008	0.396	0	0	0	0	0	0	0	0	0	0	0	0	0	0	0	0	0	0
CC1(NC(=O)N(CCOc2ccc(F)cc2F)C1=O)c1ccc(cc1)C#N	39,8107	4,4	>125	<3,90	Not Active	Non-covalent	Hydantoins	0.09581	3.004	4.812	-0.7509	-	no	high	3.004	371.3	1	6	82.43	0.2069	6	0	Mutagenic	NA	0.04	0.172	0.068	0.16	0.094	0	0.466	0	0	0	0	0	0	0	0	0	0	0	0	0	0	0	0	0	0
O=C1N(CC(F)(F)C2=CC=C(F)C=C2F)C(C(C3=CC=C(C#N)C=C3)(C)N1)=O	10	5	>80	<4,10	Not Active	Non-covalent	Hydantoins	-0.2278	3.502	4.731	-0.5799	-	no	high	3.502	391.3	1	5	73.2	0.1667	5	0	Non-mutagenic	NA	0.034	0.222	0.03	0.22	0.05	0.002	0.442	0	0	0	0	0	0	0	0	0	0	0	0	0	0	0	0	0	0
CC1(NC(=O)N(CC2(COC2)c2ccc(F)cc2F)C1=O)c1ccc(cc1)C#N	>100	<4	>80	<4,10	Not Active	Non-covalent	Hydantoins	-0.2022	3.054	4.508	-0.8957	-	no	high	3.054	397.4	1	6	82.43	0.1563	5	0	Non-mutagenic	NA	0.028	0.174	0.064	0.136	0.094	0.002	0.502	0	0	0	0	0	0	0	0	0	0	0	0	0	0	0	0	0	0
CC1(c2ccc(C#N)cc2)NC(N(C1=O)C/C(c3c(F)cc(F)cc3)=N\O)=O	100	4	>80	<4,10	Not Active	Non-covalent	Hydantoins	-0.09247	2.854	4.429	-1.173	-	no	high	2.854	384.3	2	7	105.8	0.1667	5	0	Mutagenic	NA	0.032	0.156	0.026	0.318	0.052	0.002	0.414	0	0	0	0	0	0	0	0	0	0	0	0	0	0	0	0	0	0
CC1(c2ccc(C#N)cc2)NC(N(C1=O)C/C(c3c(F)cc(F)cc3)=N/O)=O	63,0957	4,2	>80	<4,10	Not Active	Non-covalent	Hydantoins	-0.09247	2.854	4.429	-1.173	-	no	high	2.854	384.3	2	7	105.8	0.1667	5	0	Mutagenic	NA	0.032	0.156	0.026	0.318	0.052	0.002	0.414	0	0	0	0	0	0	0	0	0	0	0	0	0	0	0	0	0	0
COc1ccc(cc1)C1(C)NC(=O)N(CC(O)c2ccc(F)cc2F)C1=O	63,0957	4,2	>80	<4,10	Not Active	Non-covalent	Hydantoins	2.391	2.019	4.477	-0.8411	-	no	high	2.019	376.4	2	6	78.87	0.1724	5	0	Non-mutagenic	NA	0.046	0.134	0.05	0.194	0.132	0	0.444	0	0	0	0	0	0	0	0	0	0	0	0	0	0	0	0	0	0
COc1ccc(cc1)C1(C)N(C(=O)c2ccc(F)cc2F)C(=O)NC1=O	>100	<4	>40	<4,4	Not Active	Non-covalent	Hydantoins	0.8224	2.343	4.551	-0.1677	-	no	high	2.343	360.3	1	6	75.71	0.1429	4	0	Non-mutagenic	NA	0.044	0.208	0.042	0.222	0.088	0.006	0.39	0	0	0	0	0	0	0	0	0	0	0	0	0	0	0	0	0	0
CC1(N(C(=O)c2ccc(F)cc2F)C(=O)NC1=O)c1ccc(Cl)cc1	>100	<4	>125	<3,90	Not Active	Non-covalent	Hydantoins	0.4504	2.894	4.582	-0.1005	-	no	high	2.894	364.7	1	5	66.48	0.1111	3	0	Non-mutagenic	NA	0.026	0.262	0.018	0.272	0.042	0.008	0.372	0	0	0	0	0	0	0	0	0	0	0	0	0	0	0	0	0	0
O=C1N(C(C(C)(N1)C2=CC=C(Br)C=C2)=O)CC(C3=CC=C(C=C3F)F)=O	0,0794	7,1	20	4,7	Not Active	Non-covalent	Hydantoins	-0.009677	3.44	4.835	-0.4555	-	no	high	3.44	423.2	1	5	66.48	0.1429	4	0	Mutagenic	NA	0.026	0.224	0.014	0.28	0.04	0.002	0.414	0	0	0	0	0	0	0	0	0	0	0	0	0	0	0	0	0	0
O=C1N(C(C(C)(N1)C2=CC=C(C)C=C2)=O)CC(C3=CC=C(C=C3F)F)=O	0,7943	6,1	80	4,1	Not Active	Non-covalent	Hydantoins	0.2366	3.181	4.725	-0.4923	-	no	high	3.181	358.3	1	5	66.48	0.1429	4	0	Mutagenic	NA	0.032	0.228	0.02	0.258	0.054	0.006	0.402	0	0	0	0	0	0	0	0	0	0	0	0	0	0	0	0	0	0
O=C1N(C(C(C)(N1)C2=CC=C(OCC)C=C2)=O)CC(C3=CC=C(C=C3F)F)=O	0,1	7	20	4,7	Not Active	Non-covalent	Hydantoins	0.1255	3.155	4.829	-0.5393	-	no	high	3.155	388.4	1	6	75.71	0.2	6	0	Mutagenic	NA	0.036	0.16	0.054	0.142	0.112	0	0.496	0	0	0	0	0	0	0	0	0	0	0	0	0	0	0	0	0	0
O=C1N(C(C(C)(N1)C2=CC=C(C(F)(F)F)C=C2)=O)CC(C3=CC=C(C=C3F)F)=O	0,1259	6,9	20	4,7	Not Active	Non-covalent	Hydantoins	-0.4322	3.764	4.94	-0.322	-	no	high	3.764	412.3	1	5	66.48	0.1613	5	0	Non-mutagenic	NA	0.032	0.2	0.022	0.234	0.054	0.002	0.456	0	0	0	0	0	0	0	0	0	0	0	0	0	0	0	0	0	0
O=C1N(C(C(C)(N1)C2=CC=C(OC(F)(F)F)C=C2)=O)CC(C3=CC=C(C=C3F)F)=O	0,0501	7,3	35	4,46	Not Active	Non-covalent	Hydantoins	-0.3863	3.519	5.063	-0.3599	-	no	high	3.519	428.3	1	6	75.71	0.1875	6	0	Mutagenic	NA	0.036	0.164	0.044	0.178	0.092	0.002	0.484	0	0	0	0	0	0	0	0	0	0	0	0	0	0	0	0	0	0
O=C1N(C(C(C)(N1)C2=CC=C(OC(F)F)C=C2)=O)CC(C3=CC=C(C=C3F)F)=O	0,0398	7,4	10	5	Active	Non-covalent	Hydantoins	-0.1436	3.133	4.935	-0.4184	-	no	high	3.133	410.3	1	6	75.71	0.1935	6	0	Mutagenic	NA	0.036	0.162	0.048	0.198	0.092	0.002	0.462	0	0	0	0	0	0	0	0	0	0	0	0	0	0	0	0	0	0
O=C1N(C(C(C)(N1)C2=CC=C(N3C=NC=C3)C=C2)=O)CC(C4=CC=C(C=C4F)F)=O	0,3162	6,5	20	4,7	Not Active	Non-covalent	Hydantoins	0.02895	2.944	4.932	-0.8326	-	no	high	2.944	410.4	1	7	84.3	0.1515	5	0	Mutagenic	NA	0.026	0.184	0.036	0.252	0.056	0.004	0.442	0	0	0	0	0	0	0	0	0	0	0	0	0	0	0	0	0	0
O=C1N(C(C(C)(N1)C2=CC=C(N3C=NN=N3)C=C2)=O)CC(C4=CC=C(C=C4F)F)=O	0,0501	7,3	3125	5,51	Active	Non-covalent	Hydantoins	0.7356	2.035	4.788	-1.087	-	no	high	2.035	412.3	1	9	110.1	0.1515	5	0	Mutagenic	NA	0.018	0.166	0.05	0.264	0.058	0.006	0.438	0	0	0	0	0	0	0	0	0	0	0	0	0	0	0	0	0	0
O=C1N(C(C(C)(N1)C2=CC=C(N3CCOCC3)C=C2)=O)CC(C4=CC=C(C=C4F)F)=O	0,0794	7,1	10	5	Active	Non-covalent	Hydantoins	0.4387	1.27	5.142	-0.5925	-	yes	high	2.742	429.4	1	7	78.95	0.1471	5	1	Non-mutagenic	NA	0.018	0.154	0.066	0.12	0.09	0.006	0.546	0	0	0	0	0	0	0	0	0	0	1	0	0	0	0	0	0	0
O=C1N(C(C(C)(N1)C2=CC=C(N3CCOC3=O)C=C2)=O)CC(C4=CC=C(C=C4F)F)=O	0,2512	6,6		5,25	Active	Non-covalent	Hydantoins	0.05604	2.285	4.683	-0.766	-	yes	low	2.285	429.4	1	8	96.02	0.1471	5	0	Non-mutagenic	NA	0.026	0.182	0.07	0.128	0.082	0.01	0.502	0	0	0	0	0	0	0	0	0	0	0	0	0	0	0	0	0	0
O=C1N(C(C(C)(N1)C2=CC=C(NC(C)=O)C=C2)=O)CC(C3=CC=C(C=C3F)F)=O	2,5119	5,6	40	4,4	Not Active	Non-covalent	Hydantoins	0.3662	2.276	4.272	-0.8156	-	no	low	2.276	401.4	2	7	95.58	0.1935	6	0	Mutagenic	NA	0.026	0.208	0.028	0.236	0.066	0.002	0.434	0	0	0	0	0	0	0	0	0	0	0	0	0	0	0	0	0	0
O=C1N(C(C(C)(N1)C2=CC=C(S(C)(=O)=O)C=C2)=O)CC(C3=CC=C(C=C3F)F)=O	0,1585	6,8	10	5	Active	Non-covalent	Hydantoins	0.4455	2.156	4.682	-0.7778	-	no	high	2.156	422.4	1	7	100.6	0.1613	5	0	Mutagenic	NA	0.036	0.158	0.028	0.248	0.08	0.002	0.448	0	0	0	0	0	0	0	0	0	0	0	0	0	0	0	0	0	0
O=C1N(C(C(N1)(C2=CC(C#N)=CC=C2)C)=O)CC(C3=CC=C(C=C3F)F)=O	39,8107	4,4	>80	<4,10	Not Active	Non-covalent	Hydantoins	0.1646	2.751	4.522	-0.7229	-	no	high	2.751	369.3	1	6	90.27	0.1724	5	0	Mutagenic	NA	0.03	0.226	0.028	0.262	0.046	0.004	0.404	0	0	0	0	0	0	0	0	0	0	0	0	0	0	0	0	0	0
O=C1N(C(C(N1)(C2=CC(OC)=CC=C2)C)=O)CC(C3=CC=C(C=C3F)F)=O	>100	<4	>80	<4,10	Not Active	Non-covalent	Hydantoins	0.388	2.76	4.546	-0.5523	-	no	high	2.76	374.3	1	6	75.71	0.1724	5	0	Mutagenic	NA	0.044	0.186	0.046	0.174	0.112	0	0.438	0	0	0	0	0	0	0	0	0	0	0	0	0	0	0	0	0	0
O=C1N(C(C(N1)(C2=CC(Br)=CC=C2)C)=O)CC(C3=CC=C(C=C3F)F)=O	31,6228	4,5	80	4,1	Not Active	Non-covalent	Hydantoins	-0.009677	3.44	4.673	-0.4555	-	no	high	3.44	423.2	1	5	66.48	0.1429	4	0	Mutagenic	NA	0.03	0.232	0.016	0.27	0.04	0.002	0.41	0	0	0	0	0	0	0	0	0	0	0	0	0	0	0	0	0	0
O=C1N(C(C(N1)(C2=CC(F)=C(OC)C=C2)C)=O)CC(C3=CC=C(C=C3F)F)=O	1,9953	5,7	>80	<4,10	Not Active	Non-covalent	Hydantoins	-0.05225	2.8	4.807	-0.5406	-	no	high	2.8	392.3	1	6	75.71	0.1667	5	0	Mutagenic	NA	0.046	0.19	0.038	0.162	0.13	0	0.434	0	0	0	0	0	0	0	0	0	0	0	0	0	0	0	0	0	0
O=C1N(C(C(N1)(C2=CC=C(OC)C=C2F)C)=O)CC(C3=CC=C(C=C3F)F)=O	0,3162	6,5	58	4,24	Not Active	Non-covalent	Hydantoins	-0.05225	2.8	4.796	-0.5406	-	no	high	2.8	392.3	1	6	75.71	0.1667	5	0	Mutagenic	NA	0.046	0.192	0.038	0.162	0.126	0	0.436	0	0	0	0	0	0	0	0	0	0	0	0	0	0	0	0	0	0
O=C1N(C(C(N1)(C2=CC=C(Br)C=C2F)C)=O)CC(C3=CC=C(C=C3F)F)=O	0,1995	6,7	30	4,52	Not Active	Non-covalent	Hydantoins	-0.3336	3.455	4.927	-0.4342	-	no	high	3.455	441.2	1	5	66.48	0.1379	4	0	Mutagenic	NA	0.03	0.222	0.018	0.274	0.054	0.002	0.4	0	0	0	0	0	0	0	0	0	0	0	0	0	0	0	0	0	0
O=C1N(C(C(N1)(C2=CC=C(OC(F)F)C(OC)=C2)C)=O)CC(C3=CC=C(C=C3F)F)=O	0,1259	6,9	80	4,1	Not Active	Non-covalent	Hydantoins	-0.1191	3.062	4.799	-0.4301	-	no	high	3.062	440.3	1	7	84.94	0.2121	7	0	Non-mutagenic	NA	0.05	0.16	0.056	0.116	0.12	0	0.498	1	0	0	0	0	0	0	0	0	0	0	0	0	0	0	0	0	0
O=C1N(C(C(N1)(C2=CC(OC)=C(OC)C(OC)=C2)C)=O)CC(C3=CC=C(C=C3F)F)=O	>100	<4	>80	<4,10	Not Active	Non-covalent	Hydantoins	0.4865	2.566	4.494	-0.4952	-	no	high	2.566	434.4	1	8	94.17	0.2121	7	0	Non-mutagenic	NA	0.054	0.168	0.064	0.096	0.098	0.002	0.518	1	0	0	0	0	0	0	0	0	0	0	0	0	0	0	0	0	0
O=C1N(C(C(N1)(C2=CC=NC=C2)C)=O)CC(C3=CC=C(C=C3F)F)=O	39,8107	4,4	>125	<3,90	Not Active	Non-covalent	Hydantoins	0.47	1.983	4.282	-0.6516	-	no	low	1.983	345.3	1	6	79.37	0.1481	4	0	Mutagenic	NA	0.03	0.244	0.034	0.256	0.046	0.006	0.384	0	0	0	0	0	0	0	0	0	0	0	0	0	0	0	0	0	0
O=C1N(C(C(N1)(C2=CN=C(Br)C=C2)C)=O)CC(C3=CC=C(C=C3F)F)=O	0,3981	6,4	40	4,4	Not Active	Non-covalent	Hydantoins	0.01928	2.625	4.499	-0.6164	-	no	high	2.625	424.2	1	6	79.37	0.1429	4	0	Mutagenic	NA	0.026	0.218	0.03	0.272	0.05	0.004	0.4	0	0	0	0	0	0	0	0	0	0	0	0	0	0	0	0	0	0
O=C1N(C(C(N1)(C2=NC=C(Br)C=C2)C)=O)CC(C3=CC=C(C=C3F)F)=O	0,0501	7,3	15	4,82	Not Active	Non-covalent	Hydantoins	0.01928	2.625	4.505	-0.6164	-	no	high	2.625	424.2	1	6	79.37	0.1429	4	0	Mutagenic	NA	0.024	0.208	0.032	0.272	0.05	0.004	0.41	0	0	0	0	0	0	0	0	0	0	0	0	0	0	0	0	0	0
O=C1N(C(C(N1)(C2=CC=C(C#N)S2)C)=O)CC(C3=CC=C(C=C3F)F)=O	>100	<4	>80	<4,10	Not Active	Non-covalent	Hydantoins	0.1938	2.546	4.475	-0.8881	-	no	high	2.546	375.3	1	6	90.27	0.1786	5	0	Mutagenic	NA	0.038	0.2	0.034	0.296	0.058	0.006	0.368	0	0	0	0	0	0	0	0	0	0	0	0	0	0	0	0	0	0
O=C1N(C(C(N1)(C2=CC=C(Br)C=C2)CC)=O)CC(C3=CC=C(C=C3F)F)=O	0,1259	6,9	10	5	Active	Non-covalent	Hydantoins	-0.1658	3.762	4.962	-0.446	-	no	high	3.762	437.2	1	5	66.48	0.1724	5	0	Mutagenic	4.251811973	0.032	0.228	0.02	0.254	0.04	0.002	0.424	0	0	0	0	0	0	0	0	0	0	0	0	0	0	0	0	0	0
O=C1N(C(C(N1)(C2=CC=C(C#N)C=C2)CC)=O)CC(C3=CC=C(C=C3F)F)=O	0,0501	7,3	5	5,3	Active	Non-covalent	Hydantoins	0.004773	3.07	4.82	-0.7146	-	no	high	3.07	383.3	1	6	90.27	0.2	6	0	Mutagenic	NA	0.034	0.212	0.034	0.232	0.05	0.002	0.436	0	0	0	0	0	0	0	0	0	0	0	0	0	0	0	0	0	0
O=C1N(C(C(N1)(C2=CC=C(Br)C=C2)CCC)=O)CC(C3=CC=C(C=C3F)F)=O	0,631	6,2	80	4,1	Not Active	Non-covalent	Hydantoins	-0.3112	4.094	5.143	-0.4312	-	no	high	4.094	451.3	1	5	66.48	0.2	6	0	Non-mutagenic	4.292429824	0.034	0.234	0.024	0.224	0.042	0.002	0.44	0	0	0	0	0	0	0	0	0	0	0	0	0	0	0	0	0	0
O=C1N(C(C(N1)(C2=CC=C(Br)C=C2)C(C)C)=O)CC(C3=CC=C(C=C3F)F)=O	19,9526	4,7	>80	<4,10	Not Active	Non-covalent	Hydantoins	-0.3125	4.066	4.999	-0.3847	-	no	high	4.066	451.3	1	5	66.48	0.1667	5	0	Mutagenic	4.318758763	0.044	0.194	0.038	0.226	0.046	0.004	0.448	0	0	0	0	0	0	0	0	0	0	0	0	0	0	0	0	0	0
O=C1N(C(C(N1)(C2=CC=C(Br)C=C2)C(F)(F)F)=O)CC(C3=CC=C(C=C3F)F)=O	7,9433	5,1	>80	<4,10	Not Active	Non-covalent	Hydantoins	-0.6053	3.948	5.155	-0.2776	-	no	high	3.948	477.2	1	5	66.48	0.1613	5	0	Mutagenic	4.301029996	0.03	0.232	0.022	0.226	0.04	0.006	0.444	0	0	0	0	0	0	0	0	0	0	0	0	0	0	0	0	0	0
O=C1C2(C3=CC=C(Br)C=C3CC2)NC(N1CC(C4=CC=C(F)C=C4F)=O)=O	0,1995	6,7	>80	<4,10	Not Active	Non-covalent	Hydantoins	0.08967	3.31	4.909	-0.463	-	no	high	3.31	435.2	1	5	66.48	0.1	3	0	Non-mutagenic	NA	0.042	0.234	0.032	0.196	0.064	0.01	0.422	0	0	0	0	0	0	0	0	0	0	0	0	0	0	0	0	0	0
O=C1N(C(C(N1)(C2=CC=C(NS(=O)(C)=O)C=C2)C)=O)CC(C3=CC=C(C=C3F)F)=O	0,1	7		5,6	Active	Non-covalent	Hydantoins	0.9026	2.052	5.139	-0.9491	-	no	low	2.052	437.4	2	8	112.6	0.1875	6	0	Mutagenic	NA	0.028	0.158	0.032	0.25	0.094	0.002	0.436	0	0	0	0	0	0	0	0	0	0	0	0	0	0	0	0	0	0
O=C1N(C(C(N1)(C2=CC=CC(NS(=O)(C)=O)=C2)C)=O)CC(C3=CC=C(C=C3F)F)=O	63,0957	4,2	>80	<4,10	Not Active	Non-covalent	Hydantoins	0.9026	2.052	4.965	-0.9491	-	no	low	2.052	437.4	2	8	112.6	0.1875	6	0	Mutagenic	NA	0.028	0.166	0.034	0.242	0.09	0	0.44	0	0	0	0	0	0	0	0	0	0	0	0	0	0	0	0	0	0
O=C1N(C(C(N1)(C2=CC=C(N)C=C2)C)=O)CC(C3=CC=C(C=C3F)F)=O	79,4328	4,1	>80	<4,10	Not Active	Non-covalent	Hydantoins	0.3273	0.6957	4.398	-0.6048	-	no	low	2.156	359.3	2	6	92.5	0.1429	4	0	Mutagenic	NA	0.03	0.198	0.026	0.282	0.044	0.008	0.412	0	0	0	0	0	0	0	0	0	0	0	0	0	0	0	0	0	0
O=C1N(C(C(N1)(C2=CC=C(C#N)N=C2)C)=O)CC(C3=CC=C(C=C3F)F)=O	1	6	20	4,7	Not Active	Non-covalent	Hydantoins	0.233	1.927	4.354	-0.8745	-	no	high	1.927	370.3	1	7	103.2	0.1724	5	0	Mutagenic	NA	0.032	0.2	0.032	0.276	0.05	0.006	0.404	0	0	0	0	0	0	0	0	0	0	0	0	0	0	0	0	0	0
O=C1N(C(C(N1)(C2=CC=C(C#N)C=N2)C)=O)CC(C3=CC=C(C=C3F)F)=O	0,2512	6,6	10	5	Active	Non-covalent	Hydantoins	0.233	1.927	4.36	-0.8745	-	no	high	1.927	370.3	1	7	103.2	0.1724	5	0	Mutagenic	NA	0.032	0.2	0.032	0.276	0.05	0.006	0.404	0	0	0	0	0	0	0	0	0	0	0	0	0	0	0	0	0	0
O=C(N1CC(C2=CC=C(F)C=C2F)=O)C(C3=CC=C(Br)C=C3)(C)CC1=O	1,5849	5,8	>80	<4,10	Not Active	Non-covalent	Hydantoins	-0.08986	3.312	5.237	-0.2572	+	no	high	3.312	422.2	0	4	54.45	0.1429	4	0	Non-mutagenic	NA	0.034	0.162	0.022	0.266	0.05	0.004	0.462	0	0	0	0	0	0	0	0	0	0	0	0	0	0	0	0	0	0
O=C1N(CC(C2=CC=C(F)C=C2F)=O)CC(C3=CC=C(OC)C=C3)(C)N1	>100	<4	>80	<4,10	Not Active	Non-covalent	Hydantoins	0.4303	2.912	5.395	-0.02353	-	no	high	2.912	360.4	1	5	58.64	0.1786	5	0	Mutagenic	NA	0.042	0.148	0.042	0.154	0.138	0.002	0.474	0	0	0	0	0	0	0	0	0	0	0	0	0	0	0	0	0	0
O=C1N(CC(C2=CC=C(F)C=C2F)=O)CC(C3=CC=C(OC)C=C3)(C)N1	31,6228	4,5	>80	<4,10	Not Active	Non-covalent	Hydantoins	0.4303	2.912	5.395	-0.02353	-	no	high	2.912	360.4	1	5	58.64	0.1786	5	0	Mutagenic	NA	0.042	0.148	0.042	0.154	0.138	0.002	0.474	0	0	0	0	0	0	0	0	0	0	0	0	0	0	0	0	0	0
O=C1C(C2=CC=C(Br)C=C2)(C)CCN1CC(C3=CC=C(F)C=C3F)=O	7,9433	5,1	>80	<4,10	Not Active	Non-covalent	Hydantoins	0.1979	3.993	5.769	0.07372	+	no	high	3.993	408.2	0	3	37.38	0.1481	4	0	Non-mutagenic	NA	0.064	0.12	0.02	0.18	0.102	0.01	0.504	0	0	0	0	0	0	0	0	0	0	0	0	0	0	0	0	0	0
O=C1N(CC(C2=CC=C(F)C=C2F)=O)C(C(C3=CC=C(C#N)C=C3)(C)N1C)=O	12,5893	4,9	>80	<4,10	Not Active	Non-covalent	Hydantoins	0.4468	2.629	5.302	-0.584	-	no	high	2.629	383.3	0	6	81.48	0.1667	5	0	Mutagenic	NA	0.038	0.206	0.026	0.162	0.072	0.004	0.492	0	0	0	0	0	0	0	0	0	0	0	0	0	0	0	0	0	0
O=C1N(CC(C2=CC=C(F)C=C2F)=O)C(C(C3=CC=C(C#N)C=C3)(C)N1C(C)=O)=O	31,6228	4,5	10	5	Active	Non-covalent	Hydantoins	1.013	2.238	4.987	-0.9458	-	no	high	2.238	411.4	0	7	98.55	0.1875	6	0	Mutagenic	NA	0.032	0.184	0.036	0.222	0.048	0.004	0.474	0	0	0	0	0	0	0	0	0	0	0	0	0	0	0	0	0	0
O=C(C1=CC=C(F)C=C1F)CN2C=C(C3=CC=C(C#N)C=C3)N=C2	19,9526	4,7	>125	<3,90	Not Active	Non-covalent	Hydantoins	0.5206	3.475	5.853	-0.01307	+	no	high	3.475	323.3	0	4	58.68	0.1923	5	0	Mutagenic	NA	0.136	0.078	0.026	0.224	0.138	0.006	0.392	0	0	0	0	0	0	0	0	0	0	0	0	0	0	0	0	0	0
O=C(C1=CC=C(F)C=C1F)CN2C=C(C3=CC=C(OC)C=C3)N=C2	>100	<4	>125	<3,90	Not Active	Non-covalent	Hydantoins	0.7892	3.425	5.849	0.08712	+	no	high	3.425	328.3	0	4	44.12	0.1923	5	0	Mutagenic	NA	0.14	0.11	0.052	0.152	0.168	0.002	0.376	0	0	0	0	0	0	0	0	0	0	0	0	0	0	0	0	0	0
O=C(C1=CC=C(F)C=C1F)CN2C=C(C3=CC=C(C#N)C=C3)C=N2	>100	<4	>125	<3,90	Not Active	Non-covalent	Hydantoins	0.5206	3.475	5.843	-0.01307	+	no	high	3.475	323.3	0	4	58.68	0.1923	5	0	Mutagenic	NA	0.134	0.052	0.014	0.318	0.036	0.016	0.43	0	0	0	0	0	0	0	0	0	0	0	0	0	0	0	0	0	0
O=C(N1CC(C2=CC=C(F)C=C2)=O)C(C3=CC=C(OC(F)F)C=C3)(C)NC1=O	0,0631	7,2	15	4,82	Not Active	Non-covalent	Hydantoins	0.35	3.116	4.827	-0.435	-	no	high	3.116	392.3	1	6	75.71	0.2	6	0	Mutagenic	NA	0.04	0.162	0.054	0.208	0.09	0.004	0.442	0	0	0	0	0	0	0	0	0	0	0	0	0	0	0	0	0	0
O=C(N1CC(C2=CC=CC(F)=C2)=O)C(C3=CC=C(OC(F)F)C=C3)(C)NC1=O	0,3981	6,4	20	4,7	Not Active	Non-covalent	Hydantoins	0.35	3.116	4.665	-0.435	-	no	high	3.116	392.3	1	6	75.71	0.2	6	0	Mutagenic	NA	0.042	0.164	0.052	0.198	0.09	0.004	0.45	0	0	0	0	0	0	0	0	0	0	0	0	0	0	0	0	0	0
O=C(N1CC(C2=CC=CC=C2F)=O)C(C3=CC=C(OC(F)F)C=C3)(C)NC1=O	0,0501	7,3	20	4,7	Not Active	Non-covalent	Hydantoins	0.35	3.116	4.681	-0.4209	-	no	high	3.116	392.3	1	6	75.71	0.2	6	0	Mutagenic	NA	0.038	0.168	0.056	0.198	0.09	0.004	0.446	0	0	0	0	0	0	0	0	0	0	0	0	0	0	0	0	0	0
O=C(N1CC(C2=CC=CC=C2)=O)C(C3=CC=C(OC(F)F)C=C3)(C)NC1=O	0,0631	7,2	30	4,52	Not Active	Non-covalent	Hydantoins	0.9685	3.04	4.448	-0.4273	-	no	high	3.04	374.3	1	6	75.71	0.2069	6	0	Mutagenic	NA	0.042	0.18	0.058	0.2	0.092	0.002	0.426	0	0	0	0	0	0	0	0	0	0	0	0	0	0	0	0	0	0
O=C(N1CC(C2=CC=C(OC)C=C2)=O)C(C3=CC=C(C#N)C=C3)(C)NC1=O	1,9953	5,7	>80	<4,10	Not Active	Non-covalent	Hydantoins	1.267	2.626	4.321	-0.747	-	no	high	2.626	363.4	1	7	99.5	0.2069	6	0	Mutagenic	NA	0.044	0.168	0.05	0.18	0.116	0.002	0.44	0	0	0	0	0	0	0	0	0	0	0	0	0	0	0	0	0	0
O=C(N1CC(C2=CC=C(OC)C=C2)=O)C(C3=CC=C(OC(F)F)C=C3)(C)NC1=O	0,631	6,2	80	4,1	Not Active	Non-covalent	Hydantoins	0.9677	2.979	4.569	-0.4509	-	no	high	2.979	404.4	1	7	84.94	0.2258	7	0	Non-mutagenic	NA	0.038	0.162	0.066	0.136	0.118	0	0.48	0	0	0	0	0	0	0	0	0	0	0	0	0	0	0	0	0	0
O=C(N1CC(C2=CC=CC(OC)=C2)=O)C(C3=CC=C(C#N)C=C3)(C)NC1=O	1,2589	5,9	80	4,1	Not Active	Non-covalent	Hydantoins	1.267	2.626	4.167	-0.747	-	no	high	2.626	363.4	1	7	99.5	0.2069	6	0	Mutagenic	NA	0.044	0.17	0.048	0.176	0.114	0	0.448	0	0	0	0	0	0	0	0	0	0	0	0	0	0	0	0	0	0
O=C(N1CC(C2=CC=CC=C2OC)=O)C(C3=CC=C(C#N)C=C3)(C)NC1=O	39,8107	4,4	>80	<4,10	Not Active	Non-covalent	Hydantoins	1.213	2.502	4.152	-0.5485	-	no	high	2.502	363.4	1	7	99.5	0.2069	6	0	Mutagenic	NA	0.04	0.172	0.05	0.186	0.114	0.002	0.436	0	0	0	0	0	0	0	0	0	0	0	0	0	0	0	0	0	0
O=C(N1CC(C2=CC=CC(C(F)(F)F)=C2)=O)C(C3=CC=C(C#N)C=C3)(C)NC1=O	0,2512	6,6	20	4,7	Not Active	Non-covalent	Hydantoins	0.1983	3.726	4.409	-0.5756	-	no	high	3.726	401.3	1	6	90.27	0.1935	6	0	Non-mutagenic	NA	0.026	0.188	0.036	0.234	0.066	0.002	0.448	0	0	0	0	0	0	0	0	0	0	0	0	0	0	0	0	0	0
CC1(C(=O)N(C(=O)N1)CC(=O)c2cccc(c2)N(=O)=O)c3ccc(cc3)C#N	3,1623	5,5	>80	<4,10	Not Active	Non-covalent	Hydantoins	0.9244	2.486	4.12	-0.942	-	no	high	2.486	378.3	1	9	136.1	0.2	6	0	Non-mutagenic	NA	0.032	0.204	0.036	0.254	0.062	0	0.412	0	0	0	0	0	0	0	0	0	0	0	0	0	0	0	0	0	0
O=C(N1CC(C2=CC=NC=C2)=O)C(C3=CC=C(OC(F)F)C=C3)(C)NC1=O	0,5012	6,3	30	4,52	Not Active	Non-covalent	Hydantoins	0.979	2.052	4.173	-0.5926	-	no	high	2.052	375.3	1	7	88.6	0.2069	6	0	Mutagenic	NA	0.066	0.142	0.088	0.204	0.082	0.006	0.412	0	0	0	0	0	0	0	0	0	0	0	0	0	0	0	0	0	0
O=C(N1CC(C2=CC=CN=C2)=O)C(C3=CC=C(OC(F)F)C=C3)(C)NC1=O	1,9953	5,7	80	4,1	Not Active	Non-covalent	Hydantoins	0.979	2.052	4.162	-0.5926	-	no	high	2.052	375.3	1	7	88.6	0.2069	6	0	Mutagenic	NA	0.044	0.16	0.094	0.204	0.07	0.004	0.424	0	0	0	0	0	0	0	0	0	0	0	0	0	0	0	0	0	0
O=C(N1CC(C2=CC=CC=N2)=O)C(C3=CC=C(OC(F)F)C=C3)(C)NC1=O	0,1995	6,7	15	4,82	Not Active	Non-covalent	Hydantoins	0.979	2.052	4.184	-0.5926	-	no	high	2.052	375.3	1	7	88.6	0.2069	6	0	Mutagenic	NA	0.04	0.16	0.096	0.214	0.07	0.004	0.416	0	0	0	0	0	0	0	0	0	0	0	0	0	0	0	0	0	0
O=C(N1CC(C2=C(F)C=C(F)C=N2)=O)C(C3=CC=C(C#N)C=C3)(C)NC1=O	0,1	7	5	5,3	Active	Non-covalent	Hydantoins	0.233	1.927	4.438	-0.8745	-	no	high	1.927	370.3	1	7	103.2	0.1724	5	0	Mutagenic	NA	0.03	0.196	0.032	0.286	0.048	0.006	0.402	0	0	0	0	0	0	0	0	0	0	0	0	0	0	0	0	0	0
O=C(N1CC(C2=CC=CS2)=O)C(C3=CC=C(OC(F)F)C=C3)(C)NC1=O	0,1585	6,8	20	4,7	Not Active	Non-covalent	Hydantoins	1.001	2.718	4.381	-0.659	-	no	high	2.718	380.4	1	6	75.71	0.2143	6	0	Mutagenic	NA	0.054	0.172	0.06	0.212	0.082	0.006	0.414	0	0	0	0	0	0	0	0	0	0	0	0	0	0	0	0	0	0
O=C(N1CC(C2=NC=CS2)=O)C(C3=CC=C(C#N)C=C3)(C)NC1=O	1,9953	5,7	80	4,1	Not Active	Non-covalent	Hydantoins	1.65	1.873	4.079	-0.9633	-	no	high	1.873	340.4	1	7	103.2	0.1923	5	0	Non-mutagenic	NA	0.048	0.204	0.028	0.348	0.052	0.004	0.316	0	0	0	0	0	0	0	0	0	0	0	0	0	0	0	0	0	0
O=C(N1CC(C2=NC=CS2)=O)C(C3=CC=C(OC(F)F)C=C3)(C)NC1=O	0,1995	6,7	20	4,7	Not Active	Non-covalent	Hydantoins	1.327	2.285	4.334	-0.7587	-	no	high	2.285	381.4	1	7	88.6	0.2143	6	0	Non-mutagenic	NA	0.086	0.142	0.076	0.22	0.092	0.008	0.376	0	0	0	0	0	0	0	0	0	0	0	0	0	0	0	0	0	0
O=C(N1CC(C2CCCCC2)=O)C(C3=CC=C(C#N)C=C3)(C)NC1=O	1,9953	5,7	>80	<4,10	Not Active	Non-covalent	Hydantoins	1.462	2.821	4.229	-0.9236	-	no	high	2.821	339.4	1	6	90.27	0.1852	5	0	Non-mutagenic	NA	0.046	0.26	0.044	0.23	0.046	0.002	0.372	0	0	0	0	0	0	0	0	0	0	0	0	0	0	0	0	0	0
O=C1N(CC(C2(C3)CC4CC3CC(C4)C2)=O)C(C(C5=CC=C(C#N)C=C5)(C)N1)=O	19,9526	4,7	>80	<4,10	Not Active	Non-covalent	Hydantoins	0.9043	3.44	4.235	-0.963	-	no	high	3.44	391.5	1	6	90.27	0.1515	5	0	Non-mutagenic	NA	0.028	0.19	0.038	0.186	0.036	0	0.522	0	0	0	0	0	0	0	0	0	0	0	0	0	0	0	0	0	0
O=C(N1CC(N2CCCCC2)=O)C(C3=CC=C(OC(F)F)C=C3)(C)NC1=O	5,0119	5,3	80	4,1	Not Active	Non-covalent	Hydantoins	2.492	2.263	4.265	-0.844	-	yes	low	2.263	381.4	1	7	78.95	0.2069	6	0	Non-mutagenic	NA	0.034	0.2	0.084	0.118	0.078	0.004	0.482	0	0	0	0	0	0	0	0	0	0	0	0	0	0	0	0	0	0
O=C(N1CC(N2CCCC2)=O)C(C3=CC=C(OC(F)F)C=C3)(C)NC1=O	25,1189	4,6	>80	<4,10	Not Active	Non-covalent	Hydantoins	2.751	1.764	4.126	-0.8538	-	yes	low	1.764	367.3	1	7	78.95	0.2143	6	0	Non-mutagenic	NA	0.066	0.192	0.07	0.132	0.098	0.01	0.432	0	0	0	0	0	0	0	0	0	0	0	0	0	0	0	0	0	0
O=C(N1CC(C2=CC=C3C(OCO3)=C2)=O)C(C4=CC=C(OC(F)F)C=C4)(C)NC1=O	0,2512	6,6	>80	<4,10	Not Active	Non-covalent	Hydantoins	0.6824	2.601	4.373	-0.4696	-	no	high	2.601	418.3	1	8	94.17	0.1818	6	0	Non-mutagenic	NA	0.038	0.158	0.066	0.106	0.112	0.002	0.518	1	1	0	0	0	0	0	0	0	0	0	0	0	0	0	0	0	0
O=C(N1CC(C2=CC=C(OC)C(F)=C2)=O)C(C3=CC=C(OC(F)F)C=C3)(C)NC1=O	0,3981	6,4	80	4,1	Not Active	Non-covalent	Hydantoins	0.3693	3.054	4.689	-0.4438	-	no	high	3.054	422.4	1	7	84.94	0.2188	7	0	Non-mutagenic	NA	0.038	0.152	0.056	0.132	0.116	0	0.506	0	0	0	0	0	0	0	0	0	0	0	0	0	0	0	0	0	0
O=C(N1CC(C2=C(OC)C=CC(F)=C2)=O)C(C3=CC=C(OC(F)F)C=C3)(C)NC1=O	3,9811	5,4	>80	<4,10	Not Active	Non-covalent	Hydantoins	0.2639	3.116	4.764	-0.4406	-	no	high	3.116	422.4	1	7	84.94	0.2188	7	0	Non-mutagenic	NA	0.042	0.15	0.056	0.126	0.114	0	0.512	0	0	0	0	0	0	0	0	0	0	0	0	0	0	0	0	0	0
O=C(N1CC(C2=C(C)C=CC(C)=C2)=O)C(C3=CC=C(OC(F)F)C=C3)(C)NC1=O	0,1	7	80	4,1	Not Active	Non-covalent	Hydantoins	0.5342	3.826	4.478	-0.4466	-	no	high	3.826	402.4	1	6	75.71	0.1935	6	0	Mutagenic	4.200659451	0.044	0.146	0.042	0.172	0.12	0.002	0.474	0	0	0	0	0	0	0	0	0	0	0	0	0	0	0	0	0	0
O=C(N1CC(C2=C(C)C=C(C)C=C2C)=O)C(C3=CC=C(OC(F)F)C=C3)(C)NC1=O	10	5	>80	<4,10	Not Active	Non-covalent	Hydantoins	0.3189	4.198	4.404	-0.4495	-	no	high	4.198	416.4	1	6	75.71	0.1875	6	0	Mutagenic	4.301029996	0.052	0.15	0.04	0.146	0.128	0.002	0.482	0	0	0	0	0	0	0	0	0	0	0	0	0	0	0	0	0	0
O=C(N1CC(C2=CC=C(C)S2)=O)C(C3=CC=C(OC(F)F)C=C3)(C)NC1=O	0,1	7	80	4,1	Not Active	Non-covalent	Hydantoins	0.7836	3.107	4.39	-0.6739	-	no	high	3.107	394.4	1	6	75.71	0.2069	6	0	Mutagenic	NA	0.05	0.16	0.046	0.196	0.102	0.004	0.442	0	0	0	0	0	0	0	0	0	0	0	0	0	0	0	0	0	0
O=C(N1CC(C2=CC=C(Cl)S2)=O)C(C3=CC=C(OC(F)F)C=C3)(C)NC1=O	0,0631	7,2	20	4,7	Not Active	Non-covalent	Hydantoins	0.6027	3.207	4.402	-0.6526	-	no	high	3.207	414.8	1	6	75.71	0.2069	6	0	Mutagenic	NA	0.044	0.164	0.052	0.2	0.092	0.006	0.442	0	0	0	0	0	0	0	0	0	0	0	0	0	0	0	0	0	0
O=C(N1CC(C2=CC=CN2)=O)C(C3=CC=C(OC(F)F)C=C3)(C)NC1=O	50,1187	4,3	>80	<4,10	Not Active	Non-covalent	Hydantoins	1.527	2.093	3.828	-0.6928	-	no	high	2.093	363.3	2	7	91.5	0.2143	6	0	Mutagenic	NA	0.082	0.146	0.074	0.206	0.112	0.008	0.372	0	0	0	0	0	0	0	0	0	0	0	0	0	0	0	0	0	0
O=C(N1CC(C2=C(C)NC(C)=C2)=O)C(C3=CC=C(OC(F)F)C=C3)(C)NC1=O	39,8107	4,4	>80	<4,10	Not Active	Non-covalent	Hydantoins	0.732	3.119	3.656	-0.6938	-	no	high	3.119	391.4	2	7	91.5	0.2	6	0	Mutagenic	NA	0.084	0.13	0.056	0.164	0.12	0.006	0.44	0	0	0	0	0	0	0	0	0	0	0	0	0	0	0	0	0	0
CC1(c2ccc(Cl)cc2)NC(N(C1=O)CC(N3CCc4c3cccc4)=O)=O	0,631	6,2	>80	<4,10	Not Active	Non-covalent	Hydantoins	1.765	2.738	4.114	-0.6019	-	no	high	2.738	383.8	1	6	69.72	0.1333	4	0	Non-mutagenic	NA	0.022	0.192	0.048	0.142	0.096	0.004	0.496	0	0	0	0	0	0	0	0	0	0	0	0	0	0	0	0	0	0
Cc1sc(C)c(C(CN2C(NC(C2=O)(c3ccc(C)cc3)C)=O)=O)c1	0,631	6,2	80	4,1	Not Active	Non-covalent	Hydantoins	1.164	3.5	4.143	-0.7049	-	no	high	3.5	356.4	1	5	66.48	0.1481	4	0	Mutagenic	NA	0.048	0.204	0.02	0.262	0.07	0.004	0.392	0	0	0	0	0	0	0	0	0	0	0	0	0	0	0	0	0	0
CC1(c2ccc(C#N)cc2)NC(N(C1=O)CC(c3c(Cl)cccc3)=O)=O	0,631	6,2	40	4,4	Not Active	Non-covalent	Hydantoins	0.8715	3.188	4.216	-0.6818	-	no	high	3.188	367.8	1	6	90.27	0.1786	5	0	Mutagenic	NA	0.03	0.218	0.026	0.27202	0.06	0.006	0.38798	0	0	0	0	0	0	0	0	0	0	0	0	0	0	0	0	0	0
COc1ccc(C(CN2C(NC(C2=O)(c3ccc(C(C)C)cc3)C)=O)=O)cc1	0,631	6,2	>80	<4,10	Not Active	Non-covalent	Hydantoins	1.092	3.669	4.605	-0.4866	-	no	high	3.669	380.4	1	6	75.71	0.2	6	0	Non-mutagenic	NA	0.036	0.138	0.066	0.132	0.138	0.002	0.488	0	0	0	0	0	0	0	0	0	0	0	0	0	0	0	0	0	0
CC1(c2cc3c(CCC3)cc2)NC(N(C1=O)CC(c4cc(Br)ccc4)=O)=O	0,7943	6,1	>125	<3,90	Not Active	Non-covalent	Hydantoins	1.068	3.942	4.521	-0.5216	-	no	high	3.942	427.3	1	5	66.48	0.1333	4	0	Non-mutagenic	NA	0.042	0.214	0.034	0.184	0.096	0.006	0.424	0	0	0	0	0	0	0	0	0	0	0	0	0	0	0	0	0	0
Cc1cc(C)c(C(CN2C(NC(C2=O)(c3ccc(Cl)cc3)C)=O)=O)cc1	1,9953	5,7	>12.5	<4,90	Not Active	Non-covalent	Hydantoins	0.8981	3.994	4.274	-0.4529	-	no	high	3.994	370.8	1	5	66.48	0.1429	4	0	Mutagenic	NA	0.028	0.214	0.022	0.242	0.07	0.004	0.42	0	0	0	0	0	0	0	0	0	0	0	0	0	0	0	0	0	0
CC1(c2ccc(F)cc2)NC(N(C1=O)CC(c3c(F)cccc3)=O)=O	63,0957	4,2	>80	<4,10	Not Active	Non-covalent	Hydantoins	0.4257	2.802	4.685	-0.4876	-	no	high	2.802	344.3	1	5	66.48	0.1481	4	0	Mutagenic	NA	0.024	0.256	0.016	0.256	0.046	0.008	0.394	0	0	0	0	0	0	0	0	0	0	0	0	0	0	0	0	0	0
O=C(N1CC(C2=CC=C(F)C=C2F)=O)NC(C3=CC=C(C(OC)=O)C=C3)(C)C1=O	0,0794	7,1		4,95	Not Active	Non-covalent	Hydantoins	0.2384	2.697	4.635	-0.4884	-	no	high	2.697	402.3	1	7	92.78	0.1935	6	0	Mutagenic	NA	0.03	0.182	0.034	0.178	0.08	0.004	0.492	0	0	0	0	0	0	0	0	0	0	0	0	0	0	0	0	0	0
O=C(N1CC(C2=CC=C(F)C=C2F)=O)NC(C3=CC=C(NC(N)=O)C=C3)(C)C1=O	5,0119	5,3	>80	<4,10	Not Active	Non-covalent	Hydantoins	0.419	2.195	4.24	-0.8482	-	no	low	2.195	402.4	3	8	121.6	0.1935	6	0	Mutagenic	NA	0.032	0.18	0.034	0.254	0.066	0.004	0.43	0	0	0	0	0	0	0	0	0	0	0	0	0	0	0	0	0	0
O=C(N1CC(C2=CC=C(F)C=C2F)=O)NC(C3=CC=C(CS(=O)(C)=O)C=C3)(C)C1=O	0,631	6,2	>40	<4,40	Not Active	Non-covalent	Hydantoins	0.4379	2.234	4.85	-0.7823	-	no	high	2.234	436.4	1	7	100.6	0.1875	6	0	Mutagenic	NA	0.02	0.142	0.034	0.18	0.12	0.002	0.502	0	0	0	0	0	0	0	0	0	0	0	0	0	0	0	0	0	0
O=C(N1CC(C2=CC=C(F)C=C2F)=O)NC(C3=CC=C(N4C(OCCC4)=O)C=C3)(C)C1=O	6,3096	5,2	80	4,1	Not Active	Non-covalent	Hydantoins	-0.3184	2.462	4.866	-0.7753	-	yes	high	2.462	443.4	1	8	96.02	0.1429	5	0	Non-mutagenic	NA	0.02	0.172	0.07	0.118	0.09	0.01	0.52	0	0	0	0	0	0	0	0	0	0	0	0	0	0	0	0	0	0
O=C(N1CC(C2=CC=C(F)C=C2F)=O)NC(C3=CC=C(NC(CO4)=O)C4=C3)(C)C1=O	0,1585	6,8	10	5	Active	Non-covalent	Hydantoins	0.6056	1.652	4.262	-0.4784	-	no	low	1.652	415.3	2	8	104.8	0.1212	4	0	Non-mutagenic	NA	0.036	0.204	0.07	0.132	0.104	0.002	0.452	0	0	0	0	0	0	0	0	0	0	0	0	0	0	0	0	0	0
O=C(N1CC(C2=CC=C(F)C=C2F)=O)NC(C3=CC=C(C(N)=O)C=C3)(C)C1=O	6,3096	5,2	>80	<4,40	Not Active	Non-covalent	Hydantoins	0.4811	1.871	3.988	-0.7137	-	no	low	1.871	387.3	2	7	109.6	0.1667	5	0	Mutagenic	NA	0.032	0.198	0.032	0.27	0.06	0.004	0.404	0	0	0	0	0	0	0	0	0	0	0	0	0	0	0	0	0	0
O=C(N1CC(C2=CC=C(F)C=C2F)=O)NC(C3=CC=C(C(O)=O)C=C3)(C)C1=O	79,4328	4,1	>80	<4,40	Not Active	Non-covalent	Hydantoins	0.4018	-0.6381	3.802	-1.149	-	no	high	2.418	388.3	2	7	103.8	0.1667	5	0	Mutagenic	NA	0.036	0.162	0.03	0.35202	0.058	0.002	0.35998	0	0	0	0	0	0	0	0	0	0	0	0	0	0	0	0	0	0
O=C(N1CC(C2=CC=C(F)C=C2F)=O)NC(C3=CC=C(C4=NNN=N4)C=C3)(C)C1=O	10	5	>80	<4,40	Not Active	Non-covalent	Hydantoins	0.6408	1.918	4.24	-1.331	-	yes	high	1.918	412.3	2	9	120.9	0.1515	5	0	Mutagenic	NA	0.036	0.15	0.052	0.262	0.072	0.006	0.422	0	0	0	0	0	0	0	0	0	0	0	0	0	0	0	0	0	0
O=C(N1CC(C2=CC=C(F)C=C2F)=O)NC(C3=CC=C(NS(=O)(C(F)(F)F)=O)C=C3)(C)C1=O	10	5	>80	<4,40	Not Active	Non-covalent	Hydantoins	0.2443	3.043	5.49	-0.8656	-	no	high	3.043	491.4	2	8	112.6	0.2	7	0	Mutagenic	NA	0.028	0.142	0.04	0.272	0.076	0.002	0.44	0	0	0	0	0	0	0	0	0	0	0	0	0	0	0	0	0	0
O=C(N1CC(C2=CC=C(F)C=C2F)=O)NC(C3=CC=C(NS(=O)(C4=CC=CC=C4)=O)C=C3)(C)C1=O	0,3981	6,4	80	4,1	Not Active	Non-covalent	Hydantoins	-0.1699	3.264	5.434	-0.95	-	no	high	3.264	499.5	2	8	112.6	0.1842	7	0	Non-mutagenic	4	0.026	0.116	0.04	0.278	0.126	0.004	0.41	0	0	0	0	0	0	0	0	0	0	0	0	0	0	0	0	0	0
O=C(N1CC(C2=CC=C(F)C=C2F)=O)NC(C3=CC=C(NS(CCCC)(=O)=O)C=C3)(C)C1=O	3,9811	5,4	>80	<4,40	Not Active	Non-covalent	Hydantoins	0.3843	3.071	5.573	-0.9217	-	yes	high	3.071	479.5	2	8	112.6	0.2571	9	0	Non-mutagenic	4	0.026	0.134	0.062	0.174	0.118	0.002	0.484	0	0	0	0	0	0	0	0	0	0	0	0	0	0	0	0	0	0
O=C(N1CC(C2=CC=C(F)C=C2F)=O)NC(C3=CC=C(S(=O)(N)=O)C=C3)(C)C1=O	0,0631	7,2		6,15	Active	Non-covalent	Hydantoins	0.9871	1.641	4.642	-1.024	-	no	low	1.641	423.4	2	8	126.6	0.1613	5	0	Mutagenic	NA	0.032	0.15	0.034	0.33	0.076	0.006	0.372	0	0	0	0	0	0	0	0	0	0	0	0	0	0	0	0	0	0
O=C(N1CC(C2=CC=C(F)C=C2F)=O)NC(C3=CC=C(S(=O)(NC)=O)C=C3)(C)C1=O	0,7943	6,1	20	4,7	Not Active	Non-covalent	Hydantoins	0.9026	2.053	4.845	-0.9762	-	no	low	2.053	437.4	2	8	112.6	0.1875	6	0	Mutagenic	NA	0.028	0.15	0.034	0.26	0.092	0.002	0.434	0	0	0	0	0	0	0	0	0	0	0	0	0	0	0	0	0	0
O=C(N1CC(C2=CC=C(F)C=C2F)=O)NC(C3=CC=C(S(=O)(N(C)C)=O)C=C3)(C)C1=O	1,9953	5,7	80	4,1	Not Active	Non-covalent	Hydantoins	0.3467	2.152	4.891	-0.862	-	no	high	2.152	451.4	1	8	103.9	0.1818	6	0	Mutagenic	NA	0.024	0.148	0.034	0.242	0.09	0	0.462	0	0	0	0	0	0	0	0	0	0	0	0	0	0	0	0	0	0
O=C(N1CC(C2=CC=C(F)C=C2F)=O)NC(C3=CC=C(S(=O)(NC4CC4)=O)C=C3)(C)C1=O	1,9953	5,7	80	4,1	Not Active	Non-covalent	Hydantoins	0.4625	2.605	5.112	-0.9864	-	no	high	2.605	463.5	2	8	112.6	0.2	7	0	Mutagenic	NA	0.016	0.132	0.048	0.23	0.104	0	0.47	0	0	0	0	0	0	0	0	0	0	0	0	0	0	0	0	0	0
O=C(N1CC(C2=CC=C(F)C=C2F)=O)NC(C3=CC=C(S(=O)(NCC(F)(F)F)=O)C=C3)(C)C1=O	31,6228	4,5	>80	<4,40	Not Active	Non-covalent	Hydantoins	0.1119	3.227	5.303	-0.8965	-	no	high	3.227	505.4	2	8	112.6	0.2222	8	0	Mutagenic	4.199970641	0.018	0.122	0.05	0.196	0.108	0.002	0.504	0	0	0	0	0	0	0	0	0	0	0	0	0	0	0	0	0	0
O=C(N1CC(C2=CC=C(F)C=C2F)=O)NC(C3=CC=C(S(=O)(NC4=CC=CC=C4)=O)C=C3)(C)C1=O	19,9526	4,7	>80	<4,40	Not Active	Non-covalent	Hydantoins	-0.1699	3.264	5.434	-0.95	-	no	high	3.264	499.5	2	8	112.6	0.1842	7	0	Non-mutagenic	4.100179498	0.026	0.116	0.04	0.278	0.126	0.004	0.41	0	0	0	0	0	0	0	0	0	0	0	0	0	0	0	0	0	0
O=C(N1CC(C2=CC=C(F)C=C2F)=O)NC(C3=CC=C(S(=O)(N4CCOCC4)=O)C=C3)(C)C1=O	12,5893	4,9	>40	<4,10	Not Active	Non-covalent	Hydantoins	0.3228	2.192	5.045	-0.9617	-	yes	high	2.192	493.5	1	9	113.1	0.1622	6	0	Mutagenic	NA	0.018	0.14	0.06	0.144	0.11	0.006	0.522	0	0	0	0	0	0	0	0	0	0	0	0	0	0	0	0	0	0
O=C(N1CC(C2=CC=CC=C2)=O)NC(C3=CC=C(S(=O)(N)=O)C=C3)(C)C1=O	0,2512	6,6	10	5	Active	Non-covalent	Hydantoins	1.929	1.363	4.146	-0.9771	-	no	high	1.363	387.4	2	8	126.6	0.1724	5	0	Mutagenic	NA	0.032	0.15	0.038	0.352	0.082	0.008	0.338	0	0	0	0	0	0	0	0	0	0	0	0	0	0	0	0	0	0
O=C(N1CC(C2=CC=CC=C2)=O)NC(C3=CC=C(C#N)C=C3)(C)C1=O	1,2589	5,9	>80	<4,40	Not Active	Non-covalent	Hydantoins	1.32	2.65	4.192	-0.6879	-	no	high	2.65	333.3	1	6	90.27	0.1852	5	0	Mutagenic	NA	0.04	0.244	0.024	0.282	0.046	0.002	0.362	0	0	0	0	0	0	0	0	0	0	0	0	0	0	0	0	0	0
O=C(N1CC(C2=CC=CC=C2F)=O)NC(C3=CC=C(S(=O)(N)=O)C=C3)(C)C1=O	0,1995	6,7		5,6	Active	Non-covalent	Hydantoins	1.469	1.498	4.381	-1	-	no	high	1.498	405.4	2	8	126.6	0.1667	5	0	Mutagenic	NA	0.026	0.146	0.038	0.34	0.078	0.012	0.36	0	0	0	0	0	0	0	0	0	0	0	0	0	0	0	0	0	0
O=C(N1CC(C2=CC=CC=C2F)=O)NC(C3=CC=C(C#N)C=C3)(C)C1=O	0,7943	6,1	40	4,4	Not Active	Non-covalent	Hydantoins	0.6974	2.732	4.431	-0.7078	-	no	high	2.732	351.3	1	6	90.27	0.1786	5	0	Mutagenic	NA	0.028	0.236	0.028	0.266	0.054	0.01	0.378	0	0	0	0	0	0	0	0	0	0	0	0	0	0	0	0	0	0
O=C(N1CC(C2=CC=CC(F)=C2)=O)NC(C3=CC=C(S(=O)(N)=O)C=C3)(C)C1=O	0,1585	6,8	5	5,3	Active	Non-covalent	Hydantoins	1.469	1.498	4.364	-1.009	-	no	low	1.498	405.4	2	8	126.6	0.1667	5	0	Mutagenic	NA	0.028	0.148	0.036	0.334	0.078	0.008	0.368	0	0	0	0	0	0	0	0	0	0	0	0	0	0	0	0	0	0
O=C(N1CC(C2=CC=CC(F)=C2)=O)NC(C3=CC=C(C#N)C=C3)(C)C1=O	0,7943	6,1	80	4,1	Not Active	Non-covalent	Hydantoins	0.6974	2.732	4.415	-0.72	-	no	high	2.732	351.3	1	6	90.27	0.1786	5	0	Mutagenic	NA	0.028	0.236	0.026	0.26	0.054	0.006	0.39	0	0	0	0	0	0	0	0	0	0	0	0	0	0	0	0	0	0
O=C(N1CC(C2=CC=C(F)C=C2)=O)NC(C3=CC=C(S(=O)(N)=O)C=C3)(C)C1=O	0,1585	6,8		5,66	Active	Non-covalent	Hydantoins	1.469	1.498	4.526	-1.009	-	no	low	1.498	405.4	2	8	126.6	0.1667	5	0	Mutagenic	NA	0.028	0.142	0.034	0.338	0.08	0.014	0.364	0	0	0	0	0	0	0	0	0	0	0	0	0	0	0	0	0	0
O=C(N1CC(C2=CC=C(F)C(F)=C2)=O)NC(C3=CC=C(S(=O)(N)=O)C=C3)(C)C1=O	0,0631	7,2		5,92	Active	Non-covalent	Hydantoins	0.9871	1.641	4.639	-1.024	-	no	low	1.641	423.4	2	8	126.6	0.1613	5	0	Mutagenic	NA	0.032	0.148	0.034	0.332	0.076	0.006	0.372	0	0	0	0	0	0	0	0	0	0	0	0	0	0	0	0	0	0
O=C(N1CC(C2=CC=C(F)C(Cl)=C2)=O)NC(C3=CC=C(S(=O)(N)=O)C=C3)(C)C1=O	0,0631	7,2		5,89	Active	Non-covalent	Hydantoins	1.164	1.972	4.423	-1.015	-	no	high	1.972	439.8	2	8	126.6	0.1613	5	0	Mutagenic	NA	0.03	0.146	0.032	0.338	0.074	0.006	0.374	0	0	0	0	0	0	0	0	0	0	0	0	0	0	0	0	0	0
O=C(N1CC(C2=CC=C(Cl)C=C2Cl)=O)NC(C3=CC=C(S(=O)(N)=O)C=C3)(C)C1=O	0,0794	7,1		5,12	Active	Non-covalent	Hydantoins	1.342	2.321	4.202	-1.005	-	no	high	2.321	456.3	2	8	126.6	0.1613	5	0	Mutagenic	NA	0.03	0.142	0.032	0.344	0.078	0.004	0.37	0	0	0	0	0	0	0	0	0	0	0	0	0	0	0	0	0	0
O=C(N1CC(C2=CC=CC(Br)=C2)=O)NC(C3=CC=C(S(=O)(N)=O)C=C3)(C)C1=O	0,1	7		5,72	Active	Non-covalent	Hydantoins	1.398	2.026	4.247	-0.9938	-	no	high	2.026	466.3	2	8	126.6	0.1667	5	0	Mutagenic	NA	0.03	0.142	0.036	0.344	0.076	0.006	0.366	0	0	0	0	0	0	0	0	0	0	0	0	0	0	0	0	0	0
O=C(N1CC(C2=CC=C(F)C=C2OC(C(C)(C)C)=O)=O)NC(C3=CC=C(C#N)C=C3)(C)C1=O	5,0119	5,3	30	4,52	Not Active	Non-covalent	Hydantoins	-0.1991	3.573	4.568	-0.8488	-	no	high	3.573	451.4	1	8	116.6	0.2286	8	0	Non-mutagenic	5.190440285	0.028	0.15	0.078	0.176	0.088	0.002	0.478	0	0	0	0	0	0	0	0	0	0	0	0	0	0	0	0	0	0
O=C(N1CC(C2=CC=C(F)C=C2O)=O)NC(C3=CC=C(C#N)C=C3)(C)C1=O	0,631	6,2	30	4,52	Not Active	Non-covalent	Hydantoins	0.5842	2.732	4.157	-1.074	-	no	high	2.732	367.3	2	7	110.5	0.1724	5	0	Mutagenic	NA	0.048	0.162	0.026	0.34	0.054	0.004	0.366	0	0	0	0	0	0	0	0	0	0	0	0	0	0	0	0	0	0
O=C(N1CC(C2=CC=C(F)C=C2O)=O)NC(C3=CC=C(S(=O)(N)=O)C=C3)(C)C1=O	0,0631	7,2		5,6	Active	Non-covalent	Hydantoins	1.336	1.414	4.097	-1.182	-	no	low	1.414	421.4	3	9	146.9	0.1613	5	0	Mutagenic	NA	0.048	0.126	0.034	0.354	0.084	0.006	0.348	0	0	0	0	0	0	0	0	0	0	0	0	0	0	0	0	0	0
O=C(N1CC(C2=CC=CC=C2C)=O)NC(C3=CC=C(S(=O)(N)=O)C=C3)(C)C1=O	0,1	7		5,6	Active	Non-covalent	Hydantoins	1.756	1.736	4.145	-0.9771	-	no	high	1.736	401.4	2	8	126.6	0.1667	5	0	Mutagenic	NA	0.03	0.13	0.042	0.348	0.082	0.008	0.36	0	0	0	0	0	0	0	0	0	0	0	0	0	0	0	0	0	0
O=C(N1CC(C2=CC=CC=C2C)=O)NC(C3=CC=C(C#N)C=C3)(C)C1=O	0,7943	6,1	40	4,4	Not Active	Non-covalent	Hydantoins	1.107	3.043	4.193	-0.6826	-	no	high	3.043	347.4	1	6	90.27	0.1786	5	0	Mutagenic	NA	0.038	0.228	0.034	0.25	0.062	0.006	0.382	0	0	0	0	0	0	0	0	0	0	0	0	0	0	0	0	0	0
O=C(N1CC(C2=CC=CC(C)=C2)=O)NC(C3=CC=C(S(=O)(N)=O)C=C3)(C)C1=O	0,1995	6,7	5	5,3	Active	Non-covalent	Hydantoins	1.756	1.736	4.132	-0.9862	-	no	high	1.736	401.4	2	8	126.6	0.1667	5	0	Mutagenic	NA	0.032	0.134	0.04	0.336	0.08	0.004	0.374	0	0	0	0	0	0	0	0	0	0	0	0	0	0	0	0	0	0
O=C(N1CC(C2=CC=CC(C)=C2)=O)NC(C3=CC=C(C#N)C=C3)(C)C1=O	1	6	80	4,1	Not Active	Non-covalent	Hydantoins	1.107	3.043	4.181	-0.6951	-	no	high	3.043	347.4	1	6	90.27	0.1786	5	0	Mutagenic	NA	0.038	0.228	0.032	0.244	0.06	0.004	0.394	0	0	0	0	0	0	0	0	0	0	0	0	0	0	0	0	0	0
O=C(N1CC(C2=CC=C(C)C=C2)=O)NC(C3=CC=C(S(=O)(N)=O)C=C3)(C)C1=O	0,1585	6,8	10	5	Active	Non-covalent	Hydantoins	1.756	1.736	4.297	-0.9862	-	no	high	1.736	401.4	2	8	126.6	0.1667	5	0	Mutagenic	NA	0.032	0.128	0.042	0.33402	0.082	0.01	0.37198	0	0	0	0	0	0	0	0	0	0	0	0	0	0	0	0	0	0
O=C(N1CC(C2=CC=C(C)C=C2)=O)NC(C3=CC=C(C#N)C=C3)(C)C1=O	1,5849	5,8	>80	<4,40	Not Active	Non-covalent	Hydantoins	1.107	3.043	4.346	-0.6951	-	no	high	3.043	347.4	1	6	90.27	0.1786	5	0	Mutagenic	NA	0.038	0.224	0.034	0.25198	0.062	0.006	0.38402	0	0	0	0	0	0	0	0	0	0	0	0	0	0	0	0	0	0
O=C(N1CC(C2=CC=CC=C2OC)=O)NC(C3=CC=C(S(=O)(N)=O)C=C3)(C)C1=O	2,5119	5,6	>80	<4,40	Not Active	Non-covalent	Hydantoins	1.886	1.317	4.105	-0.8982	-	no	high	1.317	417.4	2	9	135.9	0.1935	6	0	Non-mutagenic	NA	0.036	0.124	0.06	0.212	0.14	0.006	0.422	0	0	0	0	0	0	0	0	0	0	0	0	0	0	0	0	0	0
O=C(N1CC(C2=CC=CC(OC)=C2)=O)NC(C3=CC=C(S(=O)(N)=O)C=C3)(C)C1=O	0,1259	6,9	10	5	Active	Non-covalent	Hydantoins	1.903	1.322	4.114	-1.032	-	no	low	1.322	417.4	2	9	135.9	0.1935	6	0	Non-mutagenic	NA	0.036	0.122	0.058	0.202	0.14	0.004	0.438	0	0	0	0	0	0	0	0	0	0	0	0	0	0	0	0	0	0
O=C(N1CC(C2=CC=C(OC)C=C2)=O)NC(C3=CC=C(S(=O)(N)=O)C=C3)(C)C1=O	0,3162	6,5	20	4,7	Not Active	Non-covalent	Hydantoins	1.903	1.322	4.266	-1.032	-	no	low	1.322	417.4	2	9	135.9	0.1935	6	0	Non-mutagenic	NA	0.036	0.12	0.056	0.206	0.144	0.006	0.432	0	0	0	0	0	0	0	0	0	0	0	0	0	0	0	0	0	0
O=C(N1CC(C2=CC=CC=C2C(F)(F)F)=O)NC(C3=CC=C(S(=O)(N)=O)C=C3)(C)C1=O	0,1	7		5,6	Active	Non-covalent	Hydantoins	1.37	2.503	4.371	-0.9503	-	no	high	2.503	455.4	2	8	126.6	0.1818	6	0	Non-mutagenic	NA	0.026	0.126	0.05	0.312	0.076	0.008	0.402	0	0	0	0	0	0	0	0	0	0	0	0	0	0	0	0	0	0
O=C(N1CC(C2=CC=CC(C(F)(F)F)=C2)=O)NC(C3=CC=C(S(=O)(N)=O)C=C3)(C)C1=O	0,0794	7,1		6,05	Active	Non-covalent	Hydantoins	1.37	2.503	4.358	-0.9596	-	no	high	2.503	455.4	2	8	126.6	0.1818	6	0	Non-mutagenic	NA	0.028	0.128	0.048	0.306	0.076	0.004	0.41	0	0	0	0	0	0	0	0	0	0	0	0	0	0	0	0	0	0
O=C(N1CC(C2=CC=C(C(F)(F)F)C=C2)=O)NC(C3=CC=C(S(=O)(N)=O)C=C3)(C)C1=O	1	6	20	4,7	Not Active	Non-covalent	Hydantoins	1.37	2.503	4.53	-0.9596	-	no	high	2.503	455.4	2	8	126.6	0.1818	6	0	Non-mutagenic	4.185086819	0.03	0.13	0.046	0.30602	0.078	0.01	0.39998	0	0	0	0	0	0	0	0	0	0	0	0	0	0	0	0	0	0
O=C(N1CC(C2=CC=CC(C#N)=C2)=O)NC(C3=CC=C(S(=O)(N)=O)C=C3)(C)C1=O	1,2589	5,9	40	4,4	Not Active	Non-covalent	Hydantoins	1.603	1.3	4.09	-1.097	-	no	low	1.3	412.4	2	9	150.4	0.1935	6	0	Mutagenic	NA	0.028	0.132	0.036	0.348	0.09	0.004	0.362	0	0	0	0	0	0	0	0	0	0	0	0	0	0	0	0	0	0
O=C(N1CC(C2=CC=C(C#N)C=C2)=O)NC(C3=CC=C(S(=O)(N)=O)C=C3)(C)C1=O	5,0119	5,3	60	4,22	Not Active	Non-covalent	Hydantoins	1.603	1.3	4.276	-1.097	-	no	low	1.3	412.4	2	9	150.4	0.1935	6	0	Mutagenic	NA	0.028	0.126	0.034	0.35	0.092	0.01	0.36	0	0	0	0	0	0	0	0	0	0	0	0	0	0	0	0	0	0
CC1(C(=O)N(C(=O)N1)CC(=O)c2cccc(c2)N(=O)=O)c3ccc(cc3)S(=O)(=O)N	0,631	6,2	20	4,7	Not Active	Non-covalent	Hydantoins	1.621	1.344	4.073	-1.155	-	no	low	1.344	432.4	2	11	172.5	0.1875	6	0	Non-mutagenic	NA	0.034	0.122	0.038	0.312	0.09	0.004	0.4	0	0	0	0	0	0	0	0	0	0	0	0	0	0	0	0	0	0
O=C(N1CC(C2=CC=CC(OC(F)(F)F)=C2)=O)NC(C3=CC=C(S(=O)(N)=O)C=C3)(C)C1=O	0,0794	7,1		6,22	Active	Non-covalent	Hydantoins	1.391	2.259	4.493	-0.9864	-	no	high	2.259	471.4	2	9	135.9	0.2059	7	0	Non-mutagenic	NA	0.038	0.122	0.068	0.212	0.112	0.006	0.442	0	0	0	0	0	0	0	0	0	0	0	0	0	0	0	0	0	0
O=C(N1CC(C2=CC=CC(OC(F)(F)F)=C2)=O)NC(C3=CC=C(C#N)C=C3)(C)C1=O	0,631	6,2	40	4,4	Not Active	Non-covalent	Hydantoins	0.2435	3.483	4.553	-0.611	-	no	high	3.483	417.3	1	7	99.5	0.2188	7	0	Mutagenic	4.15864053	0.038	0.162	0.056	0.192	0.092	0.002	0.458	0	0	0	0	0	0	0	0	0	0	0	0	0	0	0	0	0	0
O=C(N1CC(C2=CC=C(F)C(C(F)(F)F)=C2)=O)NC(C3=CC=C(S(=O)(N)=O)C=C3)(C)C1=O	0,0631	7,2		6,22	Active	Non-covalent	Hydantoins	0.8735	2.612	4.628	-0.9626	-	no	high	2.612	473.4	2	8	126.6	0.1765	6	0	Non-mutagenic	NA	0.036	0.13	0.042	0.28	0.078	0.004	0.43	0	0	0	0	0	0	0	0	0	0	0	0	0	0	0	0	0	0
O=C(N1CC(C2=CC=C(F)C(C(F)(F)F)=C2)=O)NC(C3=CC=C(C#N)C=C3)(C)C1=O	0,3981	6,4	20	4,7	Not Active	Non-covalent	Hydantoins	-0.294	3.793	4.685	-0.5469	-	no	high	3.793	419.3	1	6	90.27	0.1875	6	0	Non-mutagenic	4.115204636	0.026	0.178	0.032	0.222	0.07	0.002	0.47	0	0	0	0	0	0	0	0	0	0	0	0	0	0	0	0	0	0
O=C(N1CC(C2=CC(C(F)(F)F)=CC(C(F)(F)F)=C2)=O)NC(C3=CC=C(S(=O)(N)=O)C=C3)(C)C1=O	7,9433	5,1	>80	<4,40	Not Active	Non-covalent	Hydantoins	0.8951	3.278	4.451	-0.8854	-	no	high	3.278	523.4	2	8	126.6	0.1892	7	0	Non-mutagenic	4.127261173	0.034	0.11	0.05	0.26	0.08	0	0.466	0	0	0	0	0	0	0	0	0	0	0	0	0	0	0	0	0	0
O=C(N1CC(C)=O)NC(C2=CC=C(S(=O)(N)=O)C=C2)(C)C1=O	100	4	>80	<4,40	Not Active	Non-covalent	Hydantoins	3.03	0.1654	3.604	-1.086	-	no	low	0.1654	325.3	2	8	126.6	0.1739	4	0	Non-mutagenic	NA	0.074	0.228	0.028	0.35	0.052	0.018	0.25	0	0	0	0	0	0	0	0	0	0	0	0	0	0	0	0	0	0
O=C(N1CC(C2CC2)=O)NC(C3=CC=C(S(=O)(N)=O)C=C3)(C)C1=O	31,6228	4,5	>80	<4,40	Not Active	Non-covalent	Hydantoins	2.61	0.6701	3.857	-1.115	-	no	low	0.6701	351.4	2	8	126.6	0.1923	5	0	Non-mutagenic	NA	0.05	0.208	0.048	0.33	0.062	0.016	0.286	0	0	0	0	0	0	0	0	0	0	0	0	0	0	0	0	0	0
O=C(N1CC(C2CCCCC2)=O)NC(C3=CC=C(S(=O)(N)=O)C=C3)(C)C1=O	0,1995	6,7		5,12	Active	Non-covalent	Hydantoins	1.964	1.698	4.196	-1.101	-	yes	high	1.698	393.5	2	8	126.6	0.1724	5	0	Non-mutagenic	NA	0.03	0.188	0.064	0.276	0.056	0.01	0.376	0	0	0	0	0	0	0	0	0	0	0	0	0	0	0	0	0	0
O=C(N1CC(C2[C@@H]3C[C@@H]4C[C@H]2C[C@@H](C4)C3)=O)NC(C5=CC=C(S(=O)(N)=O)C=C5)(C)C1=O	1,2589	5,9	>80	<4,40	Not Active	Non-covalent	Hydantoins	1.373	2.469	4.081	-1.092	-	yes	high	2.469	445.5	2	8	126.6	0.1429	5	0	Non-mutagenic	NA	0.018	0.136	0.052	0.21	0.048	0.006	0.53	0	0	0	0	0	0	0	0	0	0	0	0	0	0	0	0	0	0
O=C(N1CC(C2=CC=CC=N2)=O)NC(C3=CC=C(S(=O)(N)=O)C=C3)(C)C1=O	0,5012	6,3	10	5	Active	Non-covalent	Hydantoins	1.917	0.4489	3.893	-1.063	-	no	low	0.4489	388.4	2	9	139.5	0.1724	5	0	Mutagenic	NA	0.034	0.136	0.044	0.378	0.082	0.006	0.32	0	0	0	0	0	0	0	0	0	0	0	0	0	0	0	0	0	0
O=C(N1CC(C2=CC=CC=N2)=O)NC(C3=CC=C(C#N)C=C3)(C)C1=O	3,1623	5,5	>80	<4,40	Not Active	Non-covalent	Hydantoins	1.324	1.664	3.93	-0.8513	-	no	high	1.664	334.3	1	7	103.2	0.1852	5	0	Mutagenic	NA	0.04	0.224	0.034	0.306	0.044	0.004	0.348	0	0	0	0	0	0	0	0	0	0	0	0	0	0	0	0	0	0
O=C(N1CC(C2=CC=CN=C2)=O)NC(C3=CC=C(S(=O)(N)=O)C=C3)(C)C1=O	3,1623	5,5	>80	<4,40	Not Active	Non-covalent	Hydantoins	1.917	0.4489	3.873	-1.063	-	no	low	0.4489	388.4	2	9	139.5	0.1724	5	0	Mutagenic	NA	0.034	0.132	0.042	0.37802	0.082	0.006	0.32598	0	0	0	0	0	0	0	0	0	0	0	0	0	0	0	0	0	0
O=C(N1CC(C2=CC=CN=C2)=O)NC(C3=CC=C(C#N)C=C3)(C)C1=O	25,1189	4,6	>80	<4,40	Not Active	Non-covalent	Hydantoins	1.324	1.664	3.908	-0.8513	-	no	high	1.664	334.3	1	7	103.2	0.1852	5	0	Mutagenic	NA	0.042	0.222	0.034	0.292	0.046	0.004	0.36	0	0	0	0	0	0	0	0	0	0	0	0	0	0	0	0	0	0
O=C(N1CC(C2=CC=NC=C2)=O)NC(C3=CC=C(S(=O)(N)=O)C=C3)(C)C1=O	2,5119	5,6	80	4,1	Not Active	Non-covalent	Hydantoins	1.917	0.4489	3.884	-1.063	-	no	low	0.4489	388.4	2	9	139.5	0.1724	5	0	Mutagenic	NA	0.044	0.128	0.042	0.368	0.092	0.008	0.318	0	0	0	0	0	0	0	0	0	0	0	0	0	0	0	0	0	0
O=C(N1CC(C2=CC=NC=C2)=O)NC(C3=CC=C(C#N)C=C3)(C)C1=O	25,1189	4,6	>80	<4,40	Not Active	Non-covalent	Hydantoins	1.324	1.664	3.919	-0.8513	-	no	high	1.664	334.3	1	7	103.2	0.1852	5	0	Mutagenic	NA	0.038	0.222	0.032	0.292	0.05	0.002	0.364	0	0	0	0	0	0	0	0	0	0	0	0	0	0	0	0	0	0
O=C(N1CC(C2=C(F)C=C(F)C=N2)=O)NC(C3=CC=C(S(=O)(N)=O)C=C3)(C)C1=O	0,0794	7,1		6,22	Active	Non-covalent	Hydantoins	0.9949	0.8359	4.393	-1.105	-	no	low	0.8359	424.4	2	9	139.5	0.1613	5	0	Mutagenic	NA	0.034	0.13	0.036	0.348	0.08	0.004	0.368	0	0	0	0	0	0	0	0	0	0	0	0	0	0	0	0	0	0
O=C(N1CC(C2=CC=CS2)=O)NC(C3=CC=C(S(=O)(N)=O)C=C3)(C)C1=O	0,1995	6,7	10	5	Active	Non-covalent	Hydantoins	1.958	1.28	4.094	-1.048	-	no	high	1.28	393.4	2	8	126.6	0.1786	5	0	Mutagenic	NA	0.044	0.144	0.034	0.386	0.072	0.006	0.314	0	0	0	0	0	0	0	0	0	0	0	0	0	0	0	0	0	0
O=C(N1CC(C2=CC=C(Cl)S2)=O)NC(C3=CC=C(S(=O)(N)=O)C=C3)(C)C1=O	0,1	7		5,6	Active	Non-covalent	Hydantoins	1.658	1.746	4.112	-1.074	-	no	high	1.746	427.9	2	8	126.6	0.1724	5	0	Mutagenic	NA	0.034	0.134	0.034	0.374	0.07	0.006	0.348	0	0	0	0	0	0	0	0	0	0	0	0	0	0	0	0	0	0
O=C(N1CC(C2=CC=C(Cl)S2)=O)NC(C3=CC=C(C#N)C=C3)(C)C1=O	0,5012	6,3	80	4,1	Not Active	Non-covalent	Hydantoins	0.9051	2.796	4.149	-0.8797	-	no	high	2.796	373.8	1	6	90.27	0.1852	5	0	Mutagenic	NA	0.032	0.192	0.034	0.326	0.06	0.004	0.352	0	0	0	0	0	0	0	0	0	0	0	0	0	0	0	0	0	0
O=C(N1CC(C2=NC=CS2)=O)NC(C3=CC=C(S(=O)(N)=O)C=C3)(C)C1=O	0,631	6,2	60	4,22	Not Active	Non-covalent	Hydantoins	2.214	0.9302	4.047	-1.103	-	no	low	0.9302	394.4	2	9	139.5	0.1786	5	0	Non-mutagenic	NA	0.058	0.124	0.034	0.39	0.088	0.008	0.298	0	0	0	0	0	0	0	0	0	0	0	0	0	0	0	0	0	0
O=C(N1CC(C2[N]C(C=CC=C3)=C3S2)=O)NC(C4=CC=C(S(=O)(N)=O)C=C4)(C)C1=O	0,1995	6,7	40	4,4	Not Active	Non-covalent	Hydantoins	1.217	1.567	4.09	-1.16	-	no	low	1.567	445.5	2	9	126.6	0.1515	5	0	Non-mutagenic	NA	0.024	0.116	0.066	0.294	0.076	0.012	0.412	0	0	0	0	0	0	0	0	0	0	0	0	0	0	0	0	0	0
O=C(N1CC(C2=CC=C(C=CC=C3)C3=C2)=O)NC(C4=CC=C(S(=O)(N)=O)C=C4)(C)C1=O	0,5012	6,3	10	5	Active	Non-covalent	Hydantoins	0.7226	2.353	4.707	-1.129	-	no	high	2.353	437.5	2	8	126.6	0.1471	5	0	Mutagenic	NA	0.03	0.12	0.038	0.336	0.11	0.006	0.36	0	0	0	0	0	0	0	0	0	0	0	0	0	0	0	0	0	0
O=C1C(O)=C(C(NCC2=CC=CC=C2)=O)N=C(CC3=CC=CC=C3C(F)(F)F)N1C	NA	NA		6,23	Active	Non-covalent	N?Alkyl-5-hydroxypyrimidinone Carboxamides	0.4581	3.554	4.768	-0.7394	-	no	high	3.554	417.4	2	6	84.22	0.2188	7	0	Non-mutagenic	NA	0.104	0.094	0.022	0.206	0.114	0.008	0.452	0	0	0	0	0	0	0	0	0	0	0	0	0	0	0	0	0	0
O=C1C(O)=C(C(NCC2=CC=CC=C2)=O)N=C(CC3=CC=CC=C3)N1C	NA	NA		5,51	Active	Non-covalent	N?Alkyl-5-hydroxypyrimidinone Carboxamides	1.346	2.392	4.5	-0.7402	-	no	high	2.392	349.4	2	6	84.22	0.2143	6	0	Non-mutagenic	NA	0.122	0.108	0.016	0.28	0.082	0.014	0.378	0	0	0	0	0	0	0	0	0	0	0	0	0	0	0	0	0	0
O=C1C(O)=C(C(NCC2=CC=CC=C2)=O)N=C(CC)N1C	NA	NA	>100	<4	Not Active	Non-covalent	N?Alkyl-5-hydroxypyrimidinone Carboxamides	2.582	1.183	4.104	-0.6352	-	no	low	1.183	287.3	2	6	84.22	0.2273	5	0	Non-mutagenic	NA	0.17	0.098	0.008	0.298	0.08	0.014	0.332	0	0	0	0	0	0	0	0	0	0	0	0	0	0	0	0	0	0
O=C1C(O)=C(C(NCC2=CC=CC=C2)=O)N=C(CC3=CC=CC=C3C(F)(F)F)N1CC	NA	NA		6,41	Active	Non-covalent	N?Alkyl-5-hydroxypyrimidinone Carboxamides	0.2685	3.887	4.896	-0.7467	-	yes	high	3.887	431.4	2	6	84.22	0.2424	8	0	Non-mutagenic	NA	0.082	0.096	0.03	0.214	0.102	0.008	0.468	0	0	0	0	0	0	0	0	0	0	0	0	0	0	0	0	0	0
O=C1C(O)=C(C(NC2=CC=CC=C2)=O)N=C(CC3=CC=CC=C3C(F)(F)F)N1C	NA	NA		5,8	Active	Non-covalent	N?Alkyl-5-hydroxypyrimidinone Carboxamides	0.2227	3.725	4.917	-0.5656	-	no	high	3.725	403.4	2	6	84.22	0.1935	6	0	Non-mutagenic	NA	0.106	0.094	0.014	0.276	0.068	0.01	0.432	0	0	0	0	0	0	0	0	0	0	0	0	0	0	0	0	0	0
O=C1C(O)=C(C(NCC2CCCCC2)=O)N=C(CC3=CC=CC=C3C(F)(F)F)N1C	NA	NA		4,9	Not Active	Non-covalent	N?Alkyl-5-hydroxypyrimidinone Carboxamides	0.3243	4.204	5.032	-0.732	-	yes	high	4.204	423.4	2	6	84.22	0.2188	7	0	Non-mutagenic	NA	0.104	0.094	0.044	0.166	0.09	0.016	0.486	0	0	0	0	0	0	0	0	0	0	0	0	0	0	0	0	0	0
O=C1C(O)=C(C(NCC2=NC=CC=C2)=O)N=C(CC3=CC=CC=C3C(F)(F)F)N1C	NA	NA		5,92	Active	Non-covalent	N?Alkyl-5-hydroxypyrimidinone Carboxamides	0.4611	2.666	4.517	-0.8292	-	no	high	2.666	418.4	2	7	97.11	0.2188	7	0	Non-mutagenic	NA	0.112	0.094	0.026	0.204	0.106	0.006	0.452	0	0	0	0	0	0	0	0	0	0	0	0	0	0	0	0	0	0
O=C1C(O)=C(C(NCC2=CN=CC=C2)=O)N=C(CC3=CC=CC=C3C(F)(F)F)N1C	NA	NA		5,33	Active	Non-covalent	N?Alkyl-5-hydroxypyrimidinone Carboxamides	0.4611	2.666	4.495	-0.8292	-	no	high	2.666	418.4	2	7	97.11	0.2188	7	0	Non-mutagenic	NA	0.108	0.096	0.024	0.202	0.112	0.006	0.452	0	0	0	0	0	0	0	0	0	0	0	0	0	0	0	0	0	0
O=C1C(O)=C(C(NCC2=C(F)C=CC=C2)=O)N=C(CC3=CC=CC=C3C(F)(F)F)N1C	NA	NA		6,23	Active	Non-covalent	N?Alkyl-5-hydroxypyrimidinone Carboxamides	-0.04648	3.693	5.003	-0.7321	-	no	high	3.693	435.4	2	6	84.22	0.2121	7	0	Non-mutagenic	NA	0.094	0.092	0.024	0.2	0.11	0.01	0.47	0	0	0	0	0	0	0	0	0	0	0	0	0	0	0	0	0	0
O=C1C(O)=C(C(NCC2=CC=C(F)C=C2)=O)N=C(CC3=CC=CC=C3C(F)(F)F)N1C	NA	NA		5,64	Active	Non-covalent	N?Alkyl-5-hydroxypyrimidinone Carboxamides	-0.04648	3.693	5.146	-0.7418	-	no	high	3.693	435.4	2	6	84.22	0.2121	7	0	Non-mutagenic	NA	0.092	0.092	0.024	0.21	0.114	0.01	0.458	0	0	0	0	0	0	0	0	0	0	0	0	0	0	0	0	0	0
O=C1C(O)=C(C(NCC2=CC(OCO3)=C3C=C2)=O)N=C(CC4=CC=CC=C4C(F)(F)F)N1C	NA	NA		4,43	Not Active	Non-covalent	N?Alkyl-5-hydroxypyrimidinone Carboxamides	0.2045	3.045	4.726	-1.077	-	yes	high	3.045	461.4	2	8	102.7	0.1944	7	0	Non-mutagenic	NA	0.074	0.156	0.04	0.128	0.128	0.008	0.466	1	1	0	0	0	0	0	0	0	0	0	0	0	0	0	0	0	0
O=C1C(O)=C(C(N(C)CC2=CC=CC=C2)=O)N=C(CC3=CC=CC=C3C(F)(F)F)N1C	NA	NA	>100	<4	Not Active	Non-covalent	N?Alkyl-5-hydroxypyrimidinone Carboxamides	0.9026	3.657	5.381	-0.8787	-	no	high	3.657	431.4	1	6	75.43	0.2121	7	0	Non-mutagenic	NA	0.08	0.124	0.024	0.168	0.128	0.006	0.47	0	0	0	0	0	0	0	0	0	0	0	0	0	0	0	0	0	0
O=C1C(O)=C(C(NC(C)C2=CC=CC=C2)=O)N=C(CC3=CC=CC=C3C(F)(F)F)N1C	NA	NA	>100	<4	Not Active	Non-covalent	N?Alkyl-5-hydroxypyrimidinone Carboxamides	0.1984	3.872	4.871	-0.674	-	no	high	3.872	431.4	2	6	84.22	0.2121	7	0	Non-mutagenic	NA	0.1	0.08	0.024	0.204	0.084	0.008	0.5	0	0	0	0	0	0	0	0	0	0	0	0	0	0	0	0	0	0
O=C1C(O)=C(C(NCC2=CC=CC=C2)=O)N=C(CC3=CC=CC=C3C(F)(F)F)N1	NA	NA	>100	<4	Not Active	Non-covalent	N?Alkyl-5-hydroxypyrimidinone Carboxamides	0.8632	3.05	4.545	-0.886	-	yes	high	3.05	403.4	3	6	95.08	0.2258	7	0	Non-mutagenic	NA	0.114	0.094	0.036	0.206	0.1	0.016	0.434	0	0	0	0	0	0	0	0	0	0	0	0	0	0	0	0	0	0
O=C1C(O)=C(C(NCC2=CC=CC=C2)=O)N=C(C(C)C3=CC=CC=C3C(F)(F)F)N1C	NA	NA		5,51	Active	Non-covalent	N?Alkyl-5-hydroxypyrimidinone Carboxamides	0.1394	3.821	4.822	-0.6893	-	no	high	3.821	431.4	2	6	84.22	0.2121	7	0	Non-mutagenic	NA	0.084	0.086	0.034	0.172	0.094	0.006	0.524	0	0	0	0	0	0	0	0	0	0	0	0	0	0	0	0	0	0
OC1=C(C(NCC2=CC=CC=C2)=O)N=C(CC3=CC=CC=C3C(F)(F)F)N=C1OC	NA	NA		4,43	Not Active	Non-covalent	N?Alkyl-5-hydroxypyrimidinone Carboxamides	0.1729	4.562	4.833	-0.4911	-	no	high	4.562	417.4	2	6	84.34	0.25	8	0	Non-mutagenic	NA	0.076	0.124	0.038	0.1	0.158	0	0.504	0	0	0	0	0	0	0	0	0	0	0	0	0	0	0	0	0	0
O=C1C(OC)=C(C(NCC2=CC=CC=C2)=O)N=C(CC3=CC=CC=C3C(F)(F)F)N1C	NA	NA	>100	<4	Not Active	Non-covalent	N?Alkyl-5-hydroxypyrimidinone Carboxamides	0.6226	3.317	5.051	-0.4549	-	no	high	3.317	431.4	1	6	73.22	0.2424	8	0	Non-mutagenic	NA	0.072	0.11	0.036	0.08	0.188	0.004	0.51	0	0	0	0	0	0	0	0	0	0	0	0	0	0	0	0	0	0
O=C1C(O)=C(C(CCC2=CC=CC=C2)=O)N=C(CC3=CC=CC=C3C(F)(F)F)N1C	NA	NA		4,9	Not Active	Non-covalent	N?Alkyl-5-hydroxypyrimidinone Carboxamides	0.1823	4.405	5.552	-0.633	-	no	high	4.405	416.4	1	5	72.19	0.2188	7	0	Non-mutagenic	NA	0.104	0.102	0.014	0.268	0.098	0.008	0.406	0	0	0	0	0	0	0	0	0	0	0	0	0	0	0	0	0	0
O=C1C(CNCC2=CC=C(C)C(C)=C2)=CC3=C(N(C4=CC=CC=C4)N=C3C)N1	1,2	5,92	25	4,6	Not Active	Non-covalent	Pyrazolopyridones	0.8028	2.346	5.441	-0.5283	-	no	high	4.179	372.5	2	5	62.71	0.1613	5	0	Mutagenic	NA	0.162	0.086	0.052	0.07	0.216	0	0.414	0	0	0	0	0	0	0	0	0	0	0	0	0	0	0	0	0	0
O=C1C(CNCC2=CC=CC=C2)=CC3=C(N(C4=CC=CC=C4)N=C3C)N1	1,4	5,85	>100	<4	Not Active	Non-covalent	Pyrazolopyridones	1.334	2.12	5.448	-0.5559	-	no	high	3.366	344.4	2	5	62.71	0.1724	5	0	Mutagenic	NA	0.156	0.06	0.048	0.062	0.278	0	0.396	0	0	0	0	0	0	0	0	0	0	0	0	0	0	0	0	0	0
O=C1C(CNCC2=CC=CC(C)=C2)=CC3=C(N(C4=CC=CC=C4)N=C3C)N1	2,8	5,55	100	4	Not Active	Non-covalent	Pyrazolopyridones	1.073	2.231	5.418	-0.545	-	no	high	3.777	358.4	2	5	62.71	0.1667	5	0	Mutagenic	NA	0.16	0.072	0.048	0.076	0.226	0	0.418	0	0	0	0	0	0	0	0	0	0	0	0	0	0	0	0	0	0
N#CC1=CC=CC(CN(C2=CC3=C(N(C4=CC=CC=C4)N=C3C)NC2=O)C)=C1	2,6	5,59		<4	Not Active	Non-covalent	Pyrazolopyridones	1.059	2.697	5.729	-0.9246	-	no	high	3.036	369.4	1	6	77.71	0.1613	5	0	Non-mutagenic	NA	0.156	0.114	0.024	0.09	0.082	0.012	0.522	0	0	0	0	0	0	0	0	0	0	0	0	0	0	0	0	0	0
O=C1C(CNCC2=CC=CC(F)=C2)=CC3=C(N(C4=CC=CC=C4)N=C3C)N1	2	5,7	75	4,12	Not Active	Non-covalent	Pyrazolopyridones	0.797	2.22	5.668	-0.5752	-	no	high	3.388	362.4	2	5	62.71	0.1667	5	0	Mutagenic	NA	0.144	0.074	0.054	0.074	0.246	0	0.408	0	0	0	0	0	0	0	0	0	0	0	0	0	0	0	0	0	0
O=C1C(CNCC2=CC=CC(C(F)(F)F)=C2)=CC3=C(N(C4=CC=CC=C4)N=C3C)N1	0,4	6,4		5,51	Active	Non-covalent	Pyrazolopyridones	0.8275	2.862	5.654	-0.3912	-	yes	high	4.232	412.4	2	5	62.71	0.1818	6	0	Mutagenic	NA	0.118	0.056	0.044	0.062	0.27	0	0.45	0	0	0	0	0	0	0	0	0	0	0	0	0	0	0	0	0	0
O=C1C(CNCC2=CC=CC(C(F)(F)F)=C2)=CC3=C(N(C4=CC=C(C)C=C4)N=C3C)N1	0,6	6,22		4,9	Not Active	Non-covalent	Pyrazolopyridones	0.5764	2.914	5.779	-0.3833	-	no	high	4.628	426.4	2	5	62.71	0.1765	6	0	Mutagenic	NA	0.118	0.056	0.05	0.064	0.24	0	0.472	0	0	0	0	0	0	0	0	0	0	0	0	0	0	0	0	0	0
O=C1C(CNCC2=CC=CC(C(F)(F)F)=C2)=CC3=C(N(C4=NC=CC=C4)N=C3C)N1	NA	NA	>100	<4	Not Active	Non-covalent	Pyrazolopyridones	0.8046	2.413	5.364	-0.5616	-	yes	high	3.229	413.4	2	6	75.6	0.1818	6	0	Mutagenic	NA	0.108	0.05	0.06	0.06	0.204	0.002	0.516	0	0	0	0	0	0	0	0	0	0	0	0	0	0	0	0	0	0
O=C1C(CNCC2=CC=CC(C(F)(F)F)=C2)=CC3=C(N(C)N=C3C)N1	>100	<4	>100	<4	Not Active	Non-covalent	Pyrazolopyridones	1.703	1.728	5.332	-0.5779	-	no	high	3.092	350.3	2	5	62.71	0.1852	5	0	Mutagenic	NA	0.15	0.076	0.046	0.042	0.236	0.002	0.448	0	0	0	0	0	0	0	0	0	0	0	0	0	0	0	0	0	0
O=C1C(CNCC2=CC=CC(C(F)(F)F)=C2)=CC3=C(N(C4=CC=CC=C4)N=C3C5CC5)N1	0,04	7,4		5,8	Active	Non-covalent	Pyrazolopyridones	0.4622	3.255	6.042	-0.438	-	yes	high	4.727	438.4	2	5	62.71	0.1944	7	0	Non-mutagenic	NA	0.054	0.056	0.026	0.058	0.308	0.004	0.494	0	0	0	0	0	0	0	0	0	0	0	0	0	0	0	0	0	0
O=C1C(CN(C2=NC(C(F)(F)F)=CC=C2)C)=CC3=C(N(C4=CC=CC=C4)N=C3C5CC5)N1	0,05	7,3		5,2	Active	Non-covalent	Pyrazolopyridones	0.866	3.398	6.131	-0.6981	-	yes	high	3.683	439.4	1	6	66.81	0.1667	6	0	Non-mutagenic	NA	0.106	0.084	0.03	0.072	0.132	0.006	0.57	0	0	0	0	0	0	0	0	0	0	0	0	0	0	0	0	0	0
O=C1C(CNCC2=CC(C(F)(F)F)=CC=C2F)=CC3=C(N(C4=CC=CC=C4)N=C3C5CC5)N1	0,07	7,15		5,8	Active	Non-covalent	Pyrazolopyridones	-0.1191	3.224	6.312	-0.3978	-	yes	high	4.819	456.4	2	5	62.71	0.1892	7	0	Non-mutagenic	NA	0.054	0.062	0.038	0.068	0.29	0.004	0.484	0	0	0	0	0	0	0	0	0	0	0	0	0	0	0	0	0	0
O=C1C(CNCC2=CC=CC(C(F)(F)F)=C2F)=CC3=C(N(C4=CC=CC=C4)N=C3C5CC5)N1	<0,005	>8,3		5,8	Active	Non-covalent	Pyrazolopyridones	-0.1191	3.188	6.257	-0.3922	-	yes	high	4.819	456.4	2	5	62.71	0.1892	7	0	Non-mutagenic	NA	0.054	0.062	0.038	0.068	0.29	0.004	0.484	0	0	0	0	0	0	0	0	0	0	0	0	0	0	0	0	0	0
O=C1C(CNCC2=C(C)C=CC(C(F)(F)F)=N2)=CC3=C(N(C4=CC=CC=C4)N=C3C5CC5)N1	0,01	8		5,82	Active	Non-covalent	Pyrazolopyridones	0.245	2.955	5.855	-0.5983	-	yes	high	4.08	453.5	2	6	75.6	0.1892	7	0	Non-mutagenic	NA	0.048	0.064	0.046	0.054	0.232	0	0.556	0	0	0	0	0	0	0	0	0	0	0	0	0	0	0	0	0	0
O=C1C(CNCC2=CC(C(F)(F)F)=CC=C2C)=CC3=C(N(C4=CC=CC=C4)N=C3C5CC5)N1	0,01	8		7	Active	Non-covalent	Pyrazolopyridones	0.2186	3.358	6.087	-0.423	-	yes	high	5.131	452.5	2	5	62.71	0.1892	7	0	Non-mutagenic	NA	0.054	0.062	0.04	0.052	0.284	0	0.508	0	0	0	0	0	0	0	0	0	0	0	0	0	0	0	0	0	0
O=C1C(CNCC2=CC(C(F)(F)F)=CC=C2C)=CC3=C(N(C4=CC=CC=C4)N=C3C)N1	0,007	8,15		6,1	Active	Non-covalent	Pyrazolopyridones	0.5764	2.918	5.687	-0.3777	-	yes	high	4.628	426.4	2	5	62.71	0.1765	6	0	Mutagenic	NA	0.124	0.062	0.048	0.06	0.24	0	0.466	0	0	0	0	0	0	0	0	0	0	0	0	0	0	0	0	0	0
O=C1C(CNCC2=CC(C(F)(F)F)=CC=C2C)=CC3=C(N(C4=CC=CC=C4)N=C3C(C)C)N1	<0,005	>8,3		6,4	Active	Non-covalent	Pyrazolopyridones	0.1338	3.526	5.968	-0.2713	-	yes	high	5.273	454.5	2	5	62.71	0.1944	7	0	Non-mutagenic	NA	0.076	0.066	0.056	0.046	0.23	0	0.526	0	0	0	0	0	0	0	0	0	0	0	0	0	0	0	0	0	0
CCOC(NC(C(C=CS1)=C1NC(C2=NC3=CC=CC=C3S2)=O)=O)=O	0,048	7,32	27	7,57	Active	Non-covalent	Benzothiazoles	1.524	3.01	4.229	-0.9565	-	no	high	3.01	375.4	2	7	97.39	0.2963	8	0	Non-mutagenic	NA	0.082	0.142	0.02	0.34402	0.08	0.008	0.32398	0	0	0	0	0	0	0	0	0	0	0	0	0	0	0	0	0	0
CCOC(NC(C(C=C(F)S1)=C1NC(C2=NC3=CC=CC=C3S2)=O)=O)=O	NA	NA	46	7,34	Active	Non-covalent	Benzothiazoles	0.8721	3.217	4.5	-0.9724	-	no	high	3.217	393.4	2	7	97.39	0.2857	8	0	Non-mutagenic	NA	0.08	0.146	0.012	0.306	0.082	0.008	0.366	0	0	0	0	0	0	0	0	0	0	0	0	0	0	0	0	0	0
CCOC(NC(C(C=CS1)=C1NC(C2=NC3=CC=NC=C3S2)=O)=O)=O	0,0053	8,28	89	7,05	Active	Non-covalent	Benzothiazoles	1.496	2.223	3.972	-1.008	-	no	high	2.223	376.4	2	8	110.3	0.2963	8	0	Non-mutagenic	NA	0.108	0.142	0.03	0.328	0.08	0.008	0.304	0	0	0	0	0	0	0	0	0	0	0	0	0	0	0	0	0	0
O=C(NC1=NC=CC=N1)C(C=CS2)=C2NC(C3=NC4=CC=NC=C4S3)=O	0,37	6,43		5,6	Active	Non-covalent	Benzothiazoles	1.382	2.657	4.526	-1.016	-	yes	high	2.657	382.4	2	8	109.8	0.2069	6	0	Non-mutagenic	NA	0.132	0.112	0.018	0.314	0.048	0.018	0.358	0	0	0	0	0	0	0	0	0	0	0	0	0	0	0	0	0	0
O=C(NC1=NC(C)=CC=N1)C(C=CS2)=C2NC(C3=NC4=CC=NC=C4S3)=O	0,096	7,02		6,36	Active	Non-covalent	Benzothiazoles	1.196	2.98	4.526	-1.031	-	no	high	2.98	396.4	2	8	109.8	0.2	6	0	Non-mutagenic	NA	0.118	0.114	0.014	0.3	0.056	0.008	0.39	0	0	0	0	0	0	0	0	0	0	0	0	0	0	0	0	0	0
O=C(C1=C(C)NC(NC1C2=CC=CC=C2)=S)NC3=NC4=CC=CC=C4S3	7,7	5,11		7,1	Active	Non-covalent	Benzothiazoles	0.09743	3.881	4.507	-0.895	-	yes	high	3.881	380.5	3	5	66.05	0.1379	4	0	Non-mutagenic	NA	0.086	0.128	0.036	0.23002	0.062	0.016	0.44198	0	0	0	1	0	0	0	0	0	0	0	0	0	0	0	0	0	0
O=C(C1=C(C)NC(NC1C2=CC=CC=C2Cl)=S)NC3=NC4=CC=CC=C4S3	NA	NA		6,49	Active	Non-covalent	Benzothiazoles	-0.4074	4.434	4.529	-0.8886	-	yes	high	4.434	414.9	3	5	66.05	0.1333	4	0	Non-mutagenic	NA	0.084	0.114	0.034	0.23	0.066	0.016	0.456	0	0	0	1	0	0	0	0	0	0	0	0	0	0	0	0	0	0
O=C(C1=C(C)NC(NC1C2=CC=C(Cl)C=C2)=S)NC3=NC4=CC=CC=C4S3	NA	NA		6,49	Active	Non-covalent	Benzothiazoles	-0.4074	4.434	4.675	-0.8944	-	yes	high	4.434	414.9	3	5	66.05	0.1333	4	0	Non-mutagenic	NA	0.08	0.108	0.032	0.242	0.068	0.016	0.454	0	0	0	1	0	0	0	0	0	0	0	0	0	0	0	0	0	0
O=C(C1=C(C)NC(NC1C2=CC=C(Cl)C=C2Cl)=S)NC3=NC4=CC=CC=C4S3	NA	NA		6,6	Active	Non-covalent	Benzothiazoles	-0.8591	4.949	4.574	-0.8832	-	yes	high	4.949	449.4	3	5	66.05	0.129	4	0	Non-mutagenic	NA	0.084	0.104	0.026	0.238	0.07	0.012	0.466	0	0	0	1	0	0	0	0	0	0	0	0	0	0	0	0	0	0
O=C(C1=C(C)NC(NC1C2=CC=C(F)C=C2)=S)NC3=NC4=CC=CC=C4S3	9,2	5,04		7,05	Active	Non-covalent	Benzothiazoles	-0.4335	3.968	4.889	-0.9085	-	yes	high	3.968	398.5	3	5	66.05	0.1333	4	0	Non-mutagenic	NA	0.086	0.116	0.034	0.236	0.068	0.016	0.444	0	0	0	1	0	0	0	0	0	0	0	0	0	0	0	0	0	0
O=C(C1=C(C)NC(NC1C2=CC=C(C(F)(F)F)C=C2)=S)NC3=NC4=CC=CC=C4S3	11,1	4,95		7,05	Active	Non-covalent	Benzothiazoles	-0.7203	4.85	4.894	-0.876	-	yes	high	4.85	448.5	3	5	66.05	0.1515	5	0	Non-mutagenic	NA	0.078	0.114	0.03	0.232	0.074	0.004	0.468	0	0	0	1	0	0	0	0	0	0	0	0	0	0	0	0	0	0
O=C(C1=C(C)NC(NC1C2=CC=C(Br)C=C2)=S)NC3=NC4=CC=CC=C4S3	NA	NA		6,4	Active	Non-covalent	Benzothiazoles	-0.2561	4.48	4.769	-0.8953	-	yes	high	4.48	459.4	3	5	66.05	0.1333	4	0	Non-mutagenic	NA	0.082	0.112	0.032	0.248	0.068	0.016	0.442	0	0	0	1	0	0	0	0	0	0	0	0	0	0	0	0	0	0
CC1=C(C(NC(=S)N1)c2ccccc2N(=O)=O)C(=O)Nc3nc4ccccc4s3	NA	NA		5,92	Active	Non-covalent	Benzothiazoles	-0.3007	3.634	4.383	-1.104	-	yes	high	3.634	425.5	3	8	111.9	0.1563	5	0	Mutagenic	NA	0.068	0.11	0.042	0.256	0.07	0.01	0.444	0	0	0	1	0	0	0	0	0	0	0	0	0	0	0	0	0	0
CC1=C(C(NC(=S)N1)c2cccc(c2)N(=O)=O)C(=O)Nc3nc4ccccc4s3	NA	NA		5,89	Active	Non-covalent	Benzothiazoles	-0.3795	3.936	4.451	-1.097	-	yes	high	3.936	425.5	3	8	111.9	0.1563	5	0	Mutagenic	NA	0.08	0.108	0.038	0.252	0.068	0.008	0.446	0	0	0	1	0	0	0	0	0	0	0	0	0	0	0	0	0	0
CC1=C(C(NC(=S)N1)c2ccc(cc2)N(=O)=O)C(=O)Nc3nc4ccccc4s3	NA	NA		5,92	Active	Non-covalent	Benzothiazoles	-0.3795	3.936	4.538	-1.097	-	yes	high	3.936	425.5	3	8	111.9	0.1563	5	0	Mutagenic	NA	0.068	0.104	0.042	0.26	0.066	0.008	0.452	0	0	0	1	0	0	0	0	0	0	0	0	0	0	0	0	0	0
O=C(C1=C(C)NC(NC1C2=CC=CC=C2OC)=S)NC3=NC4=CC=CC=C4S3	NA	NA		6,3	Active	Non-covalent	Benzothiazoles	-0.09212	3.771	4.476	-0.9724	-	yes	high	3.771	410.5	3	6	75.28	0.1613	5	0	Non-mutagenic	NA	0.096	0.086	0.056	0.192	0.106	0.008	0.456	0	0	0	1	0	0	0	0	0	0	0	0	0	0	0	0	0	0
O=C(C1=C(C)NC(NC1C2=CC=C(OC)C=C2)=S)NC3=NC4=CC=CC=C4S3	NA	NA		6,3	Active	Non-covalent	Benzothiazoles	0.04286	3.807	4.647	-0.9413	-	no	high	3.807	410.5	3	6	75.28	0.1613	5	0	Non-mutagenic	NA	0.09	0.084	0.058	0.206	0.108	0.01	0.444	0	0	0	1	0	0	0	0	0	0	0	0	0	0	0	0	0	0
O=C(C1=C(C)NC(NC1C2=CC=CC=C2O)=S)NC3=NC4=CC=CC=C4S3	NA	NA		5,62	Active	Non-covalent	Benzothiazoles	0.1481	3.545	4.433	-1.168	-	yes	high	3.545	396.5	4	6	86.28	0.1333	4	0	Non-mutagenic	NA	0.074	0.094	0.048	0.318	0.076	0.014	0.376	0	0	0	1	0	0	0	0	0	0	0	0	0	0	0	0	0	0
O=C(C1=C(C)NC(NC1C2=CC=C(O)C=C2)=S)NC3=NC4=CC=CC=C4S3	NA	NA		5,62	Active	Non-covalent	Benzothiazoles	0.2537	3.582	4.578	-1.172	-	yes	high	3.582	396.5	4	6	86.28	0.1333	4	0	Non-mutagenic	NA	0.068	0.09	0.046	0.334	0.078	0.014	0.37	0	0	0	1	0	0	0	0	0	0	0	0	0	0	0	0	0	0
O=C(C1=C(C)NC(NC1C2=CC=C(N(C)C)C=C2)=S)NC3=NC4=CC=CC=C4S3	10,3	4,99		7,1	Active	Non-covalent	Benzothiazoles	0.3182	2.789	4.928	-0.9437	-	no	high	3.901	423.6	3	6	69.29	0.1563	5	1	Non-mutagenic	NA	0.076	0.072	0.044	0.154	0.106	0.006	0.542	0	0	0	1	0	0	0	0	0	0	1	0	0	0	0	0	0	0
O=C(C1=C(C)NC(NC1C2=CC=C(OC)C(O)=C2)=S)NC3=NC4=CC=CC=C4S3	NA	NA		5,92	Active	Non-covalent	Benzothiazoles	0.226	3.471	4.419	-1.223	-	no	high	3.471	426.5	4	7	95.51	0.1563	5	0	Non-mutagenic	NA	0.082	0.098	0.06	0.224	0.12	0.004	0.412	1	0	0	1	0	0	0	0	0	0	0	0	0	0	0	0	0	0
O=C(C1=C(C)NC(NC1C2=CC=CC(OC)=C2O)=S)NC3=NC4=CC=CC=C4S3	NA	NA		5,85	Active	Non-covalent	Benzothiazoles	0.1259	3.448	4.361	-1.219	-	no	high	3.448	426.5	4	7	95.51	0.1563	5	0	Non-mutagenic	NA	0.084	0.094	0.058	0.22	0.122	0.004	0.418	1	0	0	1	0	0	0	0	0	0	0	0	0	0	0	0	0	0
O=C(C1=C(C)NC(NC1C2=CC(OC)=C(O)C(OC)=C2)=S)NC3=NC4=CC=CC=C4S3	NA	NA		5,92	Active	Non-covalent	Benzothiazoles	0.1924	3.304	4.303	-1.236	-	no	high	3.304	456.5	4	8	104.7	0.1765	6	0	Non-mutagenic	NA	0.086	0.108	0.058	0.152	0.148	0.002	0.446	1	0	0	1	0	0	0	0	0	0	0	0	0	0	0	0	0	0
O=C(OC)C1=CC=C(C(C(C(NC2=NC3=CC=CC=C3S2)=O)=C(C)N4)NC4=S)C=C1	NA	NA		5,51	Active	Non-covalent	Benzothiazoles	-0.1611	3.743	4.504	-0.9521	-	yes	high	3.743	438.5	3	7	92.35	0.1818	6	0	Non-mutagenic	NA	0.06	0.094	0.06	0.188	0.128	0.004	0.466	0	0	0	1	0	0	0	0	0	0	0	0	0	0	0	0	0	0
O=C(C1=C(C)NC(N=C1C2=CC=C(OCC3=CC=CC=C3)C=C2)=S)NC4=NC5=CC=CC=C5S4	NA	NA		5,8	Active	Non-covalent	Benzothiazoles	-1.396	5.919	5.689	-0.8458	-	no	high	5.919	484.6	2	6	79.9	0.1842	7	0	Non-mutagenic	NA	0.114	0.098	0.024	0.196	0.1	0.004	0.464	0	0	0	1	0	0	0	0	0	0	0	0	0	0	0	0	0	0
Cc1ccc(cc1C)CN(c2nc3ccc(cc3s2)N(=O)=O)C(=O)CSc4nc5ccc(cc5s4)N(=O)=O	NA	NA		5,62	Active	Non-covalent	2-S-benzothiazoles	-0.7395	5.28	6.109	-1.12	-	no	high	5.28	565.6	0	10	137.7	0.2143	9	0	Mutagenic	NA	0.062	0.124	0.052	0.106	0.132	0.004	0.52	0	0	0	1	0	0	0	0	0	0	0	0	0	0	0	0	0	0
COc1ccc(cc1OC)CN(c2nc3ccc(cc3s2)N(=O)=O)C(=O)CSc4nc5ccc(cc5s4)N(=O)=O	NA	NA		5,43	Active	Non-covalent	2-S-benzothiazoles	-0.1157	4.296	6.094	-1.152	-	no	high	4.296	597.6	0	12	156.2	0.25	11	0	Mutagenic	NA	0.08	0.14	0.05	0.058	0.19	0.002	0.48	1	0	0	1	0	0	0	0	0	0	0	0	0	0	0	0	0	0
c1cc(ccc1CN(c2nc3ccc(cc3s2)N(=O)=O)C(=O)CSc4nc5ccc(cc5s4)N(=O)=O)F	NA	NA		5,49	Active	Non-covalent	2-S-benzothiazoles	-0.6873	4.736	6.453	-1.134	-	yes	high	4.736	555.6	0	10	137.7	0.2195	9	0	Mutagenic	NA	0.046	0.118	0.056	0.148	0.102	0.01	0.52	0	0	0	1	0	0	0	0	0	0	0	0	0	0	0	0	0	0
CSc1ccc(cc1)CN(c2nc3ccc(cc3s2)N(=O)=O)C(=O)CSc4nc5ccc(cc5s4)N(=O)=O	NA	NA		5,61	Active	Non-covalent	2-S-benzothiazoles	-0.6125	4.819	6.174	-1.14	-	yes	high	4.819	583.7	0	10	137.7	0.2381	10	0	Mutagenic	NA	0.066	0.12	0.048	0.116	0.142	0.002	0.506	0	0	0	1	0	0	0	0	0	0	0	0	0	0	0	0	0	0
COc1ccc(cc1)CN(c2nc3ccc(cc3s2)N(=O)=O)C(=O)CSc4nc5ccc(cc5s4)N(=O)=O	NA	NA		5,55	Active	Non-covalent	2-S-benzothiazoles	-0.2639	4.482	6.226	-1.158	-	yes	high	4.482	567.6	0	11	147	0.2381	10	0	Mutagenic	NA	0.066	0.136	0.056	0.086	0.172	0.002	0.482	0	0	0	1	0	0	0	0	0	0	0	0	0	0	0	0	0	0
c1cc(cc(c1)O)CN(c2nc3ccc(cc3s2)N(=O)=O)C(=O)CSc4nc5ccc(cc5s4)N(=O)=O	NA	NA		5,68	Active	Non-covalent	2-S-benzothiazoles	-0.05761	4.264	5.994	-1.473	-	yes	high	4.264	553.6	1	11	158	0.2195	9	0	Mutagenic	NA	0.078	0.122	0.046	0.176	0.114	0.004	0.46	0	0	0	1	0	0	0	0	0	0	0	0	0	0	0	0	0	0
COc1cccc(c1)CN(c2nc3ccc(cc3s2)N(=O)=O)C(=O)CSc4nc5ccc(cc5s4)N(=O)=O	14,1	4,85		6	Active	Non-covalent	2-S-benzothiazoles	-0.2639	4.482	6.062	-1.158	-	yes	high	4.482	567.6	0	11	147	0.2381	10	0	Mutagenic	NA	0.072	0.142	0.044	0.078	0.164	0.002	0.498	0	0	0	1	0	0	0	0	0	0	0	0	0	0	0	0	0	0
COc1cc(ccc1O)CN(c2nc3ccc(cc3s2)N(=O)=O)C(=O)CSc4nc5ccc(cc5s4)N(=O)=O	NA	NA		5,69	Active	Non-covalent	2-S-benzothiazoles	0.03473	4.096	6.033	-1.51	-	yes	high	4.096	583.6	1	12	167.2	0.2326	10	0	Mutagenic	NA	0.074	0.148	0.048	0.098	0.17	0.002	0.46	1	0	0	1	0	0	0	0	0	0	0	0	0	0	0	0	0	0
c1cc(ccc1CN(c2nc3ccc(cc3s2)N(=O)=O)C(=O)CSc4nc5ccc(cc5s4)N(=O)=O)Cl	12,7	4,9		6,04	Active	Non-covalent	2-S-benzothiazoles	-0.7026	4.982	6.234	-1.127	-	yes	high	4.982	572	0	10	137.7	0.2195	9	0	Mutagenic	NA	0.044	0.118	0.054	0.164	0.106	0.006	0.508	0	0	0	1	0	0	0	0	0	0	0	0	0	0	0	0	0	0
c1cc(cc(c1)N(=O)=O)CN(c2nc3ccc(cc3s2)N(=O)=O)C(=O)CSc4nc5ccc(cc5s4)N(=O)=O	NA	NA		5,47	Active	Non-covalent	2-S-benzothiazoles	0.05279	4.256	5.942	-1.238	-	yes	high	4.256	582.6	0	13	183.6	0.2326	10	0	Mutagenic	NA	0.066	0.114	0.048	0.134	0.112	0.004	0.522	0	0	0	1	0	0	0	0	0	0	0	0	0	0	0	0	0	0
c1ccc(cc1)CN(c2nc3ccc(cc3s2)N(=O)=O)C(=O)CSc4nc5ccc(cc5s4)N(=O)=O	14,8	4,83		6,09	Active	Non-covalent	2-S-benzothiazoles	-0.3647	4.643	6.098	-1.126	-	yes	high	4.643	537.6	0	10	137.7	0.225	9	0	Mutagenic	NA	0.054	0.108	0.056	0.138	0.114	0.006	0.524	0	0	0	1	0	0	0	0	0	0	0	0	0	0	0	0	0	0
CC(=O)c1ccc(cc1)CN(c2nc3ccc(cc3s2)N(=O)=O)C(=O)CSc4nc5ccc(cc5s4)N(=O)=O	NA	NA		5,55	Active	Non-covalent	2-S-benzothiazoles	-0.3824	4.425	6.313	-1.159	-	yes	high	4.425	579.6	0	11	154.8	0.2326	10	0	Mutagenic	NA	0.042	0.102	0.054	0.134	0.112	0.004	0.552	0	0	0	1	0	0	0	0	0	0	0	0	0	0	0	0	0	0
c1cc(c(cc1CN(c2nc3ccc(cc3s2)N(=O)=O)C(=O)CSc4nc5ccc(cc5s4)N(=O)=O)F)F	NA	NA		5,52	Active	Non-covalent	2-S-benzothiazoles	-0.8961	4.764	6.543	-1.132	-	yes	high	4.764	573.6	0	10	137.7	0.2143	9	0	Mutagenic	NA	0.044	0.126	0.04	0.138	0.104	0.008	0.54	0	0	0	1	0	0	0	0	0	0	0	0	0	0	0	0	0	0
c1cc(ccc1CN(c2nc3ccc(cc3s2)N(=O)=O)C(=O)CSc4nc5ccc(cc5s4)N(=O)=O)N	NA	NA		5,67	Active	Non-covalent	2-S-benzothiazoles	-0.3846	3.166	5.931	-1.25	-	yes	high	4.163	552.6	1	11	163.8	0.2195	9	0	Mutagenic	NA	0.06	0.104	0.052	0.154	0.118	0.014	0.498	0	0	0	1	0	0	0	0	0	0	0	0	0	0	0	0	0	0
c1cc(cc(c1)Br)CN(c2nc3ccc(cc3s2)N(=O)=O)C(=O)CSc4nc5ccc(cc5s4)N(=O)=O	11,2	4,95		5,98	Active	Non-covalent	2-S-benzothiazoles	-0.8066	5.158	6.182	-1.121	-	yes	high	5.158	616.5	0	10	137.7	0.2195	9	0	Mutagenic	NA	0.052	0.13	0.046	0.14	0.104	0.006	0.522	0	0	0	1	0	0	0	0	0	0	0	0	0	0	0	0	0	0
O=C(N1CCCC1)CSC2=NC3=CC=CC=C3S2	NA	NA		3,34	Not Active	Non-covalent	2-S-benzothiazoles	2.714	2.515	5.328	-0.7045	+	no	low	2.515	278.4	0	3	33.2	0.2	4	0	Non-mutagenic	NA	0.228	0.168	0.018	0.114	0.102	0.046	0.324	0	0	0	0	0	0	0	0	0	0	0	0	0	0	0	0	0	0
O=C(N1CCCCC1)CSC2=NC3=CC=CC=C3S2	NA	NA		3,36	Not Active	Non-covalent	2-S-benzothiazoles	2.374	3.081	5.474	-0.6641	+	no	low	3.081	292.4	0	3	33.2	0.1905	4	0	Non-mutagenic	NA	0.204	0.186	0.014	0.138	0.088	0.042	0.328	0	0	0	0	0	0	0	0	0	0	0	0	0	0	0	0	0	0
O=C(N1CCN(C)CC1)CSC2=NC3=CC=CC=C3S2	NA	NA		3,38	Not Active	Non-covalent	2-S-benzothiazoles	3.762	1.171	5.597	-0.5858	+	no	low	1.973	307.4	0	4	36.44	0.1818	4	0	Non-mutagenic	NA	0.25	0.208	0.03	0.036	0.222	0	0.254	0	0	0	0	0	0	0	0	0	0	0	0	0	0	0	0	0	0
O=C(N1CCOCC1)CSC2=NC3=CC=CC=C3S2	NA	NA		3,36	Not Active	Non-covalent	2-S-benzothiazoles	3.292	1.828	5.124	-0.8229	+	no	low	1.828	294.4	0	4	42.43	0.1905	4	0	Non-mutagenic	NA	0.222	0.178	0.03	0.118	0.094	0.05	0.308	0	0	0	0	0	0	0	0	0	0	0	0	0	0	0	0	0	0
O=C(N1CCSCC1)CSC2=NC3=CC=CC=C3S2	NA	NA		3,69	Not Active	Non-covalent	2-S-benzothiazoles	2.343	2.358	5.26	-0.7211	+	no	low	2.358	310.5	0	3	33.2	0.1905	4	0	Non-mutagenic	NA	0.216	0.188	0.028	0.126	0.09	0.044	0.308	0	0	0	0	0	0	0	0	0	0	0	0	0	0	0	0	0	0
O=C(NN1CCOCC1)CSC2=NC3=CC=CC=C3S2	NA	NA		3,38	Not Active	Non-covalent	2-S-benzothiazoles	3.224	1.59	4.67	-0.7866	-	no	low	1.446	309.4	1	5	54.46	0.2273	5	0	Non-mutagenic	NA	0.226	0.18	0.042	0.152	0.082	0.042	0.276	0	0	0	0	0	0	0	0	0	0	0	0	0	0	0	0	0	0
O=C(NC1=CC=C(F)C=C1)CSC2=NC3=CC=CC=C3S2	NA	NA		3,7	Not Active	Non-covalent	2-S-benzothiazoles	1.279	3.97	5.519	-0.545	+	no	high	3.97	318.4	1	3	41.99	0.2174	5	0	Mutagenic	NA	0.184	0.094	0.02	0.282	0.038	0.032	0.35	0	0	0	0	0	0	0	0	0	0	0	0	0	0	0	0	0	0
O=C(NC1=CC=C(Br)C=C1)CSC2=NC3=CC=CC=C3S2	NA	NA		3,47	Not Active	Non-covalent	2-S-benzothiazoles	0.9455	4.566	5.404	-0.5182	+	no	high	4.566	379.3	1	3	41.99	0.2174	5	0	Mutagenic	NA	0.182	0.102	0.02	0.29202	0.04	0.032	0.33198	0	0	0	0	0	0	0	0	0	0	0	0	0	0	0	0	0	0
O=C(NC1=NC=CC=C1)CSC2=NC3=CC=CC=C3S2	NA	NA		3,67	Not Active	Non-covalent	2-S-benzothiazoles	2.024	2.761	4.789	-0.6657	+	no	low	2.761	301.4	1	4	54.88	0.2273	5	0	Non-mutagenic	NA	0.26	0.096	0.024	0.24598	0.054	0.03	0.29002	0	0	0	0	0	0	0	0	0	0	0	0	0	0	0	0	0	0
O=C(NCC1=CC=C(F)C=C1)CSC2=NC3=CC=CC=C3S2	NA	NA		3,41	Not Active	Non-covalent	2-S-benzothiazoles	1.093	3.374	5.248	-0.6504	+	no	high	3.374	332.4	1	3	41.99	0.25	6	0	Mutagenic	NA	0.138	0.098	0.054	0.208	0.082	0.014	0.406	0	0	0	0	0	0	0	0	0	0	0	0	0	0	0	0	0	0
O=C(NNC(C1=CC=NC=C1)=O)CSC2=NC3=CC=CC=C3S2	NA	NA		3,43	Not Active	Non-covalent	2-S-benzothiazoles	2.308	1.207	3.943	-0.885	-	no	low	1.207	344.4	2	6	83.98	0.28	7	0	Non-mutagenic	NA	0.168	0.102	0.04	0.316	0.068	0.012	0.294	0	0	0	0	0	0	0	0	0	0	0	0	0	0	0	0	0	0
ClC(C=CC=C1)=C1N2N=NC(CSC3=NC4=CC=CC=C4S3)=C2	NA	NA		4,35	Not Active	Non-covalent	2-S-benzothiazoles	0.8694	4.083	5.734	-0.5986	+	no	high	4.083	358.9	0	4	43.6	0.1538	4	0	Mutagenic	NA	0.166	0.096	0.03	0.132	0.06	0.024	0.492	0	0	0	0	0	0	0	0	0	0	0	0	0	0	0	0	0	0
ClC1=CC=CC(N2N=NC(CSC3=NC4=CC=CC=C4S3)=C2)=C1	NA	NA		4,65	Not Active	Non-covalent	2-S-benzothiazoles	0.8694	4.083	5.714	-0.5998	+	no	high	4.083	358.9	0	4	43.6	0.1538	4	0	Mutagenic	NA	0.164	0.096	0.03	0.134	0.058	0.026	0.492	0	0	0	0	0	0	0	0	0	0	0	0	0	0	0	0	0	0
ClC(C=C1)=CC=C1N2N=NC(CSC3=NC4=CC=CC=C4S3)=C2	NA	NA		3,45	Not Active	Non-covalent	2-S-benzothiazoles	0.8694	4.083	5.871	-0.5998	+	no	high	4.083	358.9	0	4	43.6	0.1538	4	0	Mutagenic	NA	0.156	0.102	0.03	0.14	0.058	0.026	0.488	0	0	0	0	0	0	0	0	0	0	0	0	0	0	0	0	0	0
FC(C=C1)=CC=C1N2N=NC(CSC3=NC4=CC=CC=C4S3)=C2	NA	NA		3,43	Not Active	Non-covalent	2-S-benzothiazoles	0.8686	3.716	6.091	-0.6328	+	no	high	3.716	342.4	0	4	43.6	0.1538	4	0	Mutagenic	NA	0.17	0.098	0.03	0.12	0.062	0.022	0.498	0	0	0	0	0	0	0	0	0	0	0	0	0	0	0	0	0	0
BrC(C=C1)=CC=C1N2N=NC(CSC3=NC4=CC=CC=C4S3)=C2	NA	NA		4,4	Not Active	Non-covalent	2-S-benzothiazoles	0.6915	4.12	5.964	-0.5962	+	no	high	4.12	403.3	0	4	43.6	0.1538	4	0	Mutagenic	NA	0.164	0.102	0.03	0.126	0.064	0.024	0.49	0	0	0	0	0	0	0	0	0	0	0	0	0	0	0	0	0	0
c1ccc2c(c1)nc(s2)SCc3cn(nn3)c4ccc(cc4)N(=O)=O	NA	NA		4,66	Not Active	Non-covalent	2-S-benzothiazoles	0.605	3.688	5.809	-0.7905	-	no	high	3.688	369.4	0	7	89.42	0.1786	5	0	Mutagenic	NA	0.134	0.09	0.03	0.212	0.042	0.022	0.47	0	0	0	0	0	0	0	0	0	0	0	0	0	0	0	0	0	0
c1ccc2c(c1)nc(s2)SCc3cn(nn3)c4cccc(c4)N(=O)=O	NA	NA		4,66	Not Active	Non-covalent	2-S-benzothiazoles	0.605	3.688	5.63	-0.7905	-	no	high	3.688	369.4	0	7	89.42	0.1786	5	0	Mutagenic	NA	0.136	0.1	0.026	0.2	0.04	0.022	0.476	0	0	0	0	0	0	0	0	0	0	0	0	0	0	0	0	0	0
CC(C=CC=C1)=C1N2N=NC(CSC3=NC4=CC=CC=C4S3)=C2	NA	NA		3,42	Not Active	Non-covalent	2-S-benzothiazoles	1.104	3.997	5.708	-0.5854	+	no	high	3.997	338.4	0	4	43.6	0.1538	4	0	Mutagenic	NA	0.166	0.102	0.02	0.092	0.082	0.018	0.52	0	0	0	0	0	0	0	0	0	0	0	0	0	0	0	0	0	0
CCOC(C=C1)=CC=C1N2N=NC(CSC3=NC4=CC=CC=C4S3)=C2	NA	NA		3,46	Not Active	Non-covalent	2-S-benzothiazoles	1.024	3.85	5.961	-0.6109	-	no	high	3.85	368.5	0	5	52.83	0.2143	6	0	Mutagenic	NA	0.098	0.174	0.054	0.056	0.114	0.006	0.498	0	0	0	0	0	0	0	0	0	0	0	0	0	0	0	0	0	0
C1(SCC2=CN(C3=CC=CC=C3)N=N2)=NC4=CC=CC=C4S1	NA	NA		3,4	Not Active	Non-covalent	2-S-benzothiazoles	1.372	3.595	5.712	-0.6207	+	yes	low	3.595	324.4	0	4	43.6	0.16	4	0	Non-mutagenic	NA	0.192	0.08	0.034	0.096	0.072	0.044	0.482	0	0	0	0	0	0	0	0	0	0	0	0	0	0	0	0	0	0
C1(SCC2=CN(C3=CN=CC=C3)N=N2)=NC4=CC=CC=C4S1	NA	NA		4,31	Not Active	Non-covalent	2-S-benzothiazoles	1.536	2.733	5.435	-0.7857	-	yes	low	2.733	325.4	0	5	56.49	0.16	4	0	Non-mutagenic	NA	0.22802	0.088	0.03	0.106	0.064	0.044	0.43998	0	0	0	0	0	0	0	0	0	0	0	0	0	0	0	0	0	0
CC(O1)(C)O[C@H]([C@H]1[C@H](OC(C)(C)O2)[C@@H]2O3)C3CN4N=NC(CSC5=NC6=CC=CC=C6S5)=C4	NA	NA		4,79	Not Active	Non-covalent	2-S-benzothiazoles	0.4975	2.827	5.244	-0.9403	-	yes	high	2.827	490.6	0	9	89.75	0.1316	5	0	Mutagenic	NA	0.116	0.08	0.046	0.09	0.09	0.012	0.566	0	0	0	0	0	0	0	0	0	0	0	0	0	0	0	0	0	0
CC(O1)(C)OCC1CN2N=NC(CSC3=NC4=CC=CC=C4S3)=C2	NA	NA		3,45	Not Active	Non-covalent	2-S-benzothiazoles	1.731	2.8	5.521	-0.772	-	yes	low	2.8	362.5	0	6	62.06	0.1852	5	0	Mutagenic	NA	0.16	0.132	0.026	0.074	0.13	0.016	0.462	0	0	0	0	0	0	0	0	0	0	0	0	0	0	0	0	0	0
O=C1N=C(N2CCN(CC3CCCCC3)CC2)SC4=C(Cl)C=C(C(F)(F)F)C=C14	0,92	6,04		7,52	Active	Non-covalent	Benzothiazinone_NONC	1.205	3.668	6.864	-0.1684	+	yes	high	5.24	445.9	0	4	36.44	0.125	4	0	Non-mutagenic	NA	0.076	0.11	0.064	0.028	0.29	0.004	0.428	0	0	0	0	0	0	0	0	0	0	0	0	0	0	0	0	0	0
O=C1N=C(N2CCN(CC3CCCCC3)CC2)SC4=C(Br)C=C(C(F)(F)F)C=C14	1,84	5,74		6,8	Active	Non-covalent	Benzothiazinone_NONC	1.132	3.55	6.96	-0.1664	+	yes	high	5.332	490.4	0	4	36.44	0.125	4	0	Non-mutagenic	NA	0.07	0.108	0.056	0.032	0.3	0.004	0.43	0	0	0	0	0	0	0	0	0	0	0	0	0	0	0	0	0	0
O=C1N=C(N2CCN(CC3CCCCC3)CC2)SC4=C(I)C=C(C(F)(F)F)C=C14	2,35	5,63		6,2	Active	Non-covalent	Benzothiazinone_NONC	1.046	3.517	6.974	-0.1644	+	yes	high	5.455	537.4	0	4	36.44	0.125	4	0	Non-mutagenic	NA	0.07	0.108	0.056	0.032	0.298	0.004	0.432	0	0	0	0	0	0	0	0	0	0	0	0	0	0	0	0	0	0
O=C1NC2=C(C(OCC3(N)CCN(C4=NC=C(Cl)C=C4Cl)CC3)=CC=C2F)CC1	NA	NA		>6,05	Active	Non-covalent	Carbostyril	1.462	2.388	5.5	0.1464	-	yes	high	2.471	439.3	2	6	80.48	0.125	4	0	Non-mutagenic	NA	0.072	0.052	0.122	0.056	0.14	0	0.558	0	0	0	0	0	0	0	0	0	0	0	0	0	0	0	0	0	0
O=C1NC2=C(C(OCC3(N)CCN(C4=CC=C(Cl)C=C4F)CC3)=CC=C2Cl)CC1	NA	NA		>6,05	Active	Non-covalent	Carbostyril	1.256	2.734	5.759	0.304	-	yes	high	3.397	438.3	2	5	67.59	0.125	4	0	Non-mutagenic	NA	0.07	0.056	0.102	0.054	0.176	0	0.542	0	0	0	0	0	0	0	0	0	0	0	0	0	0	0	0	0	0
O=C1NC2=C(C(OCC3(N)CCN(C4=CC=C(Cl)C=C4F)CC3)=CC=C2Cl)C=C1	NA	NA		>6,05	Active	Non-covalent	Carbostyril	0.5823	2.971	6.101	-0.9888	-	yes	high	3.57	436.3	2	5	71.35	0.125	4	0	Non-mutagenic	NA	0.072	0.068	0.076	0.036	0.264	0.008	0.476	0	0	0	0	0	0	0	0	0	0	0	0	0	0	0	0	0	0
O=C1NC2=C(C(OCC3(O)CCN(C4=CC=C(Cl)C=C4)CC3)=CC=C2F)CC1	NA	NA		>6,02	Active	Non-covalent	Carbostyril	1.258	2.65	6.106	0.4864	-	yes	high	3.259	404.9	2	5	61.8	0.129	4	0	Mutagenic	NA	0.072	0.132	0.07	0.154	0.102	0.006	0.464	0	0	0	0	0	0	0	0	0	0	0	0	0	0	0	0	0	0
O=C1NC2=C(C(OCC3(O)CCN(C4=CC=C(Cl)C=C4F)CC3)=CC=C2F)CC1	NA	NA		>6,04	Active	Non-covalent	Carbostyril	0.6363	2.565	6.214	0.5058	-	yes	high	3.354	422.9	2	5	61.8	0.125	4	0	Mutagenic	NA	0.072	0.128	0.068	0.136	0.108	0.006	0.482	0	0	0	0	0	0	0	0	0	0	0	0	0	0	0	0	0	0
O=C1NC2=C(C(OCC3(O)CCN(C4=CC=C(OCC)C=C4F)CC3)=CC=C2F)CC1	NA	NA		>6,04	Active	Non-covalent	Carbostyril	0.7769	2.33	6.32	0.3438	-	yes	high	3.093	432.5	2	6	71.03	0.1765	6	1	Non-mutagenic	NA	0.062	0.13	0.078	0.102	0.116	0.004	0.508	0	0	0	0	1	0	0	0	0	0	0	0	0	0	0	0	0	0
O=C1NC2=C(C(OCC3(O)CCN(C4=C(F)C=CC(Cl)=C4F)CC3)=CC=C2Cl)CC1	NA	NA		>6,07	Active	Non-covalent	Carbostyril	0.2677	2.96	6.169	0.528	-	yes	high	3.907	457.3	2	5	61.8	0.1212	4	0	Non-mutagenic	NA	0.066	0.132	0.072	0.134	0.108	0.006	0.482	0	0	0	0	0	0	0	0	0	0	0	0	0	0	0	0	0	0
O=C1NC2=C(C(OCC3(O)CCN(C4=C(F)C=C(Br)C=C4F)CC3)=CC(F)=C2F)CC1	NA	NA		>6,11	Active	Non-covalent	Carbostyril	-0.1778	2.318	6.613	0.493	-	yes	high	3.652	503.3	2	5	61.8	0.1176	4	0	Non-mutagenic	NA	0.074	0.13	0.07	0.134	0.108	0.006	0.478	0	0	0	0	0	0	0	0	0	0	0	0	0	0	0	0	0	0
O=C1NC2=C(C(OCC3(O)CCN(C4=CC=C(Cl)C=C4F)CC3)=CC(F)=C2F)C=C1	NA	NA		>6,05	Active	Non-covalent	Carbostyril	-0.541	2.576	6.725	-0.9954	-	yes	high	3.627	438.8	2	5	65.56	0.1212	4	0	Non-mutagenic	NA	0.154	0.142	0.05	0.08	0.116	0.026	0.432	0	0	0	0	0	0	0	0	0	0	0	0	0	0	0	0	0	0
O=C1NC2=C(C(OCC3(O)CCN(C4=NC=C(Cl)C=C4Cl)CC3)=CC=C2Cl)CC1	NA	NA		>6,07	Active	Non-covalent	Carbostyril	1.11	2.976	5.512	0.3804	-	yes	high	3.336	456.8	2	6	74.69	0.125	4	0	Non-mutagenic	NA	0.076	0.098	0.094	0.128	0.114	0.004	0.486	0	0	0	0	0	0	0	0	0	0	0	0	0	0	0	0	0	0
O=C1NC2=C(C(OCC3(O)CCN(C4=CC=C(OCC5=CC=C(OC(F)(F)F)C=C5)C=C4F)CC3)=CC=C2F)CC1	NA	NA		>6,17	Active	Non-covalent	Carbostyril	-0.6321	3.724	7.13	0.2104	-	yes	high	4.628	578.5	2	7	80.26	0.2	9	1	Non-mutagenic	NA	0.032	0.12	0.096	0.068	0.102	0.002	0.58	0	0	0	0	1	0	0	0	0	0	0	0	0	0	0	0	0	0
O=C1NC2=C(C(OCC3(O)CCN(C4=CC(OCCOC)=C(Cl)C=C4F)CC3)=CC=C2Cl)CC1	NA	NA		>6,12	Active	Non-covalent	Carbostyril	0.8816	3.094	6.194	0.2723	-	yes	high	3.739	513.4	2	7	80.26	0.2162	8	0	Non-mutagenic	NA	0.048	0.132	0.09	0.08	0.104	0.004	0.542	0	0	0	0	0	0	0	0	0	0	0	0	0	0	0	0	0	0
O=C1NC2=C(C(OCC3(O)CCN(C4=CC=C(Cl)C=C4F)CC3)=CC(F)=C2)CC1	NA	NA		>6,04	Active	Non-covalent	Carbostyril	0.6909	2.561	6.129	0.4885	-	yes	high	3.225	422.9	2	5	61.8	0.125	4	0	Mutagenic	NA	0.076	0.132	0.072	0.126	0.112	0.006	0.476	0	0	0	0	0	0	0	0	0	0	0	0	0	0	0	0	0	0
O=C1NC2=C(C(OCC3(O)CCN(C4=CC(F)=C(Cl)C=C4Cl)CC3)=CC(F)=C2C)CC1	NA	NA		>6,08	Active	Non-covalent	Carbostyril	0.06681	3.113	6.189	0.5042	-	yes	high	4.286	471.3	2	5	61.8	0.1176	4	0	Non-mutagenic	NA	0.054	0.114	0.064	0.136	0.128	0	0.504	0	0	0	0	0	0	0	0	0	0	0	0	0	0	0	0	0	0
O=C1NC2=C(C(OCC3(O)CCN(C4=C(F)C=C(F)C=C4F)CC3)=CC(F)=C2Cl)CC1	NA	NA		>6,07	Active	Non-covalent	Carbostyril	-0.2431	2.41	6.511	0.491	-	yes	high	3.498	458.8	2	5	61.8	0.1176	4	0	Non-mutagenic	NA	0.07	0.134	0.068	0.138	0.11	0.006	0.474	0	0	0	0	0	0	0	0	0	0	0	0	0	0	0	0	0	0
O=C1NC2=C(C(OC[C@@]3(O)[C@H](O)CN(C4=NC=C(Cl)C=C4Cl)CC3)=CC=C2F)CC1	NA	NA		>6,07	Active	Non-covalent	Carbostyril	1.609	2.002	5.464	0.009807	-	yes	high	2.24	456.3	3	7	94.92	0.1212	4	0	Non-mutagenic	NA	0.064	0.108	0.114	0.088	0.124	0.008	0.494	0	0	0	0	0	0	0	0	0	0	0	0	0	0	0	0	0	0
O=C1NC2=C(C(OC[C@]3(O)[C@@H](O)CN(C4=NC=C(Cl)C=C4Cl)CC3)=CC=C2F)CC1	NA	NA		>6,07	Active	Non-covalent	Carbostyril	1.609	2.002	5.464	0.009807	-	yes	high	2.24	456.3	3	7	94.92	0.1212	4	0	Non-mutagenic	NA	0.064	0.108	0.114	0.088	0.124	0.008	0.494	0	0	0	0	0	0	0	0	0	0	0	0	0	0	0	0	0	0
O=C1NC2=C(C(OC[C@@]3(O)[C@H](O)CN(C4=CC=C(Cl)C=C4F)CC3)=CC=C2F)CC1	NA	NA		>6,05	Active	Non-covalent	Carbostyril	1.233	1.908	5.94	0.1448	-	yes	high	2.624	438.9	3	6	82.03	0.1212	4	0	Non-mutagenic	NA	0.066	0.116	0.096	0.084	0.122	0.008	0.508	0	0	0	0	0	0	0	0	0	0	0	0	0	0	0	0	0	0
O=C1NC2=C(C(OC[C@]3(O)[C@@H](O)CN(C4=C(F)C=C(Cl)C=C4F)CC3)=CC=C2F)CC1	NA	NA		>6,07	Active	Non-covalent	Carbostyril	0.6332	1.905	6.081	0.154	-	yes	high	2.7	456.8	3	6	82.03	0.1176	4	0	Non-mutagenic	NA	0.064	0.116	0.092	0.082	0.114	0.006	0.526	0	0	0	0	0	0	0	0	0	0	0	0	0	0	0	0	0	0
O=C1NC2=C(C(OC[C@]3(O)[C@@H](O)CN(C4=CC=C(Cl)C=C4F)CC3)=CC=C2F)CC1	NA	NA		>6,05	Active	Non-covalent	Carbostyril	1.233	1.908	5.94	0.1448	-	yes	high	2.624	438.9	3	6	82.03	0.1212	4	0	Non-mutagenic	NA	0.066	0.116	0.096	0.084	0.122	0.008	0.508	0	0	0	0	0	0	0	0	0	0	0	0	0	0	0	0	0	0
O=C1NC2=C(C(OC[C@@]3(O)[C@H](O)CN(C4=NC5=CC=C(Cl)C=C5C=C4Br)CC3)=CC=C2F)CC1	NA	NA		>6,15	Active	Non-covalent	Carbostyril	0.4259	2.894	6.085	-0.2518	-	yes	high	3.346	550.8	3	7	94.92	0.1053	4	0	Non-mutagenic	NA	0.058	0.096	0.106	0.074	0.154	0.004	0.508	0	0	0	0	0	0	0	0	0	0	0	0	0	0	0	0	0	0
O=C1NC2=C(C(OC[C@@]3(O)[C@H](O)CN(C4=CC=C(Br)C=C4F)CC3)=CC=C2)CC1	NA	NA		>6,08	Active	Non-covalent	Carbostyril	1.704	1.769	5.749	0.1243	-	yes	high	2.665	465.3	3	6	82.03	0.125	4	0	Mutagenic	NA	0.068	0.118	0.098	0.078	0.106	0.006	0.526	0	0	0	0	0	0	0	0	0	0	0	0	0	0	0	0	0	0
O=C1NC2=C(C(OC[C@@]3(O)[C@@H](O)CN(C4=C(F)C=C(Cl)C=C4F)CC3)=CC=C2F)CC1	NA	NA		>6,07	Active	Non-covalent	Carbostyril	0.6332	1.905	6.081	0.154	-	yes	high	2.7	456.8	3	6	82.03	0.1176	4	0	Non-mutagenic	NA	0.064	0.116	0.092	0.082	0.114	0.006	0.526	0	0	0	0	0	0	0	0	0	0	0	0	0	0	0	0	0	0
O=C1NC2=C(C(OC[C@]3(O)[C@H](O)CN(C4=CC=C(Br)C=C4F)CC3)=CC=C2Cl)CC1	NA	NA		>6,11	Active	Non-covalent	Carbostyril	1.312	2.327	5.84	0.1664	-	yes	high	3.317	499.8	3	6	82.03	0.1212	4	0	Non-mutagenic	NA	0.066	0.116	0.092	0.09	0.124	0.006	0.506	0	0	0	0	0	0	0	0	0	0	0	0	0	0	0	0	0	0
O=C1NC2=C(C(OC[C@@]3(O)[C@H](O)CN(C4=CC=C(Br)C=C4F)CC3)=CC=C2F)C=C1	NA	NA		>6,09	Active	Non-covalent	Carbostyril	0.5048	2.027	6.389	-1.409	-	yes	high	3.004	481.3	3	6	85.79	0.1212	4	0	Non-mutagenic	NA	0.16	0.112	0.052	0.056	0.128	0.022	0.47	0	0	0	0	0	0	0	0	0	0	0	0	0	0	0	0	0	0
O=C1NC2=C(C(NCC3(O)CCN(C4=NC=C(Cl)C=C4Cl)CC3)=CC=C2F)CC1	NA	NA		>6,05	Active	Non-covalent	Carbostyril	1.086	2.51	5.788	0.1772	-	yes	high	2.564	439.3	3	6	77.49	0.125	4	0	Non-mutagenic	NA	0.068	0.128	0.064	0.15	0.092	0.008	0.49	0	0	0	0	0	0	0	0	0	0	0	0	0	0	0	0	0	0
O=C1NC2=C(C(OCC3CCN(C4=NC=C(Cl)C=C4Cl)CC3)=CC=C2F)CC1	NA	NA		>6,04	Active	Non-covalent	Carbostyril	0.6903	3.199	5.872	0.657	-	yes	high	3.703	424.3	1	5	54.46	0.129	4	0	Non-mutagenic	NA	0.09	0.136	0.112	0.094	0.088	0.008	0.472	0	0	0	0	0	0	0	0	0	0	0	0	0	0	0	0	0	0
O=C1NC2=C(C(OCC3(F)CCN(C4=NC=C(Cl)C=C4Cl)CC3)=CC=C2F)CC1	NA	NA		>6,05	Active	Non-covalent	Carbostyril	0.5543	3.394	5.948	0.6748	-	yes	high	3.55	442.3	1	5	54.46	0.125	4	0	Non-mutagenic	NA	0.092	0.124	0.092	0.098	0.098	0.008	0.488	0	0	0	0	0	0	0	0	0	0	0	0	0	0	0	0	0	0
O=C1NC2=C(C(OC[C@@H]3[C@@H](O)CN(C4=CC=C(Cl)C=C4F)CC3)=CC=C2F)CC1	NA	NA		>6,04	Active	Non-covalent	Carbostyril	0.8863	2.503	6.076	0.4822	-	yes	high	3.37	422.9	2	5	61.8	0.125	4	0	Mutagenic	NA	0.062	0.118	0.08	0.13	0.102	0.006	0.502	0	0	0	0	0	0	0	0	0	0	0	0	0	0	0	0	0	0
O=C1NC2=C(C(OC[C@]3(O)[C@H](F)CN(C4=C(F)C=C(Cl)C=C4F)CC3)=CC=C2F)CC1	NA	NA		>6,07	Active	Non-covalent	Carbostyril	-0.0973	2.696	6.345	0.4768	-	yes	high	3.467	458.8	2	5	61.8	0.1176	4	0	Non-mutagenic	NA	0.064	0.13	0.07	0.114	0.11	0.006	0.506	0	0	0	0	0	0	0	0	0	0	0	0	0	0	0	0	0	0
O=C1NC2=C(C(OC[C@@]3(O)[C@@H](F)CN(C4=C(F)C=C(Cl)C=C4F)CC3)=CC=C2F)CC1	NA	NA		>6,07	Active	Non-covalent	Carbostyril	-0.0973	2.696	6.345	0.4768	-	yes	high	3.467	458.8	2	5	61.8	0.1176	4	0	Non-mutagenic	NA	0.064	0.13	0.07	0.114	0.11	0.006	0.506	0	0	0	0	0	0	0	0	0	0	0	0	0	0	0	0	0	0
O=C1NC2=C(C(OC[C@@]3(O)[C@H](F)CN(C4=C(F)C=C(Cl)C=C4F)CC3)=CC=C2F)CC1	NA	NA		>6,07	Active	Non-covalent	Carbostyril	-0.0973	2.696	6.345	0.4768	-	yes	high	3.467	458.8	2	5	61.8	0.1176	4	0	Non-mutagenic	NA	0.064	0.13	0.07	0.114	0.11	0.006	0.506	0	0	0	0	0	0	0	0	0	0	0	0	0	0	0	0	0	0
O=C1NC2=C(C(OC[C@]3(O)[C@@H](F)CN(C4=C(F)C=C(Cl)C=C4F)CC3)=CC=C2F)CC1	NA	NA		>6,07	Active	Non-covalent	Carbostyril	-0.0973	2.696	6.345	0.4768	-	yes	high	3.467	458.8	2	5	61.8	0.1176	4	0	Non-mutagenic	NA	0.064	0.13	0.07	0.114	0.11	0.006	0.506	0	0	0	0	0	0	0	0	0	0	0	0	0	0	0	0	0	0
O=C(O[C@@H]1CN(C2=C(F)C=C(Cl)C=C2F)CC[C@]1(COC3=CC=C(F)C4=C3CCC(N4)=O)O)OCC	NA	NA		>6,13	Active	Non-covalent	Carbostyril	-0.02709	2.527	6.194	0.06974	-	yes	high	3.589	528.9	2	8	97.33	0.2051	8	0	Non-mutagenic	NA	0.022	0.1	0.102	0.06	0.112	0.004	0.6	0	0	0	0	0	0	0	0	0	0	0	0	0	0	0	0	0	0
CC(O[C@@H]1CN(C2=CC=C(Cl)C=C2F)CC[C@]1(COC3=CC=C(F)C4=C3CCC(N4)=O)O)=O	NA	NA		>6,09	Active	Non-covalent	Carbostyril	0.6332	2.329	5.904	0.1404	-	yes	high	3.272	480.9	2	7	88.1	0.1667	6	0	Non-mutagenic	NA	0.024	0.104	0.098	0.076	0.116	0.004	0.578	0	0	0	0	0	0	0	0	0	0	0	0	0	0	0	0	0	0
O=C1NC2=C(C(SCC3(O)CCN(C4=CC=C(Cl)C=C4F)CC3)=CC=C2F)CC1	NA	NA		>6,05	Active	Non-covalent	Carbostyril	0.2103	2.894	6.254	0.5314	+	yes	high	4.003	438.9	2	4	52.57	0.125	4	0	Mutagenic	NA	0.066	0.132	0.064	0.156	0.098	0.008	0.476	0	0	0	0	0	0	0	0	0	0	0	0	0	0	0	0	0	0
O=C1NC2=C(C(CCC3(O)CCN(C4=C(F)C=C(Cl)C=C4F)CC3)=CC=C2F)CC1	NA	NA		>6,05	Active	Non-covalent	Carbostyril	0.362	2.606	6.457	0.5196	+	yes	high	3.956	438.9	2	4	52.57	0.1212	4	0	Non-mutagenic	NA	0.062	0.14	0.05	0.142	0.098	0.004	0.504	0	0	0	0	0	0	0	0	0	0	0	0	0	0	0	0	0	0
O=C1NC2=C(C(OC[C@@]3(O)CC[C@](O)(C4=CC=C(Cl)C=C4F)CC3)=CC=C2F)CC1	NA	NA		>6,05	Active	Non-covalent	Carbostyril	0.9062	3.135	5.662	0.1177	-	no	high	3.135	437.9	3	5	78.79	0.1212	4	0	Non-mutagenic	NA	0.094	0.094	0.05	0.184	0.092	0.006	0.48	0	0	0	0	0	0	0	0	0	0	0	0	0	0	0	0	0	0
O=C1NC2=C(C(OC[C@@]3(O)CC[C@@H](C4=CC=C(Cl)C=C4F)CC3)=CC=C2F)CC1	NA	NA		>6,03	Active	Non-covalent	Carbostyril	0.2723	4.269	6.092	0.4771	+	no	high	4.269	421.9	2	4	58.56	0.125	4	0	Non-mutagenic	NA	0.078	0.1	0.05	0.2	0.086	0.008	0.478	0	0	0	0	0	0	0	0	0	0	0	0	0	0	0	0	0	0
O=C1NC2=C(C(OC[C@@]3(O)[C@H](O)C[C@H](C4=CC=C(Cl)C=C4F)CC3)=CC=C2F)CC1	NA	NA		>6,05	Active	Non-covalent	Carbostyril	0.7173	3.304	5.844	0.108	-	no	high	3.304	437.9	3	5	78.79	0.1212	4	0	Mutagenic	NA	0.08	0.082	0.084	0.168	0.082	0.006	0.498	0	0	0	0	0	0	0	0	0	0	0	0	0	0	0	0	0	0
O=C1NC2=C(C(OC[C@@]3(O)[C@H](O)C[C@](O)(C4=CC=C(Cl)C=C4F)CC3)=CC=C2F)CC1	NA	NA		>6,07	Active	Non-covalent	Carbostyril	1.325	2.244	5.418	-0.2572	-	yes	high	2.244	453.9	4	6	99.02	0.1176	4	0	Non-mutagenic	NA	0.098	0.092	0.078	0.146	0.096	0.01	0.48	0	0	0	0	0	0	0	0	0	0	0	0	0	0	0	0	0	0
N#C[C@@]1(C2=CC=C(Cl)C=C2F)CC[C@](O)(COC3=CC=C(F)C4=C3CCC(N4)=O)CC1	NA	NA		>6,06	Active	Non-covalent	Carbostyril	0.247	3.795	5.92	0.2371	-	no	high	3.795	446.9	2	5	82.35	0.1471	5	0	Non-mutagenic	NA	0.076	0.082	0.042	0.184	0.098	0.002	0.516	0	0	0	0	0	0	0	0	0	0	0	0	0	0	0	0	0	0
O=C1NC2=C(C(OC[C@@]3(O)CC[C@@](OC)(C4=CC=C(Cl)C=C4F)CC3)=CC=C2F)CC1	NA	NA		>6,06	Active	Non-covalent	Carbostyril	0.4941	3.807	5.831	0.3547	-	yes	high	3.807	451.9	2	5	67.79	0.1471	5	0	Non-mutagenic	NA	0.066	0.134	0.05	0.136	0.11	0	0.504	0	0	0	0	0	0	0	0	0	0	0	0	0	0	0	0	0	0
O=C(C1=CC=C(C(NCCC)=O)C=C1)NC2=C(C(NC(OCC)=O)=O)C=CS2	NA	NA	81	7,09	Active	Non-covalent	Thiophene-arylamides	2.286	2.393	3.655	-0.8013	-	yes	low	2.393	403.5	3	8	113.6	0.4138	12	0	Non-mutagenic	NA	0.078	0.132	0.054	0.2	0.13	0	0.406	0	0	0	0	0	0	0	0	0	0	0	0	0	0	0	0	0	0
O=C(C1=CC=C(C(N(C)CC)=O)C=C1)NC2=C(C(NC(OCC)=O)=O)C=CS2	NA	NA	383	6,42	Active	Non-covalent	Thiophene-arylamides	2.703	2.124	4.126	-0.7713	-	yes	low	2.124	403.5	2	8	104.8	0.3793	11	0	Non-mutagenic	NA	0.082	0.146	0.06	0.192	0.114	0.002	0.404	0	0	0	0	0	0	0	0	0	0	0	0	0	0	0	0	0	0
O=C(C1=CC=C(C(N(CC)CC)=O)C=C1)NC2=C(C(NC(OCC)=O)=O)C=CS2	NA	NA	117	6,93	Active	Non-covalent	Thiophene-arylamides	2.396	2.507	4.246	-0.772	-	yes	low	2.507	417.5	2	8	104.8	0.4	12	0	Non-mutagenic	NA	0.072	0.136	0.06	0.194	0.102	0.002	0.434	0	0	0	0	0	0	0	0	0	0	0	0	0	0	0	0	0	0
O=C(NC1=C(C(NC(OCC)=O)=O)C=CS1)C2=CC=C(C(NC3(C4)C[C@H](C[C@H]4C5)C[C@H]5C3)=O)C=C2	NA	NA	59	7,23	Active	Non-covalent	Thiophene-arylamides	0.9562	3.826	4.08	-0.8721	-	yes	high	3.826	495.6	3	8	113.6	0.2821	11	0	Non-mutagenic	5.402866909	0.028	0.12	0.1	0.188	0.074	0.002	0.488	0	0	0	0	0	0	0	0	0	0	0	0	0	0	0	0	0	0
O=C(NC1=C(C(NC(OCC)=O)=O)C=CS1)C2=CC=C(C(NC3CCCCC3)=O)C=C2	NA	NA	222	6,65	Active	Non-covalent	Thiophene-arylamides	1.617	3.397	4.006	-0.8495	-	yes	high	3.397	443.5	3	8	113.6	0.3333	11	0	Non-mutagenic	NA	0.036	0.136	0.09	0.204	0.078	0.004	0.452	0	0	0	0	0	0	0	0	0	0	0	0	0	0	0	0	0	0
O=C(NC1=C(C(NC(OCC)=O)=O)C=CS1)C2=CC=C(C(NC3CCC(C)(C)CC3)=O)C=C2	NA	NA	443	6,35	Active	Non-covalent	Thiophene-arylamides	1.106	3.871	4.024	-0.853	-	yes	high	3.871	471.6	3	8	113.6	0.3143	11	0	Non-mutagenic	NA	0.044	0.12	0.114	0.17	0.07	0.004	0.478	0	0	0	0	0	0	0	0	0	0	0	0	0	0	0	0	0	0
O=C(NC1=C(C(NC(OCC)=O)=O)C=CS1)C2=CC=C(C(NC3=CC=CC=C3)=O)C=C2	NA	NA	53	7,28	Active	Non-covalent	Thiophene-arylamides	1.403	3.216	3.972	-0.8267	-	no	high	3.216	437.5	3	8	113.6	0.3333	11	0	Non-mutagenic	4.279785689	0.05	0.146	0.044	0.26	0.106	0.004	0.39	0	0	0	0	0	0	0	0	0	0	0	0	0	0	0	0	0	0
O=C(NC1=C(C(NC(OCC)=O)=O)C=CS1)C2=CC=C(C(N3CCC3)=O)C=C2	NA	NA	337	6,47	Active	Non-covalent	Thiophene-arylamides	2.234	1.815	4.213	-0.8327	-	yes	low	1.815	401.4	2	8	104.8	0.3333	10	0	Non-mutagenic	NA	0.05	0.142	0.082	0.178	0.108	0	0.44	0	0	0	0	0	0	0	0	0	0	0	0	0	0	0	0	0	0
O=C(NC1=C(C(NC(OCC)=O)=O)C=CS1)C2=CC=C(C(N3CCCC3)=O)C=C2	NA	NA	83	7,08	Active	Non-covalent	Thiophene-arylamides	2.049	2.13	4.333	-0.8465	-	yes	high	2.13	415.5	2	8	104.8	0.3226	10	0	Non-mutagenic	NA	0.046	0.144	0.078	0.162	0.096	0	0.474	0	0	0	0	0	0	0	0	0	0	0	0	0	0	0	0	0	0
O=C(NC1=C(C(NC(OCC)=O)=O)C=CS1)C2=CC=C(C(N3CCCCC3)=O)C=C2	NA	NA	9	8,05	Active	Non-covalent	Thiophene-arylamides	1.812	2.631	4.471	-0.852	-	yes	high	2.631	429.5	2	8	104.8	0.3125	10	0	Non-mutagenic	NA	0.046	0.142	0.088	0.134	0.096	0	0.494	0	0	0	0	0	0	0	0	0	0	0	0	0	0	0	0	0	0
O=C(NC1=C(C(NC(OCC)=O)=O)C=CS1)C2=CC=C(C(N3CCCCCC3)=O)C=C2	NA	NA	98	7,01	Active	Non-covalent	Thiophene-arylamides	1.596	3.114	4.604	-0.8549	-	yes	high	3.114	443.5	2	8	104.8	0.303	10	0	Non-mutagenic	3.961884358	0.038	0.148	0.094	0.118	0.098	0	0.504	0	0	0	0	0	0	0	0	0	0	0	0	0	0	0	0	0	0
O=C(NC1=C(C(NC(OCC)=O)=O)C=CS1)C2=CC=C(C(N3CCC(C)CC3)=O)C=C2	NA	NA	13	7,89	Active	Non-covalent	Thiophene-arylamides	1.684	2.796	4.44	-0.8778	-	yes	high	2.796	443.5	2	8	104.8	0.303	10	0	Non-mutagenic	NA	0.04	0.144	0.116	0.108	0.088	0.002	0.502	0	0	0	0	0	0	0	0	0	0	0	0	0	0	0	0	0	0
O=C(NC1=C(C(NC(OCC)=O)=O)C=CS1)C2=CC=C(C(N3CCC(OC)CC3)=O)C=C2	NA	NA	55	7,26	Active	Non-covalent	Thiophene-arylamides	2.076	2.187	4.321	-0.9209	-	yes	low	2.187	459.5	2	9	114	0.3235	11	0	Mutagenic	NA	0.036	0.15	0.092	0.086	0.108	0.002	0.526	0	0	0	0	0	0	0	0	0	0	0	0	0	0	0	0	0	0
O=C(NC1=C(C(NC(OCC)=O)=O)C=CS1)C2=CC=C(C(N3CCC(F)(F)CC3)=O)C=C2	NA	NA	116	6,94	Active	Non-covalent	Thiophene-arylamides	1.42	2.67	4.564	-0.8599	-	yes	high	2.67	465.5	2	8	104.8	0.2941	10	0	Non-mutagenic	NA	0.04	0.154	0.072	0.104	0.092	0.002	0.536	0	0	0	0	0	0	0	0	0	0	0	0	0	0	0	0	0	0
O=C(NC1=C(C(NC(OCC)=O)=O)C=CS1)C2=CC=C(C(N3CCOCC3)=O)C=C2	NA	NA	716	6,15	Active	Non-covalent	Thiophene-arylamides	2.516	1.552	4.142	-0.8952	-	yes	low	1.552	431.5	2	9	114	0.3125	10	0	Non-mutagenic	NA	0.042	0.138	0.084	0.138	0.11	0.002	0.486	0	0	0	0	0	0	0	0	0	0	0	0	0	0	0	0	0	0
O=C(NC1=C(C(NC(OCC)=O)=O)C=CS1)C2=CC=C(C(N3CCSCC3)=O)C=C2	NA	NA	148	6,83	Active	Non-covalent	Thiophene-arylamides	1.986	1.903	4.278	-0.8679	-	yes	high	1.903	447.5	2	8	104.8	0.3125	10	0	Non-mutagenic	3.932069222	0.046	0.138	0.082	0.138	0.104	0	0.492	0	0	0	0	0	0	0	0	0	0	0	0	0	0	0	0	0	0
O=C(NC1=C(C(NC(OCC)=O)=O)C=CS1)C2=CC=CC(C(N3CCCCC3)=O)=C2	NA	NA	1589	5,8	Active	Non-covalent	Thiophene-arylamides	1.812	2.631	4.297	-0.852	-	yes	high	2.631	429.5	2	8	104.8	0.3125	10	0	Non-mutagenic	NA	0.042	0.152	0.07	0.126	0.1	0	0.51	0	0	0	0	0	0	0	0	0	0	0	0	0	0	0	0	0	0
O=C(NC1=C(C(NC(OCC)=O)=O)C=CS1)C2=CC=C(C(N3CCCCC3)=O)C=C2F	NA	NA	54	7,27	Active	Non-covalent	Thiophene-arylamides	1.267	2.782	4.588	-0.8608	-	yes	high	2.782	447.5	2	8	104.8	0.303	10	0	Non-mutagenic	NA	0.04	0.162	0.074	0.116	0.102	0	0.506	0	0	0	0	0	0	0	0	0	0	0	0	0	0	0	0	0	0
O=C(NC1=C(C(NC(OCC)=O)=O)C=CS1)C2=CC=C(C(N3CCCCC3)=O)C=C2Cl	NA	NA	209	6,68	Active	Non-covalent	Thiophene-arylamides	1.425	3.148	4.373	-0.8589	-	yes	high	3.148	463.9	2	8	104.8	0.303	10	0	Non-mutagenic	NA	0.04	0.162	0.072	0.122	0.106	0	0.498	0	0	0	0	0	0	0	0	0	0	0	0	0	0	0	0	0	0
O=C(NC1=C(C(NC(OCC)=O)=O)C=CS1)C2=CC=C(C(N3CCCCC3)=O)C=C2Br	NA	NA	249	6,6	Active	Non-covalent	Thiophene-arylamides	1.344	3.212	4.466	-0.8605	-	yes	high	3.212	508.4	2	8	104.8	0.303	10	0	Non-mutagenic	NA	0.04	0.156	0.072	0.122	0.1	0	0.51	0	0	0	0	0	0	0	0	0	0	0	0	0	0	0	0	0	0
CCOC(=O)NC(=O)c1ccsc1NC(=O)c2ccc(cc2N(=O)=O)C(=O)N3CCCCC3	NA	NA	883	6,05	Active	Non-covalent	Thiophene-arylamides	1.64	2.406	4.28	-1.006	-	yes	low	2.406	474.5	2	11	150.6	0.3143	11	0	Mutagenic	NA	0.036	0.148	0.082	0.098	0.104	0.002	0.53	0	0	0	0	0	0	0	0	0	0	0	0	0	0	0	0	0	0
O=C(NC1=C(C(NC(OCC)=O)=O)C=CS1)C2=CC=C(C(N3CCCCC3)=O)C(F)=C2	NA	NA		>8,15	Active	Non-covalent	Thiophene-arylamides	1.267	2.782	4.586	-0.8608	-	yes	high	2.782	447.5	2	8	104.8	0.303	10	0	Non-mutagenic	NA	0.04	0.162	0.072	0.112	0.104	0	0.51	0	0	0	0	0	0	0	0	0	0	0	0	0	0	0	0	0	0
O=C(NC1=C(C(NC(OCC)=O)=O)C=CS1)C2=CC=C(C(N3CCCCC3)=O)C(C)=C2	NA	NA	53	7,28	Active	Non-covalent	Thiophene-arylamides	1.613	3.007	4.355	-0.8609	-	yes	high	3.007	443.5	2	8	104.8	0.303	10	0	Non-mutagenic	3.922142109	0.034	0.14	0.08	0.124	0.112	0	0.51	0	0	0	0	0	0	0	0	0	0	0	0	0	0	0	0	0	0
O=C(NC1=C(C(NC(OCC)=O)=O)C=CS1)C2=CC=C(C=C(C(N3CCCCC3)=O)C=C4)C4=C2	NA	NA	1501	5,82	Active	Non-covalent	Thiophene-arylamides	0.7731	3.657	4.824	-0.9828	-	yes	high	3.657	479.5	2	8	104.8	0.2703	10	0	Non-mutagenic	NA	0.038	0.136	0.064	0.112	0.15	0	0.5	0	0	0	0	0	0	0	0	0	0	0	0	0	0	0	0	0	0
O=C(NC1=C(C(NC(OCC)=O)=O)C=CS1)C2=CC=C(C3=CC=C(C(N4CCCCC4)=O)C=C3)C=C2	NA	NA	3923	5,41	Active	Non-covalent	Thiophene-arylamides	0.7233	3.933	4.904	-0.9919	-	yes	high	3.933	505.6	2	8	104.8	0.2821	11	0	Non-mutagenic	NA	0.036	0.126	0.078	0.128	0.136	0	0.496	0	0	0	0	0	0	0	0	0	0	0	0	0	0	0	0	0	0
O=C(NC1=C(C(NC(OCC)=O)=O)C=CS1)C2=CC=C(C(N3CCCCC3)=O)S2	NA	NA	61	7,21	Active	Non-covalent	Thiophene-arylamides	1.849	2.384	4.235	-0.9459	-	yes	low	2.384	435.5	2	8	104.8	0.3226	10	0	Non-mutagenic	NA	0.048	0.16	0.068	0.13	0.098	0.004	0.492	0	0	0	0	0	0	0	0	0	0	0	0	0	0	0	0	0	0
O=C(NC1=C(C(NC(OCC)=O)=O)C=CS1)C2=COC(C(N3CCCCC3)=O)=C2	NA	NA	155	6,81	Active	Non-covalent	Thiophene-arylamides	1.945	2.084	4.12	-0.8816	-	yes	low	2.084	419.5	2	9	117.9	0.3226	10	0	Non-mutagenic	NA	0.058	0.152	0.078	0.128	0.108	0.004	0.472	0	0	0	0	0	0	0	0	0	0	0	0	0	0	0	0	0	0
O=C(NC1=C(C(NC(OCC)=O)=O)C=CS1)C2=CC(C(N3CCCCC3)=O)=CN2	NA	NA	741	6,13	Active	Non-covalent	Thiophene-arylamides	1.995	1.774	3.477	-0.9475	-	yes	low	1.774	418.5	3	9	120.6	0.3226	10	0	Non-mutagenic	NA	0.058	0.16	0.08	0.124	0.118	0.004	0.456	0	0	0	0	0	0	0	0	0	0	0	0	0	0	0	0	0	0
O=C(NC1=C(C(NC(OC)=O)=O)C=CS1)C2=CC=C(C(N3CCCCC3)=O)C=C2	NA	NA	79	7,1	Active	Non-covalent	Thiophene-arylamides	2.109	2.236	4.353	-0.8516	-	yes	high	2.236	415.5	2	8	104.8	0.2903	9	0	Non-mutagenic	NA	0.044	0.152	0.088	0.132	0.106	0	0.478	0	0	0	0	0	0	0	0	0	0	0	0	0	0	0	0	0	0
O=C(NC1=C(C(NC(OC)=O)=O)C=CS1)C2=CC=C(C(N3CCCCC3)=O)C(F)=C2	NA	NA	13	7,89	Active	Non-covalent	Thiophene-arylamides	1.544	2.392	4.469	-0.8606	-	yes	high	2.392	433.5	2	8	104.8	0.2813	9	0	Non-mutagenic	NA	0.042	0.164	0.072	0.106	0.114	0	0.502	0	0	0	0	0	0	0	0	0	0	0	0	0	0	0	0	0	0
O=C(NC1=C(C(NC(NCC)=O)=O)C=CS1)C2=CC=C(C(N3CCCCC3)=O)C=C2	NA	NA	>13	<5	Not Active	Non-covalent	Thiophene-arylamides	1.619	2.433	4.059	-0.9138	-	yes	high	2.433	428.5	3	8	107.6	0.3125	10	0	Mutagenic	NA	0.044	0.148	0.08	0.152	0.108	0.004	0.464	0	0	0	0	0	0	0	0	0	0	0	0	0	0	0	0	0	0
O=C(NC1=C(C(N)=O)C=CS1)C2=CC=C(C(N3CCCCC3)=O)C=C2	NA	NA	>11	<5	Not Active	Non-covalent	Thiophene-arylamides	2.381	1.837	4.277	-0.7436	-	no	low	1.837	357.4	2	6	92.5	0.2222	6	0	Non-mutagenic	NA	0.08	0.136	0.054	0.194	0.096	0.012	0.428	0	0	0	0	0	0	0	0	0	0	0	0	0	0	0	0	0	0
O=C(NC1=C(C(N2CC(C(OC)=O)C2)=O)C=CS1)C3=CC=C(C(N4CCCCC4)=O)C=C3	NA	NA	>15	<5	Not Active	Non-covalent	Thiophene-arylamides	2.438	1.574	4.933	-0.879	-	yes	high	1.574	455.5	1	8	96.02	0.2571	9	0	Mutagenic	NA	0.028	0.136	0.082	0.098	0.098	0.002	0.556	0	0	0	0	0	0	0	0	0	0	0	0	0	0	0	0	0	0
O=C(NC1=C(C(N2CCC(C(OC)=O)CC2)=O)C=CS1)C3=CC=C(C(N4CCCCC4)=O)C=C3	NA	NA	7501	5,12	Active	Non-covalent	Thiophene-arylamides	2.122	2.219	5.175	-0.8907	-	yes	high	2.219	483.6	1	8	96.02	0.2432	9	0	Mutagenic	NA	0.036	0.14	0.092	0.098	0.1	0.002	0.532	0	0	0	0	0	0	0	0	0	0	0	0	0	0	0	0	0	0
O=C(NC1=C(C(N2CCN(C(OC)=O)CC2)=O)C=CS1)C3=CC=C(C(N4CCCCC4)=O)C=C3	NA	NA	>15	<5	Not Active	Non-covalent	Thiophene-arylamides	2.586	1.768	5.208	-0.9146	-	yes	high	1.768	484.6	1	9	99.26	0.2432	9	0	Mutagenic	NA	0.032	0.14	0.072	0.1	0.11	0.002	0.544	0	0	0	0	0	0	0	0	0	0	0	0	0	0	0	0	0	0
O=C(NC1=C(C(N2CCN(C(OCC)=O)CC2)=O)C=CS1)C3=CC=C(C(N4CCCCC4)=O)C=C3	NA	NA	>16	<5	Not Active	Non-covalent	Thiophene-arylamides	2.352	2.144	5.324	-0.9141	-	yes	high	2.144	498.6	1	9	99.26	0.2632	10	0	Mutagenic	NA	0.032	0.144	0.074	0.108	0.102	0.002	0.538	0	0	0	0	0	0	0	0	0	0	0	0	0	0	0	0	0	0
O=C(NC1=C(C(NC2=NC=C(C)S2)=O)C=CS1)C3=CC=C(C(N4CCCCC4)=O)C=C3	NA	NA	>15	<5	Not Active	Non-covalent	Thiophene-arylamides	1.602	3.319	5.012	-0.9324	-	yes	high	3.319	454.6	2	7	91.4	0.2353	8	0	Non-mutagenic	NA	0.044	0.112	0.06	0.15	0.134	0.004	0.496	0	0	0	1	0	0	0	0	0	0	0	0	0	0	0	0	0	0
O=C(NC1=C(C(NC2=NC=CC(C)=N2)=O)C=CS1)C3=CC=C(C(N4CCCCC4)=O)C=C3	NA	NA	872	6,06	Active	Non-covalent	Thiophene-arylamides	1.375	3.351	5.021	-0.8618	-	yes	high	3.351	449.5	2	8	104.3	0.2286	8	0	Non-mutagenic	3.93741952	0.044	0.11	0.058	0.152	0.128	0.002	0.506	0	0	0	0	0	0	0	0	0	0	0	0	0	0	0	0	0	0
O=C(NC1=C(C(NC2=NC=CC(C)=N2)=O)C=CS1)C3=CC=C(C(N4CCCCC4)=O)C(F)=C3	NA	NA	220	6,66	Active	Non-covalent	Thiophene-arylamides	0.8252	3.458	5.13	-0.8696	-	yes	high	3.458	467.5	2	8	104.3	0.2222	8	0	Non-mutagenic	NA	0.04	0.126	0.066	0.128	0.108	0.002	0.53	0	0	0	0	0	0	0	0	0	0	0	0	0	0	0	0	0	0
O=C(NC1=C(C(NC2=NC=CC(C(F)(F)F)=N2)=O)C=CS1)C3=CC=C(C(N4CCCCC4)=O)C=C3	NA	NA	101	7	Active	Non-covalent	Thiophene-arylamides	0.3613	3.908	5.241	-0.8441	-	yes	high	3.908	503.5	2	8	104.3	0.2368	9	0	Non-mutagenic	NA	0.044	0.108	0.064	0.14	0.124	0.002	0.518	0	0	0	0	0	0	0	0	0	0	0	0	0	0	0	0	0	0
O=C(NC1=C(C(NC2=CN=C(C)C=N2)=O)C=CS1)C3=CC=C(C(N4CCCCC4)=O)C=C3	NA	NA	>14	<5	Not Active	Non-covalent	Thiophene-arylamides	1.381	3.359	5.077	-0.8616	-	yes	high	3.359	449.5	2	8	104.3	0.2286	8	0	Non-mutagenic	NA	0.04	0.112	0.056	0.136	0.134	0.01	0.512	0	0	0	0	0	0	0	0	0	0	0	0	0	0	0	0	0	0
O=C(NC1=C(C(NC2=CC=CC(C)=N2)=O)C=CS1)C3=CC=C(C(N4CCCCC4)=O)C=C3	NA	NA	>14	<5	Not Active	Non-covalent	Thiophene-arylamides	1.263	3.043	4.876	-0.8311	-	yes	high	3.043	448.5	2	7	91.4	0.2286	8	0	Non-mutagenic	NA	0.05	0.104	0.06	0.146	0.14	0.004	0.496	0	0	0	0	0	0	0	0	0	0	0	0	0	0	0	0	0	0
O=C(NC1=C(C(NC2=NC=CC(C)=C2)=O)C=CS1)C3=CC=C(C(N4CCCCC4)=O)C=C3	NA	NA	>14	<5	Not Active	Non-covalent	Thiophene-arylamides	1.263	3.043	4.85	-0.8311	-	yes	high	3.043	448.5	2	7	91.4	0.2286	8	0	Non-mutagenic	NA	0.05	0.106	0.06	0.144	0.14	0.004	0.496	0	0	0	0	0	0	0	0	0	0	0	0	0	0	0	0	0	0
O=C(NC1=C(C(NC2=NC(C)=CC(C)=N2)=O)C=CS1)C3=CC=C(C(N4CCCCC4)=O)C=C3	NA	NA	>15	<5	Not Active	Non-covalent	Thiophene-arylamides	1.171	3.688	4.981	-0.8775	-	no	high	3.688	463.6	2	8	104.3	0.2222	8	0	Non-mutagenic	NA	0.056	0.096	0.066	0.13	0.12	0.002	0.53	0	0	0	0	0	0	0	0	0	0	0	0	0	0	0	0	0	0
O=C(NC1=C(C(NC2=NC3=C(C=CC(C)=C3)S2)=O)C=CS1)C4=CC=C(C(N5CCCCC5)=O)C=C4	NA	NA	>16	<5	Not Active	Non-covalent	Thiophene-arylamides	0.8102	4.29	5.582	-1.039	-	yes	high	4.29	504.6	2	7	91.4	0.2051	8	0	Non-mutagenic	NA	0.042	0.116	0.06	0.132	0.148	0.01	0.492	0	0	0	1	0	0	0	0	0	0	0	0	0	0	0	0	0	0
CCCNc1nc(=O)c2cc(cc(c2s1)N(=O)=O)N(=O)=O	NA	NA		5,51	Active	Covalent	Benzothiazinoness	1.31	1.806	4.969	-1.069	-	no	low	2.274	310.3	1	9	133.6	0.2273	5	0	Mutagenic	NA	0.25	0.118	0.012	0.19798	0.056	0.032	0.33402	0	0	0	0	0	0	0	0	0	0	0	0	0	0	0	0	0	0
CCCCNc1nc(=O)c2cc(cc(c2s1)N(=O)=O)N(=O)=O	NA	NA		6,1	Active	Covalent	Benzothiazinones	1.118	2.032	5.121	-1.064	-	no	low	2.639	324.3	1	9	133.6	0.2609	6	0	Mutagenic	NA	0.216	0.128	0.016	0.208	0.052	0.028	0.352	0	0	0	0	0	0	0	0	0	0	0	0	0	0	0	0	0	0
CC(C)CNc1nc(=O)c2cc(cc(c2s1)N(=O)=O)N(=O)=O	NA	NA		5,8	Active	Covalent	Benzothiazinones	1.097	2.185	4.973	-0.9896	-	no	low	2.66	324.3	1	9	133.6	0.2174	5	0	Mutagenic	NA	0.246	0.116	0.01	0.21198	0.048	0.02	0.34802	0	0	0	0	0	0	0	0	0	0	0	0	0	0	0	0	0	0
CC(C)(C)Nc1nc(=O)c2cc(cc(c2s1)N(=O)=O)N(=O)=O	NA	NA		6,4	Active	Covalent	Benzothiazinones	1.112	2.023	5.004	-0.9894	-	no	low	2.664	324.3	1	9	133.6	0.1739	4	0	Mutagenic	NA	0.29	0.092	0.002	0.198	0.042	0.03	0.346	0	0	0	0	0	0	0	0	0	0	0	0	0	0	0	0	0	0
CC1CCN(CC1)c2nc(=O)c3cc(cc(c3s2)N(=O)=O)N(=O)=O	NA	NA		6,7	Active	Covalent	Benzothiazinones	0.8006	2.365	5.54	-0.96	-	no	low	2.701	350.3	0	9	124.8	0.1154	3	0	Mutagenic	NA	0.158	0.132	0.026	0.154	0.08	0.018	0.432	0	0	0	0	0	0	0	0	0	0	0	0	0	0	0	0	0	0
CC(C)(C)OC(=O)N1CCN(CC1)c2nc(=O)c3cc(cc(c3s2)N(=O)=O)N(=O)=O	NA	NA		6,4	Active	Covalent	Benzothiazinones	1.307	2.298	5.578	-1.158	-	yes	low	2.677	437.4	0	12	154.4	0.1875	6	0	Mutagenic	NA	0.12	0.098	0.058	0.098	0.12	0.014	0.492	0	0	0	0	0	0	0	0	0	0	0	0	0	0	0	0	0	0
CCNc1nc(=O)c2cc(cc(c2s1)N(=O)=O)C(F)(F)F	NA	NA		5,2	Active	Covalent	Benzothiazinones	1.324	2.477	5.132	-0.7849	-	no	low	2.978	319.3	1	6	87.81	0.1818	4	0	Mutagenic	NA	0.272	0.062	0.008	0.19	0.062	0.03	0.376	0	0	0	0	0	0	0	0	0	0	0	0	0	0	0	0	0	0
CCCNc1nc(=O)c2cc(cc(c2s1)N(=O)=O)C(F)(F)F	NA	NA		5,8	Active	Covalent	Benzothiazinones	1.106	2.678	5.316	-0.7737	-	no	low	3.359	333.3	1	6	87.81	0.2174	5	0	Mutagenic	NA	0.214	0.074	0.012	0.176	0.072	0.032	0.42	0	0	0	0	0	0	0	0	0	0	0	0	0	0	0	0	0	0
CCCCNc1nc(=O)c2cc(cc(c2s1)N(=O)=O)C(F)(F)F	NA	NA		6,1	Active	Covalent	Benzothiazinones	0.8937	2.891	5.47	-0.7616	-	no	high	3.73	347.3	1	6	87.81	0.25	6	0	Mutagenic	NA	0.158	0.1	0.022	0.182	0.074	0.028	0.436	0	0	0	0	0	0	0	0	0	0	0	0	0	0	0	0	0	0
CC(C)CNc1nc(=O)c2cc(cc(c2s1)N(=O)=O)C(F)(F)F	NA	NA		6,1	Active	Covalent	Benzothiazinones	0.7991	2.992	5.316	-0.6482	-	no	high	3.697	347.3	1	6	87.81	0.2083	5	0	Mutagenic	NA	0.19	0.096	0.016	0.184	0.07	0.022	0.422	0	0	0	0	0	0	0	0	0	0	0	0	0	0	0	0	0	0
CCN(CC)c1nc(=O)c2cc(cc(c2s1)N(=O)=O)C(F)(F)F	NA	NA		6,1	Active	Covalent	Benzothiazinones	1.058	2.708	5.65	-0.5699	-	no	low	3.631	347.3	0	6	79.02	0.2083	5	0	Mutagenic	NA	0.19	0.106	0.022	0.102	0.114	0.026	0.44	0	0	0	0	0	0	0	0	0	0	0	0	0	0	0	0	0	0
c1c(cc(c2c1c(=O)nc(s2)NC3CC3)N(=O)=O)C(F)(F)F	NA	NA		6,4	Active	Covalent	Benzothiazinones	1.154	2.422	5.317	-0.8061	-	no	low	3.213	331.3	1	6	87.81	0.1667	4	0	Mutagenic	NA	0.228	0.084	0.004	0.19	0.05	0.028	0.416	0	0	0	0	0	0	0	0	0	0	0	0	0	0	0	0	0	0
c1c(cc(c2c1c(=O)nc(s2)NC3CCCC3)N(=O)=O)C(F)(F)F	NA	NA		6,1	Active	Covalent	Benzothiazinones	0.7331	2.807	5.58	-0.799	-	yes	high	3.868	359.3	1	6	87.81	0.1538	4	0	Mutagenic	NA	0.146	0.098	0.018	0.204	0.068	0.024	0.442	0	0	0	0	0	0	0	0	0	0	0	0	0	0	0	0	0	0
c1c(cc(c2c1c(=O)nc(s2)N3CCCC3)N(=O)=O)C(F)(F)F	NA	NA		6,1	Active	Covalent	Benzothiazinones	1.205	2.528	5.773	-0.6281	-	yes	low	3.256	345.3	0	6	79.02	0.12	3	0	Mutagenic	NA	0.162	0.094	0.03	0.108	0.108	0.042	0.456	0	0	0	0	0	0	0	0	0	0	0	0	0	0	0	0	0	0
c1c(cc(c2c1c(=O)nc(s2)N3CCCCC3)N(=O)=O)C(F)(F)F	NA	NA		6,1	Active	Covalent	Benzothiazinones	0.9142	2.676	5.921	-0.6153	-	yes	low	3.73	359.3	0	6	79.02	0.1154	3	0	Mutagenic	NA	0.116	0.106	0.03	0.116	0.118	0.036	0.478	0	0	0	0	0	0	0	0	0	0	0	0	0	0	0	0	0	0
c1c(cc(c2c1c(=O)nc(s2)N3CCOCC3)N(=O)=O)C(F)(F)F	NA	NA		5,51	Active	Covalent	Benzothiazinones	1.469	2.434	5.562	-0.731	-	yes	low	2.615	361.3	0	7	88.25	0.1154	3	0	Mutagenic	NA	0.148	0.1	0.032	0.112	0.126	0.038	0.444	0	0	0	0	0	0	0	0	0	0	0	0	0	0	0	0	0	0
CC1CCN(CC1)c2nc(=O)c3cc(cc(c3s2)N(=O)=O)C(F)(F)F	NA	NA		7	Active	Covalent	Benzothiazinones	0.5841	2.942	5.91	-0.6214	-	yes	low	4.057	373.4	0	6	79.02	0.1111	3	0	Mutagenic	NA	0.116	0.12	0.024	0.112	0.118	0.028	0.482	0	0	0	0	0	0	0	0	0	0	0	0	0	0	0	0	0	0
c1c(cc(c2c1c(=O)nc(s2)N3CCC(CC3)C(=O)O)N(=O)=O)C(F)(F)F	NA	NA		5,51	Active	Covalent	Benzothiazinones	1.28	0.7445	4.812	-1.6	-	yes	low	2.929	403.3	1	8	116.3	0.1379	4	0	Mutagenic	NA	0.092	0.104	0.034	0.202	0.106	0.014	0.448	0	0	0	0	0	0	0	0	0	0	0	0	0	0	0	0	0	0
CC(C)(C)OC(=O)N1CCN(CC1)c2nc(=O)c3cc(cc(c3s2)N(=O)=O)C(F)(F)F	NA	NA		7,7	Active	Covalent	Benzothiazinones	0.8199	2.723	5.933	-0.8404	-	yes	low	3.739	460.4	0	9	108.6	0.1818	6	0	Mutagenic	NA	0.092	0.1	0.056	0.074	0.124	0.006	0.548	0	0	0	0	0	0	0	0	0	0	0	0	0	0	0	0	0	0
c1c(cc(c2c1c(=O)nc(s2)N3CCC4(CC3)OCCS4)N(=O)=O)C(F)(F)F	NA	NA	2	8,7	Active	Covalent	Benzothiazinones	0.3797	2.888	5.961	-0.6346	-	yes	low	3.164	433.4	0	7	88.25	0.09677	3	0	Mutagenic	NA	0.09	0.1	0.044	0.086	0.136	0.036	0.508	0	0	0	0	0	0	0	0	0	0	0	0	0	0	0	0	0	0
c1c(cc(c2c1c(=O)nc(s2)N3CCC4(CC3)SCCS4)N(=O)=O)C(F)(F)F	NA	NA	1	9	Active	Covalent	Benzothiazinones	0.0206	3.056	6.078	-0.5693	-	yes	low	3.732	449.5	0	6	79.02	0.09677	3	0	Mutagenic	NA	0.094	0.1	0.038	0.084	0.124	0.032	0.528	0	0	0	0	0	0	0	0	0	0	0	0	0	0	0	0	0	0
C[C@H]1COC2(O1)CCN(CC2)c3nc(=O)c4cc(cc(c4s3=O)N(=O)=O)C(F)(F)F	NA	NA		7,22	Active	Covalent	Benzothiazinones	0.3593	2.338	5.727	-0.793	-	yes	low	2.477	447.4	0	9	114.6	0.09091	3	0	Mutagenic	NA	0.084	0.1	0.044	0.066	0.142	0.022	0.542	0	0	0	0	0	0	0	0	0	0	0	0	0	0	0	0	0	0
C[C@H]1COC2(O1)CCN(CC2)C3=NC(=O)c4cc(cc(c4S3(=O)=O)N(=O)=O)C(F)(F)F	NA	NA		6,32	Active	Covalent	Benzothiazinones	0.5706	0.2353	4.318	-0.6989	-	yes	low	1.506	463.4	0	10	131.1	0.08824	3	0	Mutagenic	NA	0.024	0.052	0.128	0.056	0.124	0.004	0.612	0	0	0	0	0	0	0	0	0	0	0	0	0	0	0	0	0	0
c1cc2c(cc1CNc3nc(=O)c4cc(cc(c4s3)N(=O)=O)C(F)(F)F)OCCO2	NA	NA		7,17	Active	Covalent	Benzothiazinones	-0.05283	3.241	5.612	-0.9671	-	yes	high	3.46	439.4	1	8	106.3	0.1515	5	0	Mutagenic	4.420216403	0.11	0.124	0.046	0.094	0.136	0.012	0.478	1	0	0	0	0	0	0	0	0	0	0	0	0	0	0	0	0	0
Cc1ccc(n1C)CNc2nc(=O)c3cc(cc(c3s2)N(=O)=O)C(F)(F)F	NA	NA		>7,50	Active	Covalent	Benzothiazinones	0.3976	2.5	5.466	-0.8546	-	no	high	3.963	398.4	1	7	92.74	0.1724	5	0	Mutagenic	NA	0.16	0.116	0.018	0.156	0.062	0	0.488	0	0	0	0	0	0	0	0	0	0	0	0	0	0	0	0	0	0
CN(c1ccccc1)C(=O)CN2CCN(CC2)c3nc(=O)c4cc(cc(c4s3)N(=O)=O)C(F)(F)F	NA	NA		7,23	Active	Covalent	Benzothiazinones	1.632	2.376	6.452	-0.8062	-	yes	high	3.243	507.5	0	9	102.6	0.1842	7	0	Mutagenic	4.443697499	0.032	0.076	0.13	0.018	0.082	0	0.662	0	0	0	0	0	0	0	0	0	0	0	0	0	0	0	0	0	0
c1csc(n1)N2CCN(CC2)c3nc(=O)c4cc(cc(c4s3)N(=O)=O)C(F)(F)F	NA	NA		>6,55	Active	Covalent	Benzothiazinones	0.9676	2.861	6.103	-0.8432	-	yes	high	3.628	443.4	0	8	95.15	0.125	4	0	Mutagenic	NA	0.096	0.1	0.038	0.092	0.114	0.016	0.544	0	0	0	1	0	0	0	0	0	0	0	0	0	0	0	0	0	0
CN(C)c1ccc(cc1)CN(C)c2nc(=O)c3cc(cc(c3s2)N(=O)=O)C(F)(F)F	NA	NA		7,16	Active	Covalent	Benzothiazinones	0.6206	3.011	6.274	-0.5527	-	no	high	4.173	438.4	0	7	82.26	0.1875	6	1	Mutagenic	4.3665	0.092	0.104	0.028	0.114	0.124	0.002	0.536	0	0	0	0	0	0	0	0	0	0	1	0	0	0	0	0	0	0
c1c(cc(c2c1c(=O)nc(s2)N3CCC(CC3)(F)F)N(=O)=O)C(F)(F)F	NA	NA		>6,50	Active	Covalent	Benzothiazinones	0.6703	2.805	5.997	-0.5599	-	yes	low	3.674	395.3	0	6	79.02	0.1071	3	0	Mutagenic	NA	0.12	0.092	0.026	0.09	0.13	0.032	0.51	0	0	0	0	0	0	0	0	0	0	0	0	0	0	0	0	0	0
CN(c1nc(=O)c2cc(cc(c2s1)N(=O)=O)C(F)(F)F)[C@H]3CCN(C3)Cc4ccccc4	NA	NA		>7,19	Active	Covalent	Benzothiazinones	0.9876	3.283	6.75	-0.4782	-	yes	high	4.336	464.5	0	7	82.26	0.1714	6	0	Mutagenic	NA	0.04	0.058	0.094	0.022	0.206	0.004	0.576	0	0	0	0	0	0	0	0	0	0	0	0	0	0	0	0	0	0
C[C@H]1COC2(O1)CCN(CC2C(=O)OC)c3nc(=O)c4cc(cc(c4s3)N(=O)=O)C(F)(F)F	NA	NA		>6,69	Active	Covalent	Benzothiazinones	0.3904	2.402	5.455	-0.9306	-	yes	low	2.395	489.4	0	10	123.8	0.1389	5	0	Mutagenic	NA	0.07	0.126	0.06	0.044	0.134	0.002	0.564	0	0	0	0	0	0	0	0	0	0	0	0	0	0	0	0	0	0
COC(=O)[C@H]1[C@@H](OC2(O1)CCN(CC2)c3nc(=O)c4cc(cc(c4s3)N(=O)=O)C(F)(F)F)c5ccccc5	NA	NA		>7,26	Active	Covalent	Benzothiazinones	-0.6269	3.318	5.93	-0.9607	-	yes	high	3.305	551.5	0	10	123.8	0.1429	6	0	Mutagenic	NA	0.046	0.126	0.074	0.056	0.102	0.004	0.592	0	0	0	0	0	0	0	0	0	0	0	0	0	0	0	0	0	0
CCCOCC1COC2(O1)CCN(CC2)c3nc(=O)c4cc(cc(c4s3)N(=O)=O)C(F)(F)F	NA	NA		>7,51	Active	Covalent	Benzothiazinones	0.1845	2.949	6.062	-0.7784	-	yes	high	2.898	489.5	0	9	106.7	0.1944	7	0	Mutagenic	NA	0.088	0.106	0.058	0.054	0.136	0.01	0.548	0	0	0	0	0	0	0	0	0	0	0	0	0	0	0	0	0	0
c1cc(ccc1C(=O)N2CCN(CC2)c3nc(=O)c4cc(cc(c4s3)N(=O)=O)C(F)(F)F)N(=O)=O	NA	NA	63	7,2	Active	Covalent	Benzothiazinones	0.4911	2.539	6.108	-1.133	-	yes	high	3.026	509.4	0	11	145.1	0.1579	6	0	Mutagenic	NA	0.05	0.1	0.05	0.114	0.134	0.006	0.546	0	0	0	0	0	0	0	0	0	0	0	0	0	0	0	0	0	0
c1ccc(c(c1)C(=O)N2CCN(CC2)c3nc(=O)c4cc(cc(c4s3)N(=O)=O)C(F)(F)F)N(=O)=O	NA	NA		6,89	Active	Covalent	Benzothiazinones	0.4925	2.515	5.917	-1.128	-	yes	high	3.013	509.4	0	11	145.1	0.1579	6	0	Mutagenic	NA	0.05	0.104	0.046	0.102	0.138	0.006	0.554	0	0	0	0	0	0	0	0	0	0	0	0	0	0	0	0	0	0
c1cc(ccc1C(=O)N2CCN(CC2)c3nc(=O)c4cc(cc(c4s3)N(=O)=O)C(F)(F)F)C(F)(F)F	NA	NA	31	7,51	Active	Covalent	Benzothiazinones	0.4164	2.892	6.337	-0.7989	-	yes	high	3.894	532.4	0	8	99.33	0.1538	6	0	Mutagenic	NA	0.034	0.102	0.044	0.112	0.146	0.004	0.558	0	0	0	0	0	0	0	0	0	0	0	0	0	0	0	0	0	0
COc1ccc(cc1)CC(=O)N2CCN(CC2)c3nc(=O)c4cc(cc(c4s3)N(=O)=O)C(F)(F)F	NA	NA		6,89	Active	Covalent	Benzothiazinones	1.074	2.827	6.12	-1.205	-	yes	high	3.284	508.5	0	9	108.6	0.1842	7	0	Mutagenic	NA	0.038	0.114	0.08	0.052	0.168	0.002	0.546	0	0	0	0	0	0	0	0	0	0	0	0	0	0	0	0	0	0
COc1ccccc1C(=O)N2CCN(CC2)c3nc(=O)c4cc(cc(c4s3)N(=O)=O)C(F)(F)F	NA	NA	63	7,2	Active	Covalent	Benzothiazinones	0.6476	2.816	5.988	-0.9259	-	yes	high	3.065	494.4	0	9	108.6	0.1622	6	0	Mutagenic	NA	0.058	0.116	0.05	0.044	0.186	0.002	0.544	0	0	0	0	0	0	0	0	0	0	0	0	0	0	0	0	0	0
COc1cccc(c1)C(=O)N2CCN(CC2)c3nc(=O)c4cc(cc(c4s3)N(=O)=O)C(F)(F)F	NA	NA	31	7,51	Active	Covalent	Benzothiazinones	0.83	2.679	6.004	-1.067	-	yes	high	2.998	494.4	0	9	108.6	0.1622	6	0	Mutagenic	NA	0.064	0.114	0.05	0.046	0.176	0.002	0.548	0	0	0	0	0	0	0	0	0	0	0	0	0	0	0	0	0	0
COc1ccc(cc1)C(=O)N2CCN(CC2)c3nc(=O)c4cc(cc(c4s3)N(=O)=O)C(F)(F)F	NA	NA		6,89	Active	Covalent	Benzothiazinones	0.83	2.686	6.129	-1.067	-	yes	high	2.998	494.4	0	9	108.6	0.1622	6	0	Mutagenic	NA	0.058	0.11	0.054	0.054	0.184	0.002	0.538	0	0	0	0	0	0	0	0	0	0	0	0	0	0	0	0	0	0
Cc1ccc(cc1)C(=O)N2CCN(CC2)c3nc(=O)c4cc(cc(c4s3)N(=O)=O)C(F)(F)F	NA	NA	31	7,51	Active	Covalent	Benzothiazinones	0.5478	2.859	6.182	-0.9691	-	yes	high	3.485	478.4	0	8	99.33	0.1389	5	0	Mutagenic	NA	0.042	0.114	0.038	0.114	0.156	0.002	0.534	0	0	0	0	0	0	0	0	0	0	0	0	0	0	0	0	0	0
CCc1ccc(cc1)C(=O)N2CCN(CC2)c3nc(=O)c4cc(cc(c4s3)N(=O)=O)C(F)(F)F	NA	NA	31	7,51	Active	Covalent	Benzothiazinones	0.3926	3.03	6.355	-0.9651	-	yes	high	3.807	492.5	0	8	99.33	0.1622	6	0	Mutagenic	NA	0.032	0.11	0.042	0.088	0.166	0.004	0.558	0	0	0	0	0	0	0	0	0	0	0	0	0	0	0	0	0	0
CC(C)(C)c1ccc(cc1)C(=O)N2CCN(CC2)c3nc(=O)c4cc(cc(c4s3)N(=O)=O)C(F)(F)F	NA	NA	16	7,8	Active	Covalent	Benzothiazinones	-0.1272	3.088	6.291	-0.8938	-	yes	high	4.467	520.5	0	8	99.33	0.1538	6	0	Mutagenic	NA	0.044	0.09	0.036	0.086	0.154	0	0.59	0	0	0	0	0	0	0	0	0	0	0	0	0	0	0	0	0	0
c1ccc(c(c1)C(=O)N2CCN(CC2)c3nc(=O)c4cc(cc(c4s3)N(=O)=O)C(F)(F)F)F	NA	NA	8	8,1	Active	Covalent	Benzothiazinones	0.3833	2.565	6.249	-0.9357	-	yes	high	3.212	482.4	0	8	99.33	0.1389	5	0	Mutagenic	NA	0.04	0.104	0.042	0.1	0.132	0.006	0.576	0	0	0	0	0	0	0	0	0	0	0	0	0	0	0	0	0	0
c1cc(cc(c1)F)C(=O)N2CCN(CC2)c3nc(=O)c4cc(cc(c4s3)N(=O)=O)C(F)(F)F	NA	NA	16	7,8	Active	Covalent	Benzothiazinones	0.3833	2.571	6.226	-0.9426	-	yes	high	3.212	482.4	0	8	99.33	0.1389	5	0	Mutagenic	NA	0.042	0.106	0.046	0.104	0.126	0.006	0.57	0	0	0	0	0	0	0	0	0	0	0	0	0	0	0	0	0	0
c1cc(ccc1C(=O)N2CCN(CC2)c3nc(=O)c4cc(cc(c4s3)N(=O)=O)C(F)(F)F)F	NA	NA	31	7,51	Active	Covalent	Benzothiazinones	0.3833	2.614	6.393	-0.9426	-	yes	high	3.212	482.4	0	8	99.33	0.1389	5	0	Mutagenic	NA	0.04	0.104	0.046	0.11	0.128	0.006	0.566	0	0	0	0	0	0	0	0	0	0	0	0	0	0	0	0	0	0
c1ccc(c(c1)C(=O)N2CCN(CC2)c3nc(=O)c4cc(cc(c4s3)N(=O)=O)C(F)(F)F)Cl	NA	NA	16	7,8	Active	Covalent	Benzothiazinones	0.4165	3.06	6.03	-0.9299	-	yes	high	3.494	498.9	0	8	99.33	0.1389	5	0	Mutagenic	NA	0.042	0.1	0.042	0.102	0.132	0.008	0.574	0	0	0	0	0	0	0	0	0	0	0	0	0	0	0	0	0	0
c1cc(ccc1C(=O)N2CCN(CC2)c3nc(=O)c4cc(cc(c4s3)N(=O)=O)C(F)(F)F)Cl	NA	NA	16	7,8	Active	Covalent	Benzothiazinones	0.4165	3.113	6.173	-0.9368	-	yes	high	3.494	498.9	0	8	99.33	0.1389	5	0	Mutagenic	NA	0.042	0.098	0.046	0.114	0.13	0.008	0.562	0	0	0	0	0	0	0	0	0	0	0	0	0	0	0	0	0	0
c1c(cc(c2c1c(=O)nc(s2)N3CCN(CC3)C(=O)C4CC4)N(=O)=O)C(F)(F)F	NA	NA		6,89	Active	Covalent	Benzothiazinones	1.425	2.162	5.736	-1.126	-	yes	low	2.491	428.4	0	8	99.33	0.1563	5	0	Mutagenic	NA	0.056	0.124	0.054	0.112	0.102	0.004	0.548	0	0	0	0	0	0	0	0	0	0	0	0	0	0	0	0	0	0
c1c(cc(c2c1c(=O)nc(s2)N3CCN(CC3)C(=O)C4CCC4)N(=O)=O)C(F)(F)F	NA	NA	31	7,51	Active	Covalent	Benzothiazinones	1.262	2.344	5.851	-1.124	-	yes	high	2.801	442.4	0	8	99.33	0.1515	5	0	Mutagenic	NA	0.046	0.128	0.052	0.108	0.104	0.004	0.558	0	0	0	0	0	0	0	0	0	0	0	0	0	0	0	0	0	0
c1c(cc(c2c1c(=O)nc(s2)N3CCN(CC3)C(=O)C4CCCC4)N(=O)=O)C(F)(F)F	NA	NA	16	7,8	Active	Covalent	Benzothiazinones	1.106	2.51	5.947	-1.121	-	yes	high	3.11	456.4	0	8	99.33	0.1471	5	0	Mutagenic	3.920456993	0.042	0.124	0.05	0.104	0.104	0.004	0.572	0	0	0	0	0	0	0	0	0	0	0	0	0	0	0	0	0	0
c1c(cc(c2c1c(=O)nc(s2)N3CCN(CC3)C(=O)C4CCCCC4)N(=O)=O)C(F)(F)F	NA	NA	31	7,51	Active	Covalent	Benzothiazinones	0.9029	2.565	6.078	-1.109	-	yes	high	3.582	470.5	0	8	99.33	0.1429	5	0	Mutagenic	4.05207638	0.036	0.118	0.046	0.106	0.102	0.004	0.588	0	0	0	0	0	0	0	0	0	0	0	0	0	0	0	0	0	0
c1c(cc(c2c1c(=O)nc(s2)N3CCN(CC3)C(=O)CC4CCCCC4)N(=O)=O)C(F)(F)F	NA	NA	16	7,8	Active	Covalent	Benzothiazinones	0.9742	2.778	6.192	-1.084	-	yes	high	4.09	484.5	0	8	99.33	0.1667	6	0	Mutagenic	NA	0.036	0.112	0.048	0.104	0.102	0	0.598	0	0	0	0	0	0	0	0	0	0	0	0	0	0	0	0	0	0
CC(C)(C)C1CCC(CC1)C(=O)N2CCN(CC2)c3nc(=O)c4cc(cc(c4s3)N(=O)=O)C(F)(F)F	NA	NA	4	8,4	Active	Covalent	Benzothiazinones	0.09904	3.426	6.232	-1.01	-	yes	high	4.732	526.6	0	8	99.33	0.1538	6	0	Mutagenic	NA	0.024	0.086	0.06	0.086	0.084	0	0.66	0	0	0	0	0	0	0	0	0	0	0	0	0	0	0	0	0	0
c1c2c(=O)nc(sc2c(cc1C(F)(F)F)N(=O)=O)N3CCN(CC3)C(=O)C45C[C@H]6C[C@@H](C4)C[C@@H](C5)C6	NA	NA	31	7,51	Active	Covalent	Benzothiazinones	0.2396	2.605	6.075	-1.091	-	yes	high	4.255	522.5	0	8	99.33	0.122	5	0	Mutagenic	NA	0.032	0.118	0.038	0.082	0.104	0.002	0.624	0	0	0	0	0	0	0	0	0	0	0	0	0	0	0	0	0	0
CC(=O)N1CCN(CC1)c2nc(=O)c3cc(cc(c3s2)N(=O)=O)C(F)(F)F	NA	NA		<6,89	Not Active	Covalent	Benzothiazinones	2.073	1.808	5.486	-1.101	-	yes	low	2.087	402.3	0	8	99.33	0.1379	4	0	Mutagenic	NA	0.1	0.104	0.034	0.12	0.102	0.006	0.534	0	0	0	0	0	0	0	0	0	0	0	0	0	0	0	0	0	0
CCC(=O)N1CCN(CC1)c2nc(=O)c3cc(cc(c3s2)N(=O)=O)C(F)(F)F	NA	NA	16	7,8	Active	Covalent	Benzothiazinones	1.855	2.065	5.602	-1.091	-	yes	low	2.51	416.4	0	8	99.33	0.1667	5	0	Mutagenic	NA	0.092	0.11	0.038	0.106	0.114	0.004	0.536	0	0	0	0	0	0	0	0	0	0	0	0	0	0	0	0	0	0
CCCC(=O)N1CCN(CC1)c2nc(=O)c3cc(cc(c3s2)N(=O)=O)C(F)(F)F	NA	NA		6,89	Active	Covalent	Benzothiazinones	1.694	2.267	5.78	-1.083	-	yes	high	2.864	430.4	0	8	99.33	0.1935	6	0	Mutagenic	NA	0.062	0.12	0.04	0.132	0.112	0.004	0.53	0	0	0	0	0	0	0	0	0	0	0	0	0	0	0	0	0	0
CCCCC(=O)N1CCN(CC1)c2nc(=O)c3cc(cc(c3s2)N(=O)=O)C(F)(F)F	NA	NA		6,51	Active	Covalent	Benzothiazinones	1.531	2.454	5.925	-1.074	-	yes	high	3.206	444.4	0	8	99.33	0.2188	7	0	Mutagenic	NA	0.058	0.118	0.04	0.13	0.108	0.002	0.544	0	0	0	0	0	0	0	0	0	0	0	0	0	0	0	0	0	0
CSCC(=O)N1CCN(CC1)c2nc(=O)c3cc(cc(c3s2)N(=O)=O)C(F)(F)F	NA	NA		6,89	Active	Covalent	Benzothiazinones	1.701	2.078	5.626	-1.101	-	yes	low	2.525	448.4	0	8	99.33	0.1935	6	0	Mutagenic	NA	0.084	0.11	0.046	0.096	0.106	0.012	0.546	0	0	0	0	0	0	0	0	0	0	0	0	0	0	0	0	0	0
CC(C)(C)C(=O)N1CCN(CC1)c2nc(=O)c3cc(cc(c3s2)N(=O)=O)C(F)(F)F	NA	NA	31	7,51	Active	Covalent	Benzothiazinones	1.476	2.636	5.76	-0.9911	-	yes	high	3.112	444.4	0	8	99.33	0.1563	5	0	Mutagenic	NA	0.076	0.11	0.038	0.118	0.106	0.004	0.548	0	0	0	0	0	0	0	0	0	0	0	0	0	0	0	0	0	0
CC(C)CC(=O)N1CCN(CC1)c2nc(=O)c3cc(cc(c3s2)N(=O)=O)C(F)(F)F	NA	NA	31	7,51	Active	Covalent	Benzothiazinones	1.462	2.514	5.779	-0.9863	-	yes	high	3.203	444.4	0	8	99.33	0.1875	6	0	Mutagenic	NA	0.062	0.11	0.048	0.13	0.112	0.004	0.534	0	0	0	0	0	0	0	0	0	0	0	0	0	0	0	0	0	0
CCC(C)C(=O)N1CCN(CC1)c2nc(=O)c3cc(cc(c3s2)N(=O)=O)C(F)(F)F	NA	NA	8	8,1	Active	Covalent	Benzothiazinones	1.49	2.537	5.801	-0.9894	-	yes	high	3.145	444.4	0	8	99.33	0.1875	6	0	Mutagenic	NA	0.064	0.116	0.044	0.126	0.122	0.004	0.524	0	0	0	0	0	0	0	0	0	0	0	0	0	0	0	0	0	0
CON=C1CN(C1)c2nc(=O)c3cc(cc(c3s2)N(=O)=O)C(F)(F)F	NA	NA		7,1	Active	Covalent	Benzothiazinones	1.141	1.909	5.206	-0.8595	-	yes	low	2.628	374.3	0	8	100.6	0.1481	4	0	Mutagenic	4.039196375	0.14	0.126	0.032	0.086	0.102	0.01	0.504	0	0	0	0	0	0	0	0	0	0	0	0	0	0	0	0	0	0
CCON=C1CN(C1)c2nc(=O)c3cc(cc(c3s2)N(=O)=O)C(F)(F)F	NA	NA		>7,39	Active	Covalent	Benzothiazinones	0.695	2.17	5.332	-0.85	-	yes	low	2.993	388.3	0	8	100.6	0.1786	5	0	Mutagenic	3.150377922	0.12	0.112	0.032	0.094	0.11	0.008	0.524	0	0	0	0	0	0	0	0	0	0	0	0	0	0	0	0	0	0
c1ccc(cc1)CON=C2CN(C2)c3nc(=O)c4cc(cc(c4s3)N(=O)=O)C(F)(F)F	NA	NA		>7,45	Active	Covalent	Benzothiazinones	-0.2334	3.03	5.684	-0.8711	-	yes	high	3.871	450.4	0	8	100.6	0.1765	6	0	Mutagenic	3.802058164	0.03	0.124	0.044	0.076	0.114	0.004	0.608	0	0	0	0	0	0	0	0	0	0	0	0	0	0	0	0	0	0
CO/N=C/1\CCN(C1)c2nc(=O)c3cc(cc(c3s2)N(=O)=O)C(F)(F)F	NA	NA		6,4	Active	Covalent	Benzothiazinones	1.046	2.051	5.385	-0.8685	-	yes	low	2.775	388.3	0	8	100.6	0.1429	4	0	Mutagenic	4.239125362	0.132	0.124	0.03	0.084	0.114	0.01	0.506	0	0	0	0	0	0	0	0	0	0	0	0	0	0	0	0	0	0
CON=C1CCN(CC1)c2nc(=O)c3cc(cc(c3s2)N(=O)=O)C(F)(F)F	NA	NA		7,14	Active	Covalent	Benzothiazinones	0.9602	2.179	5.558	-0.876	-	yes	low	2.923	402.3	0	8	100.6	0.1379	4	0	Mutagenic	3.991101885	0.132	0.104	0.032	0.076	0.108	0.008	0.54	0	0	0	0	0	0	0	0	0	0	0	0	0	0	0	0	0	0
CCON=C1CCN(CC1)c2nc(=O)c3cc(cc(c3s2)N(=O)=O)C(F)(F)F	NA	NA		6,25	Active	Covalent	Benzothiazinones	0.5189	2.443	5.684	-0.8653	-	yes	low	3.29	416.4	0	8	100.6	0.1667	5	0	Mutagenic	3.718307733	0.112	0.102	0.032	0.082	0.108	0.006	0.558	0	0	0	0	0	0	0	0	0	0	0	0	0	0	0	0	0	0
c1ccc(cc1)CON=C2CCN(CC2)c3nc(=O)c4cc(cc(c4s3)N(=O)=O)C(F)(F)F	NA	NA		>7,48	Active	Covalent	Benzothiazinones	-0.3822	3.3	6.035	-0.8823	-	yes	high	4.165	478.4	0	8	100.6	0.1667	6	0	Mutagenic	3.355866804	0.028	0.102	0.034	0.08	0.114	0.006	0.636	0	0	0	0	0	0	0	0	0	0	0	0	0	0	0	0	0	0
CO/N=C\1/CCCN(CC1)c2nc(=O)c3cc(cc(c3s2)N(=O)=O)C(F)(F)F	NA	NA		6,84	Active	Covalent	Benzothiazinones	0.7561	2.239	5.693	-0.8745	-	yes	low	3.208	416.4	0	8	100.6	0.1333	4	0	Mutagenic	4.234331445	0.106	0.106	0.036	0.066	0.114	0.008	0.564	0	0	0	0	0	0	0	0	0	0	0	0	0	0	0	0	0	0
CO/N=C\1/CCN(CC1N)c2nc(=O)c3cc(cc(c3s2)N(=O)=O)C(F)(F)F	NA	NA		5,98	Active	Covalent	Benzothiazinones	1.709	1.169	5.013	-1.194	-	yes	low	2.072	417.4	1	9	126.6	0.1333	4	0	Mutagenic	3.617100848	0.07	0.078	0.14	0.038	0.128	0.002	0.544	0	0	0	0	0	0	0	0	0	0	0	0	0	0	0	0	0	0
CN(CC1CCCCC1)C2CCN(C2)c3nc(=O)c4cc(cc(c4s3)N(=O)=O)C(F)(F)F	NA	NA		6,96	Active	Covalent	Benzothiazinones	1.282	2.944	6.768	-0.678	-	yes	high	5.194	470.5	0	7	82.26	0.1714	6	0	Mutagenic	3.274930016	0.032	0.07	0.082	0.036	0.204	0.006	0.57	0	0	0	0	0	0	0	0	0	0	0	0	0	0	0	0	0	0
CN(CC1CCCCC1)C2CCN(CC2)c3nc(=O)c4cc(cc(c4s3)N(=O)=O)C(F)(F)F	NA	NA		6,74	Active	Covalent	Benzothiazinones	0.7763	3.109	6.994	-0.6833	-	yes	high	5.312	484.5	0	7	82.26	0.1667	6	0	Mutagenic	4.170953663	0.044	0.078	0.06	0.036	0.226	0.006	0.55	0	0	0	0	0	0	0	0	0	0	0	0	0	0	0	0	0	0
CC1COC2(O1)CCN(CC2)c3nc(=O)c4cc(cc(c4o3)N(=O)=O)C(F)(F)F	NA	NA		>6,41	Active	Covalent	Benzothiazinones	0.9596	2.464	5.672	-0.5298	-	yes	low	2.316	415.3	0	9	110.6	0.09375	3	0	Mutagenic	5.03574037	0.094	0.104	0.038	0.068	0.134	0.026	0.536	0	0	0	0	0	0	0	0	0	0	0	0	0	0	0	0	0	0
c1c(cc(c2c1c(=O)nc(o2)N3CCN(CC3)CC4CCCCC4)N(=O)=O)C(F)(F)F	NA	NA		6,44	Active	Covalent	Benzothiazinones	1.541	2.926	6.564	-0.1535	-	yes	high	4.019	440.4	0	8	95.4	0.1471	5	0	Mutagenic	4.282828973	0.026	0.062	0.088	0.04	0.208	0.008	0.568	0	0	0	0	0	0	0	0	0	0	0	0	0	0	0	0	0	0
CC1CN(CCN1CC2CCCCC2)c3nc(=O)c4cc(cc(c4o3)N(=O)=O)C(F)(F)F	NA	NA		6,45	Active	Covalent	Benzothiazinones	1.332	3.008	6.559	-0.1487	-	yes	high	4.48	454.4	0	8	95.4	0.1429	5	0	Mutagenic	4.963770456	0.02	0.064	0.08	0.048	0.19	0.004	0.594	0	0	0	0	0	0	0	0	0	0	0	0	0	0	0	0	0	0
c1c(cc(c2c1c(=O)nc(o2)N3CCN(C(=O)C3)CC4CCCCC4)N(=O)=O)C(F)(F)F	NA	NA		4,86	Not Active	Covalent	Benzothiazinones	0.7769	2.399	5.771	-0.9804	-	yes	high	3.753	454.4	0	9	112.5	0.1429	5	0	Mutagenic	4.594995335	0.04	0.108	0.052	0.12	0.104	0.004	0.572	0	0	0	0	0	0	0	0	0	0	0	0	0	0	0	0	0	0
c1ccc(cc1)CN2CCN(CC2)c3nc(=O)c4cc(cc(c4o3)N(=O)=O)C(F)(F)F	NA	NA		5,04	Active	Covalent	Benzothiazinones	1.356	3.163	6.452	-0.2224	-	yes	high	3.326	434.4	0	8	95.4	0.1471	5	0	Mutagenic	4.474955193	0.052	0.062	0.116	0.054	0.19	0.002	0.524	0	0	0	0	0	0	0	0	0	0	0	0	0	0	0	0	0	0
CC1CN(CCN1Cc2ccccc2)c3nc(=O)c4cc(cc(c4o3)N(=O)=O)C(F)(F)F	NA	NA	<357	>6,45	Active	Covalent	Benzothiazinones	1.158	3.235	6.451	-0.223	-	yes	high	3.773	448.4	0	8	95.4	0.1429	5	0	Mutagenic	4.807153885	0.04	0.058	0.11	0.044	0.198	0.002	0.548	0	0	0	0	0	0	0	0	0	0	0	0	0	0	0	0	0	0
c1csc(n1)N2CCN(CC2)c3nc(=O)c4cc(cc(c4o3)N(=O)=O)C(F)(F)F	NA	NA		5,03	Active	Covalent	Benzothiazinones	1.274	2.697	5.965	-0.8029	-	yes	high	3.002	427.4	0	9	108.3	0.125	4	0	Mutagenic	NA	0.106	0.096	0.04	0.086	0.118	0.022	0.532	0	0	0	1	0	0	0	0	0	0	0	0	0	0	0	0	0	0
c1c(cc(c2c1c(=O)nc(o2)NC3CCCCC3)N(=O)=O)C(F)(F)F	NA	NA		6,48	Active	Covalent	Benzothiazinones	0.7897	2.599	5.57	-0.713	-	yes	low	3.719	357.3	1	7	100.9	0.1481	4	0	Mutagenic	5.268411235	0.14	0.088	0.02	0.21	0.066	0.024	0.452	0	0	0	0	0	0	0	0	0	0	0	0	0	0	0	0	0	0
c1c(cc(c2c1c(=O)nc(o2)NCC3CCCCC3)N(=O)=O)C(F)(F)F	NA	NA		6,87	Active	Covalent	Benzothiazinones	0.5965	2.963	5.636	-0.7057	-	yes	high	3.998	371.3	1	7	100.9	0.1786	5	0	Mutagenic	4.526805091	0.116	0.09	0.026	0.216	0.084	0.026	0.442	0	0	0	0	0	0	0	0	0	0	0	0	0	0	0	0	0	0
c1ccc(cc1)Nc2nc(=O)c3cc(cc(c3o2)N(=O)=O)C(F)(F)F	NA	NA	>87	<4,06	Not Active	Covalent	Benzothiazinones	0.6962	3.406	5.329	-0.4968	-	no	high	3.406	351.2	1	7	100.9	0.1481	4	0	Mutagenic	4.421934116	0.154	0.088	0.012	0.284	0.036	0.026	0.4	0	0	0	0	0	0	0	0	0	0	0	0	0	0	0	0	0	0
c1ccc(cc1)CNc2nc(=O)c3cc(cc(c3o2)N(=O)=O)C(F)(F)F	NA	NA	>83	<4,08	Not Active	Covalent	Benzothiazinones	0.676	3.081	5.36	-0.7439	-	no	high	3.309	365.3	1	7	100.9	0.1786	5	0	Mutagenic	4.595850751	0.098	0.096	0.024	0.228	0.058	0.018	0.478	0	0	0	0	0	0	0	0	0	0	0	0	0	0	0	0	0	0
c1cc(ccc1CNc2nc(=O)c3cc(cc(c3o2)N(=O)=O)C(F)(F)F)F	NA	NA		4,73	Not Active	Covalent	Benzothiazinones	0.2567	2.924	5.738	-0.6688	-	no	high	3.452	383.3	1	7	100.9	0.1724	5	0	Mutagenic	NA	0.096	0.102	0.026	0.218	0.05	0.014	0.494	0	0	0	0	0	0	0	0	0	0	0	0	0	0	0	0	0	0
c1cc(cc(c1)F)CNc2nc(=O)c3cc(cc(c3o2)N(=O)=O)C(F)(F)F	NA	NA	>83	<4,08	Not Active	Covalent	Benzothiazinones	0.2567	2.948	5.576	-0.6688	-	no	high	3.452	383.3	1	7	100.9	0.1724	5	0	Mutagenic	NA	0.11	0.096	0.026	0.212	0.048	0.012	0.496	0	0	0	0	0	0	0	0	0	0	0	0	0	0	0	0	0	0
COc1ccc(cc1OC)CNc2nc(=O)c3cc(cc(c3o2)N(=O)=O)C(F)(F)F	NA	NA		6,27	Active	Covalent	Benzothiazinones	0.6706	2.832	5.375	-0.9317	-	no	high	3.012	425.3	1	9	119.4	0.2188	7	0	Mutagenic	4.534319788	0.158	0.134	0.024	0.056	0.156	0.008	0.464	1	0	0	0	0	0	0	0	0	0	0	0	0	0	0	0	0	0
c1cc2c(cc1CNc3nc(=O)c4cc(cc(c4o3)N(=O)=O)C(F)(F)F)OCCO2	NA	NA		7,15	Active	Covalent	Benzothiazinones	0.3961	3.041	5.459	-0.9598	-	yes	high	2.815	423.3	1	9	119.4	0.1515	5	0	Mutagenic	4.597394758	0.116	0.126	0.05	0.08	0.136	0.018	0.474	1	0	0	0	0	0	0	0	0	0	0	0	0	0	0	0	0	0
CN(Cc1ccccc1)c2nc(=O)c3cc(cc(c3o2)N(=O)=O)C(F)(F)F	NA	NA		7,09	Active	Covalent	Benzothiazinones	0.8583	3.113	5.723	-0.4678	-	no	high	3.272	379.3	0	7	92.16	0.1724	5	0	Mutagenic	5.415668776	0.108	0.116	0.026	0.134	0.088	0.012	0.516	0	0	0	0	0	0	0	0	0	0	0	0	0	0	0	0	0	0
CN(Cc1ccc(c(c1)OC)OC)c2nc(=O)c3cc(cc(c3o2)N(=O)=O)C(F)(F)F	NA	NA		6,89	Active	Covalent	Benzothiazinones	0.9409	2.885	5.735	-0.7155	-	no	high	2.979	439.3	0	9	110.6	0.2121	7	0	Mutagenic	5.024108864	0.138	0.128	0.032	0.046	0.148	0.004	0.504	1	0	0	0	0	0	0	0	0	0	0	0	0	0	0	0	0	0
CN(Cc1ccc2c(c1)OCCO2)c3nc(=O)c4cc(cc(c4o3)N(=O)=O)C(F)(F)F	NA	NA		>7,44	Active	Covalent	Benzothiazinones	0.5887	3.125	5.82	-0.7509	-	yes	high	2.753	437.3	0	9	110.6	0.1471	5	0	Mutagenic	5.032920266	0.104	0.132	0.04	0.048	0.15	0.01	0.516	1	0	0	0	0	0	0	0	0	0	0	0	0	0	0	0	0	0
CC1COC2(O1)CCN(CC2)c3cc(=O)c4cc(cc(c4s3)N(=O)=O)C(F)(F)F	NA	NA		7,16	Active	Covalent	Benzothiazinones	0.189	2.886	5.865	-0.6377	-	yes	high	3.145	430.4	0	7	84.59	0.09375	3	0	Mutagenic	NA	0.086	0.1	0.042	0.082	0.138	0.02	0.532	0	0	0	0	0	0	0	0	0	0	0	0	0	0	0	0	0	0
c1c(cc(c2c1c(=O)cc(s2)N3CCN(CC3)CC4CCCCC4)N(=O)=O)C(F)(F)F	NA	NA		>7,45	Active	Covalent	Benzothiazinones	0.9895	3.31	6.792	-0.3401	-	yes	high	5.321	455.5	0	6	69.37	0.1471	5	0	Mutagenic	NA	0.04	0.074	0.072	0.042	0.232	0.004	0.536	0	0	0	0	0	0	0	0	0	0	0	0	0	0	0	0	0	0
CC1CN(CCN1CC2CCCCC2)c3cc(=O)c4cc(cc(c4s3)N(=O)=O)C(F)(F)F	NA	NA		>7,47	Active	Covalent	Benzothiazinones	0.7486	3.394	6.794	-0.3353	-	yes	high	5.822	469.5	0	6	69.37	0.1429	5	0	Mutagenic	NA	0.03	0.084	0.086	0.05	0.2	0.002	0.548	0	0	0	0	0	0	0	0	0	0	0	0	0	0	0	0	0	0
c1c(cc(c2c1c(=O)cc(s2)N3CCN(C(=O)C3)CC4CCCCC4)N(=O)=O)C(F)(F)F	NA	NA		>7,47	Active	Covalent	Benzothiazinones	0.2156	2.756	6.011	-0.946	-	yes	high	5.014	469.5	0	7	86.44	0.1429	5	0	Mutagenic	NA	0.036	0.118	0.054	0.108	0.082	0.004	0.598	0	0	0	0	0	0	0	0	0	0	0	0	0	0	0	0	0	0
c1ccc(cc1)CN2CCN(CC2)c3cc(=O)c4cc(cc(c4s3)N(=O)=O)C(F)(F)F	NA	NA		7,18	Active	Covalent	Benzothiazinones	0.7182	3.642	6.683	-0.3847	-	yes	high	4.68	449.4	0	6	69.37	0.1471	5	0	Mutagenic	NA	0.056	0.09	0.098	0.054	0.23	0	0.472	0	0	0	0	0	0	0	0	0	0	0	0	0	0	0	0	0	0
CC1CN(CCN1Cc2ccccc2)c3cc(=O)c4cc(cc(c4s3)N(=O)=O)C(F)(F)F	NA	NA		>7,46	Active	Covalent	Benzothiazinones	0.4919	3.716	6.688	-0.3838	-	yes	high	5.154	463.5	0	6	69.37	0.1429	5	0	Mutagenic	NA	0.042	0.078	0.104	0.046	0.216	0	0.514	0	0	0	0	0	0	0	0	0	0	0	0	0	0	0	0	0	0
c1csc(n1)N2CCN(CC2)c3cc(=O)c4cc(cc(c4s3)N(=O)=O)C(F)(F)F	NA	NA		6,91	Active	Covalent	Benzothiazinones	0.7384	3.06	6.166	-0.7665	-	yes	high	4.27	442.4	0	7	82.26	0.125	4	0	Mutagenic	NA	0.088	0.1	0.044	0.104	0.13	0.01	0.524	0	0	0	1	0	0	0	0	0	0	0	0	0	0	0	0	0	0
c1c(cc(c2c1c(=O)cc(s2)NC3CCCCC3)N(=O)=O)C(F)(F)F	NA	NA		5,39	Active	Covalent	Benzothiazinones	0.2735	3.001	5.777	-0.6511	-	yes	high	5.116	372.4	1	5	74.92	0.1481	4	0	Mutagenic	NA	0.144	0.096	0.022	0.208	0.064	0.024	0.442	0	0	0	0	0	0	0	0	0	0	0	0	0	0	0	0	0	0
c1c(cc(c2c1c(=O)cc(s2)NCC3CCCCC3)N(=O)=O)C(F)(F)F	NA	NA		5,98	Active	Covalent	Benzothiazinones	0.008807	3.361	5.844	-0.6405	-	yes	high	5.392	386.4	1	5	74.92	0.1786	5	0	Mutagenic	NA	0.126	0.106	0.03	0.21	0.078	0.026	0.424	0	0	0	0	0	0	0	0	0	0	0	0	0	0	0	0	0	0
c1ccc(cc1)Nc2cc(=O)c3cc(cc(c3s2)N(=O)=O)C(F)(F)F	NA	NA	>87	<4,06	Not Active	Covalent	Benzothiazinones	0.1102	4.958	5.546	-0.5282	-	no	high	4.958	366.3	1	5	74.92	0.1481	4	0	Mutagenic	NA	0.122	0.074	0.016	0.264	0.042	0.024	0.458	0	0	0	0	0	0	0	0	0	0	0	0	0	0	0	0	0	0
c1ccc(cc1)CNc2cc(=O)c3cc(cc(c3s2)N(=O)=O)C(F)(F)F	NA	NA	>84	<4,08	Not Active	Covalent	Benzothiazinones	0.1242	3.585	5.571	-0.6723	-	no	high	4.755	380.3	1	5	74.92	0.1786	5	0	Mutagenic	NA	0.09	0.094	0.024	0.22	0.054	0.02	0.498	0	0	0	0	0	0	0	0	0	0	0	0	0	0	0	0	0	0
c1cc(ccc1CNc2cc(=O)c3cc(cc(c3s2)N(=O)=O)C(F)(F)F)F	NA	NA		6,29	Active	Covalent	Benzothiazinones	-0.3286	3.449	5.944	-0.646	-	no	high	4.856	398.3	1	5	74.92	0.1724	5	0	Mutagenic	NA	0.09	0.104	0.024	0.214	0.056	0.018	0.494	0	0	0	0	0	0	0	0	0	0	0	0	0	0	0	0	0	0
c1cc(cc(c1)F)CNc2cc(=O)c3cc(cc(c3s2)N(=O)=O)C(F)(F)F	NA	NA		6,53	Active	Covalent	Benzothiazinones	-0.3286	3.461	5.783	-0.646	-	no	high	4.856	398.3	1	5	74.92	0.1724	5	0	Mutagenic	NA	0.098	0.106	0.026	0.208	0.052	0.016	0.494	0	0	0	0	0	0	0	0	0	0	0	0	0	0	0	0	0	0
COc1ccc(cc1OC)CNc2cc(=O)c3cc(cc(c3s2)N(=O)=O)C(F)(F)F	NA	NA		5,69	Active	Covalent	Benzothiazinones	0.08012	3.262	5.594	-0.8178	-	no	high	4.421	440.4	1	7	93.38	0.2188	7	0	Mutagenic	NA	0.166	0.13	0.02	0.07	0.142	0.012	0.46	1	0	0	0	0	0	0	0	0	0	0	0	0	0	0	0	0	0
c1cc2c(cc1CNc3cc(=O)c4cc(cc(c4s3)N(=O)=O)C(F)(F)F)OCCO2	NA	NA		7,16	Active	Covalent	Benzothiazinones	-0.2554	3.533	5.679	-0.8572	-	yes	high	4.222	438.4	1	7	93.38	0.1515	5	0	Mutagenic	NA	0.116	0.122	0.044	0.1	0.138	0.008	0.472	1	0	0	0	0	0	0	0	0	0	0	0	0	0	0	0	0	0
CN(Cc1ccccc1)c2cc(=O)c3cc(cc(c3s2)N(=O)=O)C(F)(F)F	NA	NA		>7,39	Active	Covalent	Benzothiazinones	0.2273	3.535	5.95	-0.4698	-	no	high	4.951	394.4	0	5	66.13	0.1724	5	0	Mutagenic	NA	0.104	0.106	0.024	0.13	0.09	0.012	0.534	0	0	0	0	0	0	0	0	0	0	0	0	0	0	0	0	0	0
CN(Cc1ccc(c(c1)OC)OC)c2cc(=O)c3cc(cc(c3s2)N(=O)=O)C(F)(F)F	NA	NA		>7,45	Active	Covalent	Benzothiazinones	0.282	3.249	5.965	-0.6408	-	no	high	4.55	454.4	0	7	84.59	0.2121	7	0	Mutagenic	NA	0.142	0.12	0.028	0.056	0.134	0.008	0.512	1	0	0	0	0	0	0	0	0	0	0	0	0	0	0	0	0	0
CN(Cc1ccc2c(c1)OCCO2)c3cc(=O)c4cc(cc(c4s3)N(=O)=O)C(F)(F)F	NA	NA		>7,45	Active	Covalent	Benzothiazinones	-0.1863	3.549	6.057	-0.6805	-	yes	high	4.391	452.4	0	7	84.59	0.1471	5	0	Mutagenic	NA	0.096	0.138	0.038	0.064	0.152	0.006	0.506	1	0	0	0	0	0	0	0	0	0	0	0	0	0	0	0	0	0
CC1COC2(O1)CCN(CC2)c3cc(=O)c4cc(cc(c4o3)N(=O)=O)C(F)(F)F	NA	NA		>7,41	Active	Covalent	Benzothiazinones	0.7191	2.705	5.732	-0.44	-	yes	high	2.789	414.3	0	8	97.73	0.09375	3	0	Mutagenic	4.7242281	0.094	0.098	0.044	0.068	0.132	0.022	0.542	0	0	0	0	0	0	0	0	0	0	0	0	0	0	0	0	0	0
c1c(cc(c2c1c(=O)cc(o2)N3CCN(CC3)CC4CCCCC4)N(=O)=O)C(F)(F)F	NA	NA		6,58	Active	Covalent	Benzothiazinones	1.361	3.132	6.619	-0.006466	-	yes	high	4.666	439.4	0	7	82.51	0.1471	5	0	Mutagenic	4.974284616	0.03	0.07	0.07	0.04	0.228	0.004	0.558	0	0	0	0	0	0	0	0	0	0	0	0	0	0	0	0	0	0
c1c(cc(c2c1c(=O)cc(o2)N3CCN(C(=O)C3)CC4CCCCC4)N(=O)=O)C(F)(F)F	NA	NA		6,7	Active	Covalent	Benzothiazinones	0.5878	2.585	5.842	-0.8433	-	yes	high	4.424	453.4	0	8	99.58	0.1429	5	0	Mutagenic	5.032920266	0.042	0.11	0.056	0.114	0.088	0.004	0.586	0	0	0	0	0	0	0	0	0	0	0	0	0	0	0	0	0	0
CN(Cc1ccc2c(c1)OCCO2)c3cc(=O)c4cc(cc(c4o3)N(=O)=O)C(F)(F)F	NA	NA		>7,44	Active	Covalent	Benzothiazinones	0.3522	3.39	5.883	-0.6331	-	yes	high	3.419	436.3	0	8	97.73	0.1471	5	0	Mutagenic	4.531800414	0.104	0.134	0.038	0.058	0.148	0.006	0.512	1	0	0	0	0	0	0	0	0	0	0	0	0	0	0	0	0	0
c1c(cc(c2c1c(=O)nc(s2)N3CCN(CC3)CC4CCCCC4)N(=O)=O)C(F)(F)F	NA	NA		9,36	Active	Covalent	Benzothiazinones	1.199	3.099	6.737	-0.4589	-	yes	high	4.659	456.5	0	7	82.26	0.1471	5	0	Mutagenic	3.105573162	0.036	0.064	0.088	0.038	0.206	0.008	0.56	0	0	0	0	0	0	0	0	0	0	0	0	0	0	0	0	0	0
CCCCS(=O)(=O)N1CCN(CC1)c2nc(=O)c3cc(cc(c3s2)N(=O)=O)C(F)(F)F	NA	NA		8,68	Active	Covalent	Benzothiazinones	0.8452	2.493	6.256	-1.204	-	yes	high	3.074	480.5	0	9	116.4	0.2121	7	0	Mutagenic	NA	0.062	0.088	0.036	0.166	0.154	0.01	0.484	0	0	0	0	0	0	0	0	0	0	0	0	0	0	0	0	0	0
c1c(cc(c2c1c(=O)nc(s2)N3CCN(CC3)S(=O)(=O)C4CC4)N(=O)=O)C(F)(F)F	NA	NA		8,19	Active	Covalent	Benzothiazinones	0.9817	2.107	6.085	-1.231	-	yes	low	2.714	464.4	0	9	116.4	0.1515	5	0	Mutagenic	4.758444057	0.06	0.092	0.034	0.138	0.152	0.012	0.512	0	0	0	0	0	0	0	0	0	0	0	0	0	0	0	0	0	0
CCS(=O)(=O)N1CCN(CC1)c2nc(=O)c3cc(cc(c3s2)N(=O)=O)C(F)(F)F	NA	NA		8,18	Active	Covalent	Benzothiazinones	1.166	2.103	5.945	-1.212	-	yes	high	2.577	452.4	0	9	116.4	0.1613	5	0	Mutagenic	4.706160094	0.094	0.09	0.034	0.144	0.152	0.012	0.474	0	0	0	0	0	0	0	0	0	0	0	0	0	0	0	0	0	0
c1cc(sc1)S(=O)(=O)N2CCN(CC2)c3nc(=O)c4cc(cc(c4s3)N(=O)=O)C(F)(F)F	NA	NA		8,1	Active	Covalent	Benzothiazinones	0.3462	2.818	6.077	-1.16	-	yes	high	3.131	506.5	0	9	116.4	0.1429	5	0	Mutagenic	3.704578716	0.062	0.09	0.044	0.156	0.15	0.01	0.488	0	0	0	0	0	0	0	0	0	0	0	0	0	0	0	0	0	0
c1c(cc(c2c1c(=O)nc(s2)N3CCN(CC3)S(=O)(=O)C4CCCCC4)N(=O)=O)C(F)(F)F	NA	NA		7,93	Active	Covalent	Benzothiazinones	0.4611	2.521	6.389	-1.222	-	yes	high	3.511	506.5	0	9	116.4	0.1389	5	0	Mutagenic	NA	0.05	0.088	0.038	0.144	0.128	0.008	0.544	0	0	0	0	0	0	0	0	0	0	0	0	0	0	0	0	0	0
c1cc2cnccc2c(c1)S(=O)(=O)N3CCN(CC3)c4nc(=O)c5cc(cc(c5s4)N(=O)=O)C(F)(F)F	NA	NA		7,74	Active	Covalent	Benzothiazinones	-0.3114	3.381	6.369	-1.369	-	yes	high	3.295	551.5	0	10	129.3	0.122	5	0	Mutagenic	3.741559799	0.054	0.088	0.05	0.152	0.144	0.012	0.5	0	0	0	0	0	0	0	0	0	0	0	0	0	0	0	0	0	0
CS(=O)(=O)N1CCN(CC1)c2nc(=O)c3cc(cc(c3s2)N(=O)=O)C(F)(F)F	NA	NA		7,34	Active	Covalent	Benzothiazinones	1.481	1.833	5.822	-1.219	-	yes	low	2.226	438.4	0	9	116.4	0.1333	4	0	Mutagenic	4.749777915	0.104	0.092	0.034	0.156	0.142	0.012	0.46	0	0	0	0	0	0	0	0	0	0	0	0	0	0	0	0	0	0
c1cc(sc1S(=O)(=O)N2CCN(CC2)c3nc(=O)c4cc(cc(c4s3)N(=O)=O)C(F)(F)F)Cl	NA	NA		7,26	Active	Covalent	Benzothiazinones	0.1015	3.256	6.097	-1.158	-	yes	high	3.48	540.9	0	9	116.4	0.1389	5	0	Mutagenic	NA	0.058	0.092	0.04	0.162	0.138	0.014	0.496	0	0	0	0	0	0	0	0	0	0	0	0	0	0	0	0	0	0
Cc1coc(c1S(=O)(=O)N2CCN(CC2)c3nc(=O)c4cc(cc(c4s3)N(=O)=O)C(F)(F)F)C	NA	NA		6,94	Active	Covalent	Benzothiazinones	0.3852	2.797	5.936	-1.299	-	yes	high	3.391	518.5	0	10	129.5	0.1351	5	0	Mutagenic	NA	0.078	0.102	0.034	0.124	0.164	0.004	0.494	0	0	0	0	0	0	0	0	0	0	0	0	0	0	0	0	0	0
c1cc(ccc1OC(F)(F)F)S(=O)(=O)N2CCN(CC2)c3nc(=O)c4cc(cc(c4s3)N(=O)=O)C(F)(F)F	NA	NA		6,77	Active	Covalent	Benzothiazinones	0.1583	3.292	6.601	-1.151	-	yes	high	3.573	584.5	0	10	125.6	0.1707	7	0	Mutagenic	NA	0.062	0.1	0.048	0.098	0.178	0.01	0.504	0	0	0	0	0	0	0	0	0	0	0	0	0	0	0	0	0	0
c1cc(ccc1C(F)(F)F)S(=O)(=O)N2CCN(CC2)c3nc(=O)c4cc(cc(c4s3)N(=O)=O)C(F)(F)F	NA	NA		6,75	Active	Covalent	Benzothiazinones	0.09732	3.045	6.439	-1.116	-	yes	high	3.744	568.5	0	9	116.4	0.15	6	0	Mutagenic	NA	0.046	0.086	0.038	0.152	0.16	0.006	0.512	0	0	0	0	0	0	0	0	0	0	0	0	0	0	0	0	0	0
COC(=O)c1c(ccs1)S(=O)(=O)N2CCN(CC2)c3nc(=O)c4cc(cc(c4s3)N(=O)=O)C(F)(F)F	NA	NA		6,75	Active	Covalent	Benzothiazinones	0.2829	2.552	5.976	-1.206	-	yes	high	3.005	564.5	0	11	142.7	0.1795	7	0	Mutagenic	NA	0.052	0.12	0.062	0.102	0.18	0.006	0.478	0	0	0	0	0	0	0	0	0	0	0	0	0	0	0	0	0	0
CCn1cc(c(n1)C)S(=O)(=O)N2CCN(CC2)c3nc(=O)c4cc(cc(c4s3)N(=O)=O)C(F)(F)F	NA	NA		6,12	Active	Covalent	Benzothiazinones	0.6983	2.555	6.182	-1.338	-	yes	high	3.202	532.5	0	11	134.2	0.1579	6	0	Mutagenic	NA	0.058	0.106	0.036	0.092	0.168	0.006	0.534	0	0	0	0	0	0	0	0	0	0	0	0	0	0	0	0	0	0
Cc1c(cn(n1)C)S(=O)(=O)N2CCN(CC2)c3nc(=O)c4cc(cc(c4s3)N(=O)=O)C(F)(F)F	NA	NA		6,11	Active	Covalent	Benzothiazinones	0.8538	2.321	6.069	-1.341	-	yes	high	2.972	518.5	0	11	134.2	0.1351	5	0	Mutagenic	NA	0.08	0.1	0.038	0.104	0.166	0.006	0.506	0	0	0	0	0	0	0	0	0	0	0	0	0	0	0	0	0	0
CCC(C)(C)c1ccc(cc1)S(=O)(=O)N2CCN(CC2)c3nc(=O)c4cc(cc(c4s3)N(=O)=O)C(F)(F)F	NA	NA		6,06	Active	Covalent	Benzothiazinones	-0.7287	3.401	6.503	-1.161	-	yes	high	4.424	570.6	0	9	116.4	0.1707	7	0	Mutagenic	NA	0.05	0.082	0.04	0.114	0.168	0.006	0.54	0	0	0	0	0	0	0	0	0	0	0	0	0	0	0	0	0	0
c1c(cc(c2c1c(=O)nc(s2)N3CCN(CC3)S(=O)(=O)c4cc(c(s4)Cl)Cl)N(=O)=O)C(F)(F)F	NA	NA		5,86	Active	Covalent	Benzothiazinones	-0.09828	3.549	6.084	-1.145	-	yes	high	3.814	575.4	0	9	116.4	0.1351	5	0	Mutagenic	NA	0.06	0.094	0.042	0.156	0.14	0.014	0.494	0	0	0	0	0	0	0	0	0	0	0	0	0	0	0	0	0	0
Cc1c(cno1)S(=O)(=O)N2CCN(CC2)c3nc(=O)c4cc(cc(c4s3)N(=O)=O)C(F)(F)F	NA	NA		5,5	Active	Covalent	Benzothiazinones	0.9135	2.458	5.92	-1.36	-	yes	high	2.807	505.4	0	11	142.4	0.1389	5	0	Mutagenic	NA	0.064	0.098	0.04	0.146	0.18	0.008	0.464	0	0	0	0	0	0	0	0	0	0	0	0	0	0	0	0	0	0
CC(=O)c1ccc(cc1)S(=O)(=O)N2CCN(CC2)c3nc(=O)c4cc(cc(c4s3)N(=O)=O)C(F)(F)F	NA	NA		4,04	Not Active	Covalent	Benzothiazinones	0.03583	2.67	6.415	-1.23	-	yes	high	3.084	542.5	0	10	133.5	0.1538	6	0	Mutagenic	NA	0.044	0.088	0.036	0.162	0.156	0.004	0.51	0	0	0	0	0	0	0	0	0	0	0	0	0	0	0	0	0	0
CCCCc1ccc(cc1)S(=O)(=O)N2CCN(CC2)c3nc(=O)c4cc(cc(c4s3)N(=O)=O)C(F)(F)F	NA	NA		2,84	Not Active	Covalent	Benzothiazinones	-0.1006	3.568	6.727	-1.233	-	yes	high	4.143	556.6	0	9	116.4	0.2	8	0	Mutagenic	NA	0.038	0.096	0.044	0.138	0.152	0.006	0.526	0	0	0	0	0	0	0	0	0	0	0	0	0	0	0	0	0	0
CN(C)c1ccc2c(c1)Oc3cc(ccc3C2c4ccc(c(c4)C(=O)O)C(=O)NCCOCCOCCNc5nc(=O)c6cc(cc(c6s5)N(=O)=O)C(F)(F)F)N(C)C	NA	NA	7409	5,13	Active	Covalent	Benzothiazinones	-0.6848	3.411	5.522	-1.703	-	yes	high	4.6	836.8	3	15	188.4	0.2813	18	1	Mutagenic	NA	0.046	0.106	0.122	0.052	0.152	0	0.522	0	0	0	0	0	0	0	0	0	1	0	0	0	0	0	0	0	0
c1cc2c(cc1C(=O)NCCOCCOCCNc3nc(=O)c4cc(cc(c4s3)N(=O)=O)C(F)(F)F)C(=O)OC25c6ccc(cc6Oc7c5ccc(c7)O)O	NA	NA	>64	<4,19	Not Active	Covalent	Benzothiazinones	-1.279	3.367	5.373	-1.555	-	yes	low	3.313	780.7	4	15	211.4	0.2295	14	0	Mutagenic	NA	0.078	0.112	0.09	0.06	0.144	0.002	0.514	0	0	0	0	0	0	0	0	0	0	0	0	0	0	0	0	0	0
CN(C)c1ccc2c(c1)Oc3cc(ccc3C24c5ccc(cc5C(=O)O4)C(=O)NCCOCCOCCN6CCN(CC6)c7nc(=O)c8cc(cc(c8s7)N(=O)=O)C(F)(F)F)N(C)C	NA	NA		4,52	Not Active	Covalent	Benzothiazinones	-0.1744	3.951	6.892	-1.238	-	yes	low	3.857	903.9	1	16	171.8	0.2254	16	1	Mutagenic	NA	0.024	0.088	0.152	0.01	0.1	0	0.626	0	0	0	0	0	0	0	0	0	1	0	0	0	0	0	0	0	0
[B-]1(n2c(cc(c2C=C3[N+]1=C(C=C3)CCC(=O)NCCOCCOCCN4CCN(CC4)c5nc(=O)c6cc(cc(c6s5)N(=O)=O)C(F)(F)F)C)C)(F)F	NA	NA		5,09	Active	Covalent	Benzothiazinones	0.769	3.398	6.541	-1.472	-	yes	high	3.898	765.6	1	13	137.8	0.2759	16	0	Mutagenic	NA	0.02	0.076	0.14	0.026	0.068	0.002	0.668	0	0	0	0	0	0	0	0	0	0	0	0	0	0	0	0	0	0
CN(C)c1ccc2c(c1)Oc3cc(ccc3C24c5ccc(cc5C(=O)O4)C(=O)NCCCCCCCCNc6nc(=O)c7cc(cc(c7s6)N(=O)=O)C(F)(F)F)N(C)C	NA	NA		6,54	Active	Covalent	Benzothiazinones	-2.151	4.012	6.556	-1.163	-	yes	high	5.953	830.9	2	13	158.9	0.2462	16	1	Mutagenic	NA	0.05	0.08	0.096	0.05	0.124	0.006	0.594	0	0	0	0	0	0	0	0	0	1	0	0	0	0	0	0	0	0
CN(C)c1ccc2c(c1)Oc3cc(ccc3C24c5ccc(cc5C(=O)O4)C(=O)NCCCCCCCCN6CCN(CC6)c7nc(=O)c8cc(cc(c8s7)N(=O)=O)C(F)(F)F)N(C)C	NA	NA		7,18	Active	Covalent	Benzothiazinones	-0.7858	4.127	7.51	-1.136	-	yes	high	5.969	900	1	14	153.4	0.2254	16	1	Mutagenic	NA	0.024	0.092	0.132	0.022	0.09	0.002	0.638	0	0	0	0	0	0	0	0	0	1	0	0	0	0	0	0	0	0
O=C(C1=CC2=C(C3(C4=C(OC5=C3C=CC(N(C)C)=C5)C=C(N(C)C)C=C4)OC2=O)C=C1)NCCCCCCCCN6CCN(C(SC7=C(N)C=C(C(F)(F)F)C=C87)=NC8=O)CC6	NA	NA		5,15	Active	Covalent	Benzothiazinones	-0.6569	4.122	7.433	-1.125	-	yes	high	5.684	870	2	12	133.6	0.2174	15	1	Non-mutagenic	NA	0.022	0.084	0.144	0.022	0.092	0.002	0.634	0	0	0	0	0	0	0	0	0	1	0	0	0	0	0	0	0	0
CCCNC(=O)c1ccc(c(c1)C(=O)O)c2c3ccc(cc3oc-4cc(=N(C)C)ccc24)N(C)C	NA	NA	>106	<3,97	Not Active	Covalent	Benzothiazinones	3.069	0.8157	3.951	-1.046	-	yes	low	0.8184	473.6	3	7	82.78	0.1842	7	0	Non-mutagenic	NA	0.086	0.076	0.046	0.154	0.174	0.006	0.458	0	0	0	0	0	0	0	0	0	0	0	0	0	0	0	0	0	0
c1c(cc(c2c1c(=O)nc(s2)N3CCN(C(=O)C3)C4CCCC4)N(=O)=O)C(F)(F)F	NA	NA	13	7,89	Active	Covalent	Benzothiazinones	0.7731	2.149	5.734	-1.09	-	yes	high	3.573	442.4	0	8	99.33	0.1212	4	0	Mutagenic	NA	0.036	0.138	0.05	0.134	0.104	0.008	0.53	0	0	0	0	0	0	0	0	0	0	0	0	0	0	0	0	0	0
c1c(cc(c2c1c(=O)nc(s2)N3CCN(C(=O)C3)C4CCCCC4)N(=O)=O)C(F)(F)F	NA	NA	17	7,77	Active	Covalent	Benzothiazinones	0.5682	2.211	5.869	-1.076	-	yes	high	4.062	456.4	0	8	99.33	0.1176	4	0	Mutagenic	NA	0.036	0.132	0.052	0.114	0.106	0.008	0.552	0	0	0	0	0	0	0	0	0	0	0	0	0	0	0	0	0	0
c1c(cc(c2c1c(=O)nc(s2)N3CCN(C(=O)C3)CC4CCCCC4)N(=O)=O)C(F)(F)F	NA	NA	17	7,77	Active	Covalent	Benzothiazinones	0.433	2.565	5.939	-1.062	-	yes	high	4.333	470.5	0	8	99.33	0.1429	5	0	Mutagenic	NA	0.038	0.12	0.05	0.114	0.098	0.004	0.576	0	0	0	0	0	0	0	0	0	0	0	0	0	0	0	0	0	0
CCCCN1CCN(CC1=O)c2nc(=O)c3cc(cc(c3s2)N(=O)=O)C(F)(F)F	NA	NA	34	7,47	Active	Covalent	Benzothiazinones	0.9644	2.188	5.665	-1.053	-	yes	high	3.439	430.4	0	8	99.33	0.1935	6	0	Mutagenic	NA	0.054	0.128	0.048	0.134	0.106	0.004	0.526	0	0	0	0	0	0	0	0	0	0	0	0	0	0	0	0	0	0
CCOC(=O)C1CCN(CC1)c2nc(=O)c3cc(cc(c3s2)N(=O)=O)C(F)(F)F	NA	NA	8	8,1	Active	Covalent	Benzothiazinones	0.4012	2.572	5.781	-0.8922	-	yes	low	3.62	431.4	0	8	105.3	0.1935	6	0	Mutagenic	NA	0.084	0.114	0.064	0.086	0.106	0.01	0.536	0	0	0	0	0	0	0	0	0	0	0	0	0	0	0	0	0	0
CCOC(=O)CN1CCN(CC1)c2nc(=O)c3cc(cc(c3s2)N(=O)=O)C(F)(F)F	NA	NA		7,7	Active	Covalent	Benzothiazinones	1.778	2.247	5.975	-0.7299	-	yes	low	2.95	446.4	0	9	108.6	0.2188	7	0	Mutagenic	NA	0.034	0.068	0.154	0.032	0.11	0.002	0.6	0	0	0	0	0	0	0	0	0	0	0	0	0	0	0	0	0	0
CCOC(=O)CC1CCN(CC1)c2nc(=O)c3cc(cc(c3s2)N(=O)=O)C(F)(F)F	NA	NA	16	7,8	Active	Covalent	Benzothiazinones	0.152	2.722	5.878	-0.8711	-	yes	low	4.02	445.4	0	8	105.3	0.2188	7	0	Mutagenic	NA	0.076	0.118	0.066	0.092	0.104	0.008	0.536	0	0	0	0	0	0	0	0	0	0	0	0	0	0	0	0	0	0
CCOC(=O)C(C)N1CCN(CC1)c2nc(=O)c3cc(cc(c3s2)N(=O)=O)C(F)(F)F	NA	NA	8	8,1	Active	Covalent	Benzothiazinones	1.586	2.369	6.063	-0.64	-	yes	low	3.342	460.4	0	9	108.6	0.2121	7	0	Mutagenic	NA	0.024	0.06	0.154	0.026	0.126	0.002	0.608	0	0	0	0	0	0	0	0	0	0	0	0	0	0	0	0	0	0
CCC(C(=O)OCC)N1CCN(CC1)c2nc(=O)c3cc(cc(c3s2)N(=O)=O)C(F)(F)F	NA	NA	31	7,51	Active	Covalent	Benzothiazinones	1.456	2.545	6.19	-0.6301	-	yes	low	3.661	474.5	0	9	108.6	0.2353	8	0	Mutagenic	NA	0.03	0.046	0.138	0.02	0.114	0.002	0.65	0	0	0	0	0	0	0	0	0	0	0	0	0	0	0	0	0	0
c1c(cc(c2c1c(=O)nc(s2)N3CCN(CC3)C4CCOC4=O)N(=O)=O)C(F)(F)F	NA	NA	64	7,19	Active	Covalent	Benzothiazinones	1.5	2.072	5.916	-0.796	-	yes	low	2.588	444.4	0	9	108.6	0.1212	4	0	Mutagenic	NA	0.046	0.07	0.168	0.03	0.13	0.006	0.55	0	0	0	0	0	0	0	0	0	0	0	0	0	0	0	0	0	0
CCCC1CC(C(=O)O1)N2CCN(CC2)c3nc(=O)c4cc(cc(c4s3)N(=O)=O)C(F)(F)F	NA	NA	16	7,8	Active	Covalent	Benzothiazinones	1.058	2.492	6.176	-0.7757	-	yes	high	3.677	486.5	0	9	108.6	0.1667	6	0	Mutagenic	NA	0.018	0.078	0.116	0.03	0.122	0.002	0.634	0	0	0	0	0	0	0	0	0	0	0	0	0	0	0	0	0	0
c1cc(ccc1C(=O)OC2CCN(CC2)c3nc(=O)c4cc(cc(c4s3)N(=O)=O)C(F)(F)F)F	NA	NA	<2	>8,70	Active	Covalent	Benzothiazinones	-0.8119	3.101	6.553	-0.7027	-	yes	high	4.562	497.4	0	8	105.3	0.1622	6	0	Mutagenic	NA	0.04	0.128	0.068	0.076	0.124	0.008	0.556	0	0	0	0	0	0	0	0	0	0	0	0	0	0	0	0	0	0
c1ccc(c(c1)C(=O)OC2CCN(CC2)c3nc(=O)c4cc(cc(c4s3)N(=O)=O)C(F)(F)F)F	NA	NA	4	8,4	Active	Covalent	Benzothiazinones	-0.8119	3.079	6.413	-0.6952	-	yes	high	4.562	497.4	0	8	105.3	0.1622	6	0	Mutagenic	NA	0.04	0.118	0.072	0.07	0.122	0.008	0.57	0	0	0	0	0	0	0	0	0	0	0	0	0	0	0	0	0	0
c1ccc(c(c1)C(=O)OC2CCN(CC2)c3nc(=O)c4cc(cc(c4s3)N(=O)=O)C(F)(F)F)Cl	NA	NA	8	8,1	Active	Covalent	Benzothiazinones	-0.7827	3.573	6.193	-0.688	-	yes	high	4.84	513.9	0	8	105.3	0.1622	6	0	Mutagenic	NA	0.038	0.12	0.076	0.074	0.122	0.008	0.562	0	0	0	0	0	0	0	0	0	0	0	0	0	0	0	0	0	0
c1cc(ccc1C(=O)OC2CCN(CC2)c3nc(=O)c4cc(cc(c4s3)N(=O)=O)C(F)(F)F)C(F)(F)F	NA	NA	8	8,1	Active	Covalent	Benzothiazinones	-0.4737	3.3	6.482	-0.5724	-	yes	high	5.039	547.4	0	8	105.3	0.175	7	0	Mutagenic	NA	0.036	0.116	0.072	0.064	0.126	0.008	0.578	0	0	0	0	0	0	0	0	0	0	0	0	0	0	0	0	0	0
COc1ccc(cc1)C(=O)OC2CCN(CC2)c3nc(=O)c4cc(cc(c4s3)N(=O)=O)C(F)(F)F	NA	NA	8	8,1	Active	Covalent	Benzothiazinones	-0.405	3.172	6.32	-0.8371	-	yes	high	4.291	509.5	0	9	114.6	0.1842	7	0	Mutagenic	NA	0.038	0.138	0.058	0.038	0.146	0.004	0.578	0	0	0	0	0	0	0	0	0	0	0	0	0	0	0	0	0	0
COc1ccccc1C(=O)OC2CCN(CC2)c3nc(=O)c4cc(cc(c4s3)N(=O)=O)C(F)(F)F	NA	NA	63	7,2	Active	Covalent	Benzothiazinones	-0.5316	3.301	6.161	-0.728	-	yes	high	4.35	509.5	0	9	114.6	0.1842	7	0	Mutagenic	NA	0.04	0.13	0.06	0.036	0.144	0.004	0.586	0	0	0	0	0	0	0	0	0	0	0	0	0	0	0	0	0	0
COC(=O)c1ccc(cc1)C(=O)OC2CCN(CC2)c3nc(=O)c4cc(cc(c4s3)N(=O)=O)C(F)(F)F	NA	NA	63	7,2	Active	Covalent	Benzothiazinones	-0.4569	2.882	6.243	-0.7402	-	yes	high	4.174	537.5	0	10	131.6	0.2	8	0	Mutagenic	NA	0.03	0.14	0.07	0.046	0.132	0.006	0.576	0	0	0	0	0	0	0	0	0	0	0	0	0	0	0	0	0	0
CN(C)c1ccc(cc1)C(=O)OC2CCN(CC2)c3nc(=O)c4cc(cc(c4s3)N(=O)=O)C(F)(F)F	NA	NA	31	7,51	Active	Covalent	Benzothiazinones	-0.2927	3.066	6.564	-0.6962	-	yes	high	4.448	522.5	0	9	108.6	0.1795	7	0	Mutagenic	NA	0.046	0.104	0.072	0.046	0.164	0.004	0.564	0	0	0	0	0	0	0	0	0	0	0	0	0	0	0	0	0	0
c1ccc(c(c1)OC2CCN(CC2)c3nc(=O)c4cc(cc(c4s3)N(=O)=O)C(F)(F)F)F	NA	NA	16	7,8	Active	Covalent	Benzothiazinones	-0.8074	3.446	6.48	-0.6127	-	yes	high	4.714	469.4	0	7	88.25	0.1429	5	0	Mutagenic	NA	0.054	0.13	0.066	0.07	0.12	0.014	0.546	0	0	0	0	0	0	0	0	0	0	0	0	0	0	0	0	0	0
c1cc(ccc1OC2CCN(CC2)c3nc(=O)c4cc(cc(c4s3)N(=O)=O)C(F)(F)F)F	NA	NA	<2	>8,70	Active	Covalent	Benzothiazinones	-0.589	3.338	6.706	-0.7083	-	yes	high	4.75	469.4	0	7	88.25	0.1429	5	0	Mutagenic	NA	0.052	0.13	0.066	0.076	0.122	0.014	0.54	0	0	0	0	0	0	0	0	0	0	0	0	0	0	0	0	0	0
c1cc(cc(c1)F)OC2CCN(CC2)c3nc(=O)c4cc(cc(c4s3)N(=O)=O)C(F)(F)F	NA	NA	31	7,51	Active	Covalent	Benzothiazinones	-0.6609	3.321	6.487	-0.7124	-	yes	high	4.671	469.4	0	7	88.25	0.1429	5	0	Mutagenic	NA	0.06	0.132	0.068	0.074	0.114	0.014	0.538	0	0	0	0	0	0	0	0	0	0	0	0	0	0	0	0	0	0
c1ccc(c(c1)OC2CCN(CC2)c3nc(=O)c4cc(cc(c4s3)N(=O)=O)C(F)(F)F)Cl	NA	NA	31	7,51	Active	Covalent	Benzothiazinones	-0.8386	3.972	6.261	-0.6045	-	yes	high	5.009	485.9	0	7	88.25	0.1429	5	0	Mutagenic	NA	0.052	0.128	0.07	0.074	0.116	0.014	0.546	0	0	0	0	0	0	0	0	0	0	0	0	0	0	0	0	0	0
c1ccc(c(c1)OC2CCN(CC2)c3nc(=O)c4cc(cc(c4s3)N(=O)=O)C(F)(F)F)Br	NA	NA	31	7,51	Active	Covalent	Benzothiazinones	-0.9069	3.87	6.361	-0.6012	-	yes	high	5.138	530.3	0	7	88.25	0.1429	5	0	Mutagenic	NA	0.052	0.128	0.062	0.07	0.116	0.014	0.558	0	0	0	0	0	0	0	0	0	0	0	0	0	0	0	0	0	0
c1ccc(c(c1)C(F)(F)F)OC2CCN(CC2)c3nc(=O)c4cc(cc(c4s3)N(=O)=O)C(F)(F)F	NA	NA	4	8,4	Active	Covalent	Benzothiazinones	-0.5087	3.558	6.407	-0.492	-	yes	high	5.135	519.4	0	7	88.25	0.1579	6	0	Mutagenic	NA	0.048	0.12	0.06	0.048	0.14	0.012	0.572	0	0	0	0	0	0	0	0	0	0	0	0	0	0	0	0	0	0
Cc1ccccc1OC2CCN(CC2)c3nc(=O)c4cc(cc(c4s3)N(=O)=O)C(F)(F)F	NA	NA	16	7,8	Active	Covalent	Benzothiazinones	-0.7146	3.754	6.263	-0.6362	-	yes	high	5.003	465.4	0	7	88.25	0.1429	5	0	Mutagenic	NA	0.052	0.116	0.052	0.054	0.15	0.01	0.566	0	0	0	0	0	0	0	0	0	0	0	0	0	0	0	0	0	0
c1cc(ccc1OC2CCN(CC2)c3nc(=O)c4cc(cc(c4s3)N(=O)=O)C(F)(F)F)OC(F)(F)F	NA	NA	8	8,1	Active	Covalent	Benzothiazinones	-0.2983	3.715	6.738	-0.5982	-	yes	high	4.952	535.4	0	8	97.48	0.1795	7	0	Mutagenic	NA	0.064	0.148	0.066	0.044	0.126	0.006	0.546	0	0	0	0	1	0	0	0	0	0	0	0	0	0	0	0	0	0
Cc1ccc(c(c1)F)OC2CCN(CC2)c3nc(=O)c4cc(cc(c4s3)N(=O)=O)C(F)(F)F	NA	NA	16	7,8	Active	Covalent	Benzothiazinones	-0.9236	3.464	6.535	-0.7076	-	yes	high	5.062	483.4	0	7	88.25	0.1389	5	0	Mutagenic	NA	0.056	0.124	0.06	0.052	0.152	0.01	0.546	0	0	0	0	0	0	0	0	0	0	0	0	0	0	0	0	0	0
c1cc(c(c(c1)F)OC2CCN(CC2)c3nc(=O)c4cc(cc(c4s3)N(=O)=O)C(F)(F)F)F	NA	NA	125	6,9	Active	Covalent	Benzothiazinones	-0.9609	3.168	6.681	-0.6734	-	yes	high	4.703	487.4	0	7	88.25	0.1389	5	0	Mutagenic	NA	0.06	0.13	0.07	0.07	0.122	0.014	0.534	0	0	0	0	0	0	0	0	0	0	0	0	0	0	0	0	0	0
c1ccnc(c1)OC2CCN(CC2)c3nc(=O)c4cc(cc(c4s3)N(=O)=O)C(F)(F)F	NA	NA	31	7,51	Active	Covalent	Benzothiazinones	-0.06063	3.173	6.023	-0.8684	-	yes	high	3.526	452.4	0	8	101.1	0.1471	5	0	Mutagenic	NA	0.068	0.114	0.054	0.066	0.126	0.016	0.556	0	0	0	0	0	0	0	0	0	0	0	0	0	0	0	0	0	0
c1cc(ncc1F)OC2CCN(CC2)c3nc(=O)c4cc(cc(c4s3)N(=O)=O)C(F)(F)F	NA	NA	31	7,51	Active	Covalent	Benzothiazinones	-0.4425	3.077	6.372	-0.8321	-	yes	high	3.801	470.4	0	8	101.1	0.1429	5	0	Mutagenic	NA	0.074	0.118	0.056	0.06	0.128	0.018	0.546	0	0	0	0	0	0	0	0	0	0	0	0	0	0	0	0	0	0
Cc1ccnc(n1)OC2CCN(CC2)c3nc(=O)c4cc(cc(c4s3)N(=O)=O)C(F)(F)F	NA	NA	31	7,51	Active	Covalent	Benzothiazinones	-0.477	2.913	6.199	-0.9188	-	yes	high	4.432	467.4	0	9	114	0.1429	5	0	Mutagenic	NA	0.088	0.112	0.052	0.044	0.136	0.012	0.556	0	0	0	0	0	0	0	0	0	0	0	0	0	0	0	0	0	0
c1cnc(nc1C(F)(F)F)OC2CCN(CC2)c3nc(=O)c4cc(cc(c4s3)N(=O)=O)C(F)(F)F	NA	NA	4	8,4	Active	Covalent	Benzothiazinones	-0.3687	2.967	6.342	-0.7166	-	yes	high	4.694	521.4	0	9	114	0.1579	6	0	Mutagenic	NA	0.072	0.126	0.058	0.038	0.134	0.014	0.558	0	0	0	0	0	0	0	0	0	0	0	0	0	0	0	0	0	0
c1cnc(nc1F)OC2CCN(CC2)c3nc(=O)c4cc(cc(c4s3)N(=O)=O)C(F)(F)F	NA	NA	8	8,1	Active	Covalent	Benzothiazinones	-0.6086	2.763	6.42	-0.8877	-	yes	high	4.138	471.4	0	9	114	0.1429	5	0	Mutagenic	NA	0.086	0.132	0.058	0.062	0.112	0.02	0.53	0	0	0	0	0	0	0	0	0	0	0	0	0	0	0	0	0	0
c1ccc(c(c1)CN2CCC3(C2)CCN(CC3)c4nc(=O)c5cc(cc(c5s4)N(=O)=O)C(F)(F)F)F	NA	NA	<35	>7,46	Active	Covalent	Benzothiazinones	-0.1817	3.599	7.398	-0.5411	-	yes	high	4.224	522.5	0	7	82.26	0.125	5	0	Mutagenic	NA	0.034	0.066	0.09	0.034	0.176	0.004	0.596	0	0	0	0	0	0	0	0	0	0	0	0	0	0	0	0	0	0
c1cc(ccc1CN2CCC3(C2)CCN(CC3)c4nc(=O)c5cc(cc(c5s4)N(=O)=O)C(F)(F)F)OC(F)(F)F	NA	NA	<35	>7,46	Active	Covalent	Benzothiazinones	-0.04974	3.991	7.601	-0.4951	-	yes	high	4.437	588.5	0	8	91.49	0.1591	7	0	Mutagenic	NA	0.02	0.064	0.09	0.014	0.17	0.002	0.64	0	0	0	0	0	0	0	0	0	0	0	0	0	0	0	0	0	0
c1cc(ccc1CN2CCC3(C2)CCN(CC3)c4nc(=O)c5cc(cc(c5s4)N(=O)=O)C(F)(F)F)N(=O)=O	NA	NA	<35	>7,46	Active	Covalent	Benzothiazinones	-0.1562	3.479	7.241	-0.7431	-	yes	high	3.949	549.5	0	10	128.1	0.1429	6	0	Mutagenic	NA	0.024	0.062	0.08	0.028	0.164	0.004	0.638	0	0	0	0	0	0	0	0	0	0	0	0	0	0	0	0	0	0
c1cc(ccc1CN2CCC3(C2)CCN(CC3)c4nc(=O)c5cc(cc(c5s4)N(=O)=O)C(F)(F)F)C#N	NA	NA	<35	>7,46	Active	Covalent	Benzothiazinones	-0.03393	3.707	7.293	-0.6988	-	yes	high	3.948	529.5	0	8	106.1	0.1463	6	0	Mutagenic	NA	0.026	0.062	0.076	0.038	0.172	0.004	0.622	0	0	0	0	0	0	0	0	0	0	0	0	0	0	0	0	0	0
c1cc(c(c(c1)F)F)CN2CCC3(C2)CCN(CC3)c4nc(=O)c5cc(cc(c5s4)N(=O)=O)C(F)(F)F	NA	NA	<35	>7,46	Active	Covalent	Benzothiazinones	-0.4456	3.378	7.571	-0.5256	-	yes	high	4.296	540.5	0	7	82.26	0.122	5	0	Mutagenic	NA	0.032	0.072	0.102	0.038	0.148	0.004	0.604	0	0	0	0	0	0	0	0	0	0	0	0	0	0	0	0	0	0
c1cc(c(cc1C(F)(F)F)C(F)(F)F)CN2CCC3(C2)CCN(CC3)c4nc(=O)c5cc(cc(c5s4)N(=O)=O)C(F)(F)F	NA	NA	<35	>7,46	Active	Covalent	Benzothiazinones	-0.1005	3.669	7.358	-0.3754	-	yes	high	4.99	640.5	0	7	82.26	0.1489	7	0	Mutagenic	NA	0.028	0.068	0.102	0.024	0.162	0.004	0.612	0	0	0	0	0	0	0	0	0	0	0	0	0	0	0	0	0	0
c1c(cc(cc1C(F)(F)F)C(F)(F)F)CN2CCC3(C2)CCN(CC3)c4nc(=O)c5cc(cc(c5s4)N(=O)=O)C(F)(F)F	NA	NA	<35	>7,46	Active	Covalent	Benzothiazinones	-0.1005	3.641	7.224	-0.3819	-	yes	high	4.99	640.5	0	7	82.26	0.1489	7	0	Mutagenic	NA	0.03	0.066	0.098	0.026	0.16	0.004	0.616	0	0	0	0	0	0	0	0	0	0	0	0	0	0	0	0	0	0
c1cc(c(cc1CN2CCC3(C2)CCN(CC3)c4nc(=O)c5cc(cc(c5s4)N(=O)=O)C(F)(F)F)Br)N(=O)=O	NA	NA	<35	>7,46	Active	Covalent	Benzothiazinones	-0.4362	3.761	7.226	-0.7191	-	yes	high	4.43	628.4	0	10	128.1	0.1395	6	0	Mutagenic	NA	0.022	0.068	0.1	0.024	0.126	0.004	0.656	0	0	0	0	0	0	0	0	0	0	0	0	0	0	0	0	0	0
c1ccc2c(c1)cccc2CN3CCC4(C3)CCN(CC4)c5nc(=O)c6cc(cc(c6s5)N(=O)=O)C(F)(F)F	NA	NA	55	7,26	Active	Covalent	Benzothiazinones	-0.7681	4.582	7.819	-0.6383	-	yes	high	4.958	554.6	0	7	82.26	0.1136	5	0	Mutagenic	NA	0.034	0.07	0.086	0.038	0.212	0.004	0.556	0	0	0	0	0	0	0	0	0	0	0	0	0	0	0	0	0	0
c1ccc2cc(ccc2c1)CN3CCC4(C3)CCN(CC4)c5nc(=O)c6cc(cc(c6s5)N(=O)=O)C(F)(F)F	NA	NA	<35	>7,46	Active	Covalent	Benzothiazinones	-0.7681	4.585	7.826	-0.6437	-	yes	high	4.958	554.6	0	7	82.26	0.1136	5	0	Mutagenic	NA	0.036	0.068	0.084	0.038	0.212	0.004	0.558	0	0	0	0	0	0	0	0	0	0	0	0	0	0	0	0	0	0
COc1ccc2c(c1)cc([nH]2)CN3CCC4(C3)CCN(CC4)c5nc(=O)c6cc(cc(c6s5)N(=O)=O)C(F)(F)F	NA	NA	1478	5,83	Active	Covalent	Benzothiazinones	0.2258	3.879	7.157	-0.89	-	yes	high	4.1	573.6	1	9	107.3	0.1333	6	0	Mutagenic	NA	0.02	0.08	0.09	0.01	0.166	0.002	0.632	0	0	0	0	0	0	0	0	0	0	0	0	0	0	0	0	0	0
c1cc(sc1)CN2CCC3(C2)CCN(CC3)c4nc(=O)c5cc(cc(c5s4)N(=O)=O)C(F)(F)F	NA	NA	<35	>7,46	Active	Covalent	Benzothiazinones	0.215	3.545	6.975	-0.7334	-	yes	high	4.031	510.6	0	7	82.26	0.1316	5	0	Mutagenic	NA	0.042	0.066	0.092	0.03	0.178	0.004	0.588	0	0	0	0	0	0	0	0	0	0	0	0	0	0	0	0	0	0
Cn1cccc1CN2CCC3(C2)CCN(CC3)c4nc(=O)c5cc(cc(c5s4)N(=O)=O)C(F)(F)F	NA	NA	479	6,32	Active	Covalent	Benzothiazinones	0.4879	3.034	7.037	-0.596	-	yes	high	3.806	507.5	0	8	87.19	0.1282	5	0	Mutagenic	NA	0.032	0.06	0.084	0.02	0.158	0.002	0.644	0	0	0	0	0	0	0	0	0	0	0	0	0	0	0	0	0	0
c1ccnc(c1)CN2CCC3(C2)CCN(CC3)c4nc(=O)c5cc(cc(c5s4)N(=O)=O)C(F)(F)F	NA	NA	477	6,32	Active	Covalent	Benzothiazinones	0.3753	3.28	6.927	-0.6497	-	yes	high	3.33	505.5	0	8	95.15	0.1282	5	0	Mutagenic	NA	0.034	0.06	0.098	0.03	0.166	0.002	0.61	0	0	0	0	0	0	0	0	0	0	0	0	0	0	0	0	0	0
c1cc(cnc1)CN2CCC3(C2)CCN(CC3)c4nc(=O)c5cc(cc(c5s4)N(=O)=O)C(F)(F)F	NA	NA	235	6,63	Active	Covalent	Benzothiazinones	0.3753	3.255	6.898	-0.6497	-	yes	high	3.33	505.5	0	8	95.15	0.1282	5	0	Mutagenic	NA	0.032	0.06	0.106	0.032	0.164	0.002	0.604	0	0	0	0	0	0	0	0	0	0	0	0	0	0	0	0	0	0
c1cnccc1CN2CCC3(C2)CCN(CC3)c4nc(=O)c5cc(cc(c5s4)N(=O)=O)C(F)(F)F	NA	NA	122	6,91	Active	Covalent	Benzothiazinones	0.3753	3.205	6.9	-0.6497	-	yes	high	3.33	505.5	0	8	95.15	0.1282	5	0	Mutagenic	NA	0.032	0.06	0.108	0.032	0.164	0.002	0.602	0	0	0	0	0	0	0	0	0	0	0	0	0	0	0	0	0	0
c1c(cc(c2c1c(=O)nc(s2)N3CCC4(CC3)CCN(C4)CC5=CC=C[N]5)N(=O)=O)C(F)(F)F	NA	NA	1576	5,8	Active	Covalent	Benzothiazinones	0.9289	2.715	6.995	-0.5624	-	yes	high	3.505	492.5	0	8	82.26	0.1316	5	0	Mutagenic	NA	0.038	0.066	0.112	0.034	0.14	0	0.61	0	0	0	0	0	0	0	0	0	0	0	0	0	0	0	0	0	0
c1coc(n1)CN2CCC3(C2)CCN(CC3)c4nc(=O)c5cc(cc(c5s4)N(=O)=O)C(F)(F)F	NA	NA	248	6,61	Active	Covalent	Benzothiazinones	0.9631	3.039	6.859	-0.7005	-	yes	high	3.239	495.5	0	9	108.3	0.1316	5	0	Mutagenic	NA	0.032	0.058	0.094	0.028	0.162	0.002	0.624	0	0	0	0	0	0	0	0	0	0	0	0	0	0	0	0	0	0
c1cc(ccc1CCN2CCC3(C2)CCN(CC3)c4nc(=O)c5cc(cc(c5s4)N(=O)=O)C(F)(F)F)F	NA	NA	55	7,26	Active	Covalent	Benzothiazinones	-0.2717	3.677	7.692	-0.5336	-	yes	high	4.485	536.5	0	7	82.26	0.1463	6	0	Mutagenic	NA	0.024	0.062	0.09	0.036	0.178	0.004	0.606	0	0	0	0	0	0	0	0	0	0	0	0	0	0	0	0	0	0
c1cc(ccc1CCCN2CCC3(C2)CCN(CC3)c4nc(=O)c5cc(cc(c5s4)N(=O)=O)C(F)(F)F)F	NA	NA	<35	>7,46	Active	Covalent	Benzothiazinones	-0.2153	3.786	7.764	-0.5274	-	yes	high	4.61	550.6	0	7	82.26	0.1667	7	0	Mutagenic	NA	0.022	0.06	0.094	0.038	0.174	0.004	0.608	0	0	0	0	0	0	0	0	0	0	0	0	0	0	0	0	0	0
c1cc(ccc1N2CCC3(C2)CCN(CC3)c4nc(=O)c5cc(cc(c5s4)N(=O)=O)C(F)(F)F)F	NA	NA	<35	>7,46	Active	Covalent	Benzothiazinones	-1.107	3.471	7.229	-0.5869	-	yes	high	4.573	508.5	0	7	82.26	0.1026	4	0	Mutagenic	NA	0.034	0.094	0.036	0.104	0.154	0.022	0.556	0	0	0	0	0	0	0	0	0	0	0	0	0	0	0	0	0	0
CC(c1ccc(cc1)Br)N2CCC3(CCN(CC3)c4nc(=O)c5cc(cc(c5s4)N(=O)=O)C(F)(F)F)CC2	NA	NA	<35	>7,46	Active	Covalent	Benzothiazinones	-0.5108	4.395	7.834	-0.4384	-	yes	high	5.231	611.5	0	7	82.26	0.119	5	0	Mutagenic	NA	0.028	0.064	0.11	0.03	0.196	0.004	0.568	0	0	0	0	0	0	0	0	0	0	0	0	0	0	0	0	0	0
CC(c1ccc(cc1)F)N2CCC3(CCN(CC3)c4nc(=O)c5cc(cc(c5s4)N(=O)=O)C(F)(F)F)CC2	NA	NA	107	6,97	Active	Covalent	Benzothiazinones	-0.4854	3.988	7.954	-0.4459	-	yes	high	4.836	550.6	0	7	82.26	0.119	5	0	Mutagenic	NA	0.028	0.064	0.108	0.03	0.198	0.004	0.568	0	0	0	0	0	0	0	0	0	0	0	0	0	0	0	0	0	0
CC(c1ccc(cc1)Cl)N2CCC3(CCN(CC3)c4nc(=O)c5cc(cc(c5s4)N(=O)=O)C(F)(F)F)CC2	NA	NA	<35	>7,46	Active	Covalent	Benzothiazinones	-0.4836	4.521	7.733	-0.4412	-	yes	high	5.093	567	0	7	82.26	0.119	5	0	Mutagenic	NA	0.026	0.068	0.114	0.03	0.184	0.004	0.574	0	0	0	0	0	0	0	0	0	0	0	0	0	0	0	0	0	0
CC(c1ccc(cc1)C(F)(F)F)N2CCC3(CCN(CC3)c4nc(=O)c5cc(cc(c5s4)N(=O)=O)C(F)(F)F)CC2	NA	NA	<35	>7,46	Active	Covalent	Benzothiazinones	-0.3122	4.002	7.846	-0.3826	-	yes	high	5.205	600.6	0	7	82.26	0.1333	6	0	Mutagenic	NA	0.03	0.07	0.102	0.032	0.192	0.004	0.57	0	0	0	0	0	0	0	0	0	0	0	0	0	0	0	0	0	0
CCC(c1ccc(cc1)C(F)(F)F)N2CCC3(CCN(CC3)c4nc(=O)c5cc(cc(c5s4)N(=O)=O)C(F)(F)F)CC2	NA	NA	<35	>7,46	Active	Covalent	Benzothiazinones	-0.4099	4.126	7.959	-0.381	-	yes	high	5.427	614.6	0	7	82.26	0.1522	7	0	Mutagenic	NA	0.02	0.066	0.104	0.036	0.186	0.004	0.584	0	0	0	0	0	0	0	0	0	0	0	0	0	0	0	0	0	0
c1cc(ccc1CN2CC3CN(CC3C2)c4nc(=O)c5cc(cc(c5s4)N(=O)=O)C(F)(F)F)F	NA	NA	248	6,61	Active	Covalent	Benzothiazinones	0.25	3.545	7.121	-0.5555	-	yes	high	4.373	494.5	0	7	82.26	0.1316	5	0	Mutagenic	NA	0.042	0.094	0.12	0.052	0.184	0.002	0.506	0	0	0	0	0	0	0	0	0	0	0	0	0	0	0	0	0	0
c1cc(ccc1CN2CC3CC2CN3c4nc(=O)c5cc(cc(c5s4)N(=O)=O)C(F)(F)F)F	NA	NA	<35	>7,46	Active	Covalent	Benzothiazinones	0.4372	3.206	6.994	-0.539	-	yes	high	4.442	480.4	0	7	82.26	0.1351	5	0	Mutagenic	NA	0.04	0.086	0.122	0.054	0.172	0.004	0.522	0	0	0	0	0	0	0	0	0	0	0	0	0	0	0	0	0	0
c1cc(ccc1CN2CC3CCC2CN3c4nc(=O)c5cc(cc(c5s4)N(=O)=O)C(F)(F)F)F	NA	NA	78	7,11	Active	Covalent	Benzothiazinones	0.2966	3.254	7.139	-0.5356	-	yes	high	4.759	494.5	0	7	82.26	0.1316	5	0	Mutagenic	NA	0.03	0.084	0.11	0.044	0.172	0.004	0.556	0	0	0	0	0	0	0	0	0	0	0	0	0	0	0	0	0	0
c1cc(ccc1CN2CCC(CC2)N3CCN(CC3)c4nc(=O)c5cc(cc(c5s4)N(=O)=O)C(F)(F)F)F	NA	NA	54	7,27	Active	Covalent	Benzothiazinones	1.079	3.399	8.066	-0.3439	-	yes	high	4.482	551.6	0	8	85.5	0.1429	6	0	Mutagenic	NA	0.038	0.078	0.106	0.044	0.152	0.004	0.578	0	0	0	0	0	0	0	0	0	0	0	0	0	0	0	0	0	0
C/C(=N\OC)/CN1CCN(CC1)c2nc(=O)c3cc(cc(c3s2)N(=O)=O)C(F)(F)F	NA	NA	83	7,08	Active	Covalent	Benzothiazinones	1.824	2.021	5.951	-0.7042	-	yes	low	2.93	445.4	0	9	103.8	0.1875	6	0	Mutagenic	NA	0.038	0.072	0.148	0.024	0.116	0	0.602	0	0	0	0	0	0	0	0	0	0	0	0	0	0	0	0	0	0
CCO/N=C(\C)/CN1CCN(CC1)c2nc(=O)c3cc(cc(c3s2)N(=O)=O)C(F)(F)F	NA	NA	<35	>7,46	Active	Covalent	Benzothiazinones	1.508	2.254	6.067	-0.692	-	yes	low	3.285	459.4	0	9	103.8	0.2121	7	0	Mutagenic	NA	0.03	0.066	0.136	0.026	0.116	0	0.626	0	0	0	0	0	0	0	0	0	0	0	0	0	0	0	0	0	0
C/C(=N\OCc1ccccc1)/CN2CCN(CC2)c3nc(=O)c4cc(cc(c4s3)N(=O)=O)C(F)(F)F	NA	NA	<31	>7,51	Active	Covalent	Benzothiazinones	0.6102	3.181	6.518	-0.7141	-	yes	high	4.124	521.5	0	9	103.8	0.2051	8	0	Mutagenic	NA	0.02	0.066	0.098	0.036	0.102	0	0.678	0	0	0	0	0	0	0	0	0	0	0	0	0	0	0	0	0	0
C/C(=N\OC)/CCN1CCN(CC1)c2nc(=O)c3cc(cc(c3s2)N(=O)=O)C(F)(F)F	NA	NA	<35	>7,46	Active	Covalent	Benzothiazinones	1.79	2.114	6.109	-0.7026	-	yes	low	3.103	459.4	0	9	103.8	0.2121	7	0	Mutagenic	NA	0.032	0.066	0.138	0.018	0.114	0	0.632	0	0	0	0	0	0	0	0	0	0	0	0	0	0	0	0	0	0
CCO/N=C(\C)/CCN1CCN(CC1)c2nc(=O)c3cc(cc(c3s2)N(=O)=O)C(F)(F)F	NA	NA	<34	>7,47	Active	Covalent	Benzothiazinones	1.476	2.347	6.224	-0.6904	-	yes	low	3.457	473.5	0	9	103.8	0.2353	8	0	Mutagenic	NA	0.028	0.058	0.118	0.024	0.104	0	0.668	0	0	0	0	0	0	0	0	0	0	0	0	0	0	0	0	0	0
C/C(=N\OCc1ccccc1)/CCN2CCN(CC2)c3nc(=O)c4cc(cc(c4s3)N(=O)=O)C(F)(F)F	NA	NA	<30	>7,52	Active	Covalent	Benzothiazinones	0.5887	3.274	6.674	-0.7131	-	yes	high	4.29	535.5	0	9	103.8	0.225	9	0	Mutagenic	NA	0.018	0.052	0.094	0.034	0.106	0	0.696	0	0	0	0	0	0	0	0	0	0	0	0	0	0	0	0	0	0
C/C(=N\OC)/CN1CCC2(C1)CCN(CC2)c3nc(=O)c4cc(cc(c4s3)N(=O)=O)C(F)(F)F	NA	NA	170	6,77	Active	Covalent	Benzothiazinones	0.9758	2.429	6.492	-0.689	-	yes	low	3.155	499.5	0	9	103.8	0.1622	6	0	Mutagenic	NA	0.012	0.058	0.106	0.012	0.118	0	0.694	0	0	0	0	0	0	0	0	0	0	0	0	0	0	0	0	0	0
CCO/N=C(\C)/CN1CCC2(C1)CCN(CC2)c3nc(=O)c4cc(cc(c4s3)N(=O)=O)C(F)(F)F	NA	NA	56	7,25	Active	Covalent	Benzothiazinones	0.6394	2.658	6.603	-0.6809	-	yes	low	3.494	513.5	0	9	103.8	0.1842	7	0	Mutagenic	NA	0.014	0.06	0.1	0.02	0.112	0	0.694	0	0	0	0	0	0	0	0	0	0	0	0	0	0	0	0	0	0
C/C(=N\OC)/CCN1CCC2(C1)CCN(CC2)c3nc(=O)c4cc(cc(c4s3)N(=O)=O)C(F)(F)F	NA	NA	913	6,04	Active	Covalent	Benzothiazinones	0.9517	2.515	6.642	-0.6901	-	yes	low	3.292	513.5	0	9	103.8	0.1842	7	0	Mutagenic	NA	0.014	0.06	0.098	0.014	0.114	0	0.7	0	0	0	0	0	0	0	0	0	0	0	0	0	0	0	0	0	0
CCO/N=C(\C)/CCN1CCC2(C1)CCN(CC2)c3nc(=O)c4cc(cc(c4s3)N(=O)=O)C(F)(F)F	NA	NA	457	6,34	Active	Covalent	Benzothiazinones	0.62	2.743	6.752	-0.682	-	yes	low	3.63	527.6	0	9	103.8	0.2051	8	0	Mutagenic	NA	0.016	0.058	0.096	0.016	0.108	0	0.706	0	0	0	0	0	0	0	0	0	0	0	0	0	0	0	0	0	0
C/C(=N\OCc1ccccc1)/CCN2CCC3(C2)CCN(CC3)c4nc(=O)c5cc(cc(c5s4)N(=O)=O)C(F)(F)F	NA	NA	202	6,69	Active	Covalent	Benzothiazinones	-0.2145	3.641	7.19	-0.713	-	yes	high	4.373	589.6	0	9	103.8	0.2	9	0	Mutagenic	NA	0.012	0.06	0.068	0.028	0.114	0	0.718	0	0	0	0	0	0	0	0	0	0	0	0	0	0	0	0	0	0
CON=C1CCC(CC1)CN2CCN(CC2)c3nc(=O)c4cc(cc(c4s3)N(=O)=O)C(F)(F)F	NA	NA	<32	>7,49	Active	Covalent	Benzothiazinones	1.313	2.601	6.395	-0.7344	-	yes	high	3.845	499.5	0	9	103.8	0.1622	6	0	Mutagenic	NA	0.016	0.066	0.104	0.014	0.116	0	0.684	0	0	0	0	0	0	0	0	0	0	0	0	0	0	0	0	0	0
CCON=C1CCC(CC1)CN2CCN(CC2)c3nc(=O)c4cc(cc(c4s3)N(=O)=O)C(F)(F)F	NA	NA	<31	>7,51	Active	Covalent	Benzothiazinones	1.007	2.831	6.512	-0.7228	-	yes	high	4.196	513.5	0	9	103.8	0.1842	7	0	Mutagenic	NA	0.018	0.07	0.094	0.022	0.096	0	0.7	0	0	0	0	0	0	0	0	0	0	0	0	0	0	0	0	0	0
C[C@H]1CN(CCN1CC2CCC(=NOC)CC2)c3nc(=O)c4cc(cc(c4s3)N(=O)=O)C(F)(F)F	NA	NA	<31	>7,51	Active	Covalent	Benzothiazinones	1.061	2.697	6.435	-0.7248	-	yes	high	4.293	513.5	0	9	103.8	0.1579	6	0	Mutagenic	NA	0.014	0.082	0.092	0.014	0.096	0	0.702	0	0	0	0	0	0	0	0	0	0	0	0	0	0	0	0	0	0
CCON=C1CCC(CC1)CN2CCN(C[C@@H]2C)c3nc(=O)c4cc(cc(c4s3)N(=O)=O)C(F)(F)F	NA	NA	<30	>7,52	Active	Covalent	Benzothiazinones	0.7517	2.92	6.552	-0.7138	-	yes	high	4.638	527.6	0	9	103.8	0.1795	7	0	Mutagenic	NA	0.014	0.078	0.084	0.024	0.09	0	0.71	0	0	0	0	0	0	0	0	0	0	0	0	0	0	0	0	0	0
C[C@@H]1CN(CCN1CC2CCC(=NOC)CC2)c3nc(=O)c4cc(cc(c4s3)N(=O)=O)C(F)(F)F	NA	NA	<31	>7,51	Active	Covalent	Benzothiazinones	1.061	2.697	6.435	-0.7248	-	yes	high	4.293	513.5	0	9	103.8	0.1579	6	0	Mutagenic	NA	0.014	0.082	0.092	0.014	0.096	0	0.702	0	0	0	0	0	0	0	0	0	0	0	0	0	0	0	0	0	0
CCON=C1CCC(CC1)CN2CCN(C[C@H]2C)c3nc(=O)c4cc(cc(c4s3)N(=O)=O)C(F)(F)F	NA	NA	<30	>7,52	Active	Covalent	Benzothiazinones	0.7517	2.92	6.552	-0.7138	-	yes	high	4.638	527.6	0	9	103.8	0.1795	7	0	Mutagenic	NA	0.014	0.078	0.084	0.024	0.09	0	0.71	0	0	0	0	0	0	0	0	0	0	0	0	0	0	0	0	0	0
C[C@@H]1CN(CCN1c2nc(=O)c3cc(cc(c3s2)N(=O)=O)C(F)(F)F)CC4CCC(=NOC)CC4	NA	NA	45	7,35	Active	Covalent	Benzothiazinones	1.061	2.732	6.425	-0.7248	-	yes	high	4.293	513.5	0	9	103.8	0.1579	6	0	Mutagenic	NA	0.014	0.082	0.098	0.012	0.094	0	0.7	0	0	0	0	0	0	0	0	0	0	0	0	0	0	0	0	0	0
CCON=C1CCC(CC1)CN2CCN([C@@H](C2)C)c3nc(=O)c4cc(cc(c4s3)N(=O)=O)C(F)(F)F	NA	NA	<30	>7,52	Active	Covalent	Benzothiazinones	0.7517	2.956	6.542	-0.7138	-	yes	high	4.638	527.6	0	9	103.8	0.1795	7	0	Mutagenic	NA	0.014	0.08	0.09	0.022	0.09	0	0.704	0	0	0	0	0	0	0	0	0	0	0	0	0	0	0	0	0	0
C[C@H]1CN(CCN1c2nc(=O)c3cc(cc(c3s2)N(=O)=O)C(F)(F)F)CC4CCC(=NOC)CC4	NA	NA	<31	>7,51	Active	Covalent	Benzothiazinones	1.061	2.732	6.425	-0.7248	-	yes	high	4.293	513.5	0	9	103.8	0.1579	6	0	Mutagenic	NA	0.014	0.082	0.098	0.012	0.094	0	0.7	0	0	0	0	0	0	0	0	0	0	0	0	0	0	0	0	0	0
CCON=C1CCC(CC1)CN2CCN([C@H](C2)C)c3nc(=O)c4cc(cc(c4s3)N(=O)=O)C(F)(F)F	NA	NA	<30	>7,52	Active	Covalent	Benzothiazinones	0.7517	2.956	6.542	-0.7138	-	yes	high	4.638	527.6	0	9	103.8	0.1795	7	0	Mutagenic	NA	0.014	0.08	0.09	0.022	0.09	0	0.704	0	0	0	0	0	0	0	0	0	0	0	0	0	0	0	0	0	0
CC1CN(CC(N1CC2CCC(=NOC)CC2)C)c3nc(=O)c4cc(cc(c4s3)N(=O)=O)C(F)(F)F	NA	NA	<30	>7,52	Active	Covalent	Benzothiazinones	0.8971	2.745	6.373	-0.7248	-	yes	high	4.728	527.6	0	9	103.8	0.1538	6	0	Mutagenic	NA	0.018	0.078	0.092	0.02	0.08	0	0.712	0	0	0	0	0	0	0	0	0	0	0	0	0	0	0	0	0	0
CCON=C1CCC(CC1)CN2C(CN(CC2C)c3nc(=O)c4cc(cc(c4s3)N(=O)=O)C(F)(F)F)C	NA	NA	<30	>7,52	Active	Covalent	Benzothiazinones	0.586	2.962	6.488	-0.7144	-	yes	high	5.067	541.6	0	9	103.8	0.175	7	0	Mutagenic	NA	0.018	0.086	0.092	0.028	0.082	0	0.694	0	0	0	0	0	0	0	0	0	0	0	0	0	0	0	0	0	0
CC1CN(C(CN1c2nc(=O)c3cc(cc(c3s2)N(=O)=O)C(F)(F)F)C)CC4CCC(=NOC)CC4	NA	NA	59	7,23	Active	Covalent	Benzothiazinones	0.8971	2.772	6.37	-0.7247	-	yes	high	4.728	527.6	0	9	103.8	0.1538	6	0	Mutagenic	NA	0.018	0.08	0.098	0.02	0.08	0	0.704	0	0	0	0	0	0	0	0	0	0	0	0	0	0	0	0	0	0
CC1CN(CCN1CC2CCC(=NOC)CC2)c3nc(=O)c4cc(cc(c4s3)N(=O)=O)C(F)(F)F	NA	NA	<31	>7,51	Active	Covalent	Benzothiazinones	1.099	2.679	6.386	-0.729	-	yes	high	4.293	513.5	0	9	103.8	0.1579	6	0	Mutagenic	NA	0.014	0.082	0.102	0.014	0.092	0	0.696	0	0	0	0	0	0	0	0	0	0	0	0	0	0	0	0	0	0
CCON=C1CCC(CC1)CN2CCN(CC2C)c3nc(=O)c4cc(cc(c4s3)N(=O)=O)C(F)(F)F	NA	NA	<30	>7,52	Active	Covalent	Benzothiazinones	0.7891	2.902	6.503	-0.718	-	yes	high	4.638	527.6	0	9	103.8	0.1795	7	0	Mutagenic	NA	0.014	0.076	0.092	0.026	0.086	0	0.706	0	0	0	0	0	0	0	0	0	0	0	0	0	0	0	0	0	0
CON=C1CC(C1)CN2CCN(CC2)c3nc(=O)c4cc(cc(c4s3)N(=O)=O)C(F)(F)F	NA	NA	49	7,31	Active	Covalent	Benzothiazinones	1.575	2.197	6.05	-0.7426	-	yes	low	3.268	471.5	0	9	103.8	0.1714	6	0	Mutagenic	NA	0.022	0.076	0.152	0.014	0.144	0	0.592	0	0	0	0	0	0	0	0	0	0	0	0	0	0	0	0	0	0
CCON=C1CC(C1)CN2CCN(CC2)c3nc(=O)c4cc(cc(c4s3)N(=O)=O)C(F)(F)F	NA	NA	<33	>7,48	Active	Covalent	Benzothiazinones	1.263	2.426	6.169	-0.7311	-	yes	low	3.619	485.5	0	9	103.8	0.1944	7	0	Mutagenic	NA	0.022	0.076	0.132	0.018	0.124	0	0.628	0	0	0	0	0	0	0	0	0	0	0	0	0	0	0	0	0	0
CC1CN(CCN1CC2CC(=NOC)C2)c3nc(=O)c4cc(cc(c4s3)N(=O)=O)C(F)(F)F	NA	NA	115	6,94	Active	Covalent	Benzothiazinones	1.369	2.276	6.041	-0.7371	-	yes	low	3.71	485.5	0	9	103.8	0.1667	6	0	Mutagenic	NA	0.02	0.088	0.122	0.016	0.122	0	0.632	0	0	0	0	0	0	0	0	0	0	0	0	0	0	0	0	0	0
CCON=C1CC(C1)CN2CCN(CC2C)c3nc(=O)c4cc(cc(c4s3)N(=O)=O)C(F)(F)F	NA	NA	104	6,98	Active	Covalent	Benzothiazinones	1.055	2.5	6.159	-0.726	-	yes	low	4.056	499.5	0	9	103.8	0.1892	7	0	Mutagenic	NA	0.022	0.084	0.108	0.02	0.1	0	0.666	0	0	0	0	0	0	0	0	0	0	0	0	0	0	0	0	0	0
CC1CN(CC(N1CC2CC(=NOC)C2)C)c3nc(=O)c4cc(cc(c4s3)N(=O)=O)C(F)(F)F	NA	NA	132	6,88	Active	Covalent	Benzothiazinones	1.176	2.347	6.026	-0.7327	-	yes	low	4.139	499.5	0	9	103.8	0.1622	6	0	Mutagenic	NA	0.028	0.08	0.108	0.018	0.09	0	0.676	0	0	0	0	0	0	0	0	0	0	0	0	0	0	0	0	0	0
CCON=C1CC(C1)CN2C(CN(CC2C)c3nc(=O)c4cc(cc(c4s3)N(=O)=O)C(F)(F)F)C	NA	NA	109	6,96	Active	Covalent	Benzothiazinones	0.8624	2.564	6.143	-0.7222	-	yes	low	4.478	513.5	0	9	103.8	0.1842	7	0	Mutagenic	NA	0.03	0.088	0.104	0.024	0.084	0	0.67	0	0	0	0	0	0	0	0	0	0	0	0	0	0	0	0	0	0
c1c(cc(c2c1c(=O)nc(s2)N3C[C@H]4C[C@@H](C3)N4CC5CCCCC5)N(=O)=O)C(F)(F)F	NA	NA	128	6,89	Active	Covalent	Benzothiazinones	0.9192	3.019	6.761	-0.4701	-	yes	high	5.026	468.5	0	7	82.26	0.1389	5	0	Mutagenic	NA	0.032	0.078	0.082	0.046	0.198	0.006	0.558	0	0	0	0	0	0	0	0	0	0	0	0	0	0	0	0	0	0
c1c(cc(c2c1c(=O)nc(s2)N3C4CC3CN(C4)CC5CCCCC5)N(=O)=O)C(F)(F)F	NA	NA	128	6,89	Active	Covalent	Benzothiazinones	1	3.042	6.699	-0.4981	-	yes	high	5.026	468.5	0	7	82.26	0.1389	5	0	Mutagenic	NA	0.032	0.082	0.092	0.05	0.198	0.006	0.54	0	0	0	0	0	0	0	0	0	0	0	0	0	0	0	0	0	0
c1c(cc(c2c1c(=O)nc(s2)N3CC4(C3)CCN(CC4)CC5CCCCC5)N(=O)=O)C(F)(F)F	NA	NA	1024	5,99	Active	Covalent	Benzothiazinones	0.6455	3.381	7.229	-0.4188	-	yes	high	4.291	496.5	0	7	82.26	0.1316	5	0	Mutagenic	NA	0.034	0.062	0.086	0.036	0.198	0.008	0.576	0	0	0	0	0	0	0	0	0	0	0	0	0	0	0	0	0	0
c1c(cc(c2c1c(=O)nc(s2)N3CC4C(C3)N4CC5CCCCC5)N(=O)=O)C(F)(F)F	NA	NA	32	7,49	Active	Covalent	Benzothiazinones	1.128	3.015	6.607	-0.4826	-	yes	high	4.736	454.5	0	7	82.03	0.1429	5	0	Mutagenic	NA	0.03	0.076	0.088	0.048	0.21	0.006	0.542	0	0	0	0	0	0	0	0	0	0	0	0	0	0	0	0	0	0
c1c(cc(c2c1c(=O)nc(s2)N3CCC4(C3)CCN(C4)CC5CCCCC5)N(=O)=O)C(F)(F)F	NA	NA	256	6,59	Active	Covalent	Benzothiazinones	0.6455	3.391	7.09	-0.5211	-	yes	high	4.291	496.5	0	7	82.26	0.1316	5	0	Mutagenic	NA	0.038	0.06	0.082	0.038	0.204	0.008	0.57	0	0	0	0	0	0	0	0	0	0	0	0	0	0	0	0	0	0
c1c(cc(c2c1c(=O)nc(s2)N3CC4CC3CN4CC5CCCCC5)N(=O)=O)C(F)(F)F	NA	NA	64	7,19	Active	Covalent	Benzothiazinones	1	3.047	6.715	-0.4981	-	yes	high	5.026	468.5	0	7	82.26	0.1389	5	0	Mutagenic	NA	0.032	0.08	0.092	0.05	0.198	0.006	0.542	0	0	0	0	0	0	0	0	0	0	0	0	0	0	0	0	0	0
c1c(cc(c2c1c(=O)nc(s2)N3CC4(C3)CN(C4)CC5CCCCC5)N(=O)=O)C(F)(F)F	NA	NA	256	6,59	Active	Covalent	Benzothiazinones	0.8555	3.277	6.812	-0.5224	-	yes	high	3.801	468.5	0	7	82.26	0.1389	5	0	Mutagenic	NA	0.048	0.082	0.078	0.04	0.222	0.008	0.522	0	0	0	0	0	0	0	0	0	0	0	0	0	0	0	0	0	0
c1c(cc(c2c1c(=O)nc(s2)N3CC4CCC3CN4CC5CCCCC5)N(=O)=O)C(F)(F)F	NA	NA	32	7,49	Active	Covalent	Benzothiazinones	0.8862	3.072	6.85	-0.4945	-	yes	high	5.333	482.5	0	7	82.26	0.1351	5	0	Mutagenic	NA	0.032	0.078	0.09	0.05	0.19	0.006	0.554	0	0	0	0	0	0	0	0	0	0	0	0	0	0	0	0	0	0
c1c(cc(c2c1c(=O)nc(s2)N3CCCC4(C3)CCCCN4CC5CCCCC5)N(=O)=O)C(F)(F)F	NA	NA	1024	5,99	Active	Covalent	Benzothiazinones	0.6387	3.473	7.359	-0.5014	-	yes	high	5.226	524.6	0	7	82.26	0.125	5	0	Mutagenic	NA	0.038	0.058	0.094	0.032	0.202	0.006	0.57	0	0	0	0	0	0	0	0	0	0	0	0	0	0	0	0	0	0
c1c(cc(c2c1c(=O)nc(s2)N3CCC4(CC4)CC3)N(=O)=O)C(F)(F)F	NA	NA	16	7,8	Active	Covalent	Benzothiazinones	0.4159	3.034	6.135	-0.5447	-	yes	high	3.66	385.4	0	6	79.02	0.1034	3	0	Mutagenic	NA	0.086	0.116	0.03	0.096	0.122	0.032	0.518	0	0	0	0	0	0	0	0	0	0	0	0	0	0	0	0	0	0
c1c(cc(c2c1c(=O)nc(s2)N3CC4CN(CC4C3)CC5CCCCC5)N(=O)=O)C(F)(F)F	NA	NA	462	6,34	Active	Covalent	Benzothiazinones	0.8645	3.337	6.822	-0.5214	-	yes	high	4.858	482.5	0	7	82.26	0.1351	5	0	Mutagenic	NA	0.03	0.082	0.072	0.052	0.212	0.008	0.544	0	0	0	0	0	0	0	0	0	0	0	0	0	0	0	0	0	0
c1cc(ccc1CN2CC3CN(CC3C2)c4nc(=O)c5cc(cc(c5s4)N(=O)=O)C(F)(F)F)Cl	NA	NA	1654	5,78	Active	Covalent	Benzothiazinones	0.2332	4.074	6.9	-0.5482	-	yes	high	4.639	510.9	0	7	82.26	0.1316	5	0	Mutagenic	NA	0.042	0.102	0.12	0.046	0.168	0.002	0.52	0	0	0	0	0	0	0	0	0	0	0	0	0	0	0	0	0	0
c1cc(ccc1CN2CC3CN(CC3C2)c4nc(=O)c5cc(cc(c5s4)N(=O)=O)C(F)(F)F)Br	NA	NA	953	6,02	Active	Covalent	Benzothiazinones	0.1787	3.946	7.001	-0.5441	-	yes	high	4.782	555.4	0	7	82.26	0.1316	5	0	Mutagenic	NA	0.04	0.094	0.118	0.048	0.178	0.002	0.52	0	0	0	0	0	0	0	0	0	0	0	0	0	0	0	0	0	0
c1cc(ccc1CN2CC3CN(CC3C2)c4nc(=O)c5cc(cc(c5s4)N(=O)=O)C(F)(F)F)C#N	NA	NA	616	6,21	Active	Covalent	Benzothiazinones	0.3739	3.621	6.878	-0.7438	-	yes	high	4.217	501.5	0	8	106.1	0.1538	6	0	Mutagenic	NA	0.04	0.09	0.096	0.048	0.174	0.002	0.55	0	0	0	0	0	0	0	0	0	0	0	0	0	0	0	0	0	0
c1cc(ccc1CN2CC3CN(CC3C2)c4nc(=O)c5cc(cc(c5s4)N(=O)=O)C(F)(F)F)N(=O)=O	NA	NA	451	6,35	Active	Covalent	Benzothiazinones	0.2399	3.419	6.823	-0.8065	-	yes	high	4.125	521.5	0	10	128.1	0.15	6	0	Mutagenic	NA	0.038	0.084	0.094	0.04	0.174	0.002	0.568	0	0	0	0	0	0	0	0	0	0	0	0	0	0	0	0	0	0
c1cc(ccc1CN2CC3CN(CC3C2)c4nc(=O)c5cc(cc(c5s4)N(=O)=O)C(F)(F)F)C(F)(F)F	NA	NA	112	6,95	Active	Covalent	Benzothiazinones	0.2349	3.666	7.04	-0.443	-	yes	high	4.838	544.5	0	7	82.26	0.1463	6	0	Mutagenic	3.778924983	0.038	0.092	0.106	0.048	0.178	0.002	0.536	0	0	0	0	0	0	0	0	0	0	0	0	0	0	0	0	0	0
COc1ccc(cc1)CN2CC3CN(CC3C2)c4nc(=O)c5cc(cc(c5s4)N(=O)=O)C(F)(F)F	NA	NA	1832	5,74	Active	Covalent	Benzothiazinones	0.6858	3.636	6.887	-0.6696	-	yes	high	4.114	506.5	0	8	91.49	0.1538	6	0	Mutagenic	NA	0.026	0.082	0.11	0.012	0.182	0.002	0.586	0	0	0	0	0	0	0	0	0	0	0	0	0	0	0	0	0	0
CC(C)(C)c1ccc(cc1)CN2CC3CN(CC3C2)c4nc(=O)c5cc(cc(c5s4)N(=O)=O)C(F)(F)F	NA	NA	218	6,66	Active	Covalent	Benzothiazinones	-0.2409	3.93	6.992	-0.5142	-	yes	high	5.44	532.6	0	7	82.26	0.1463	6	0	Mutagenic	NA	0.028	0.07	0.094	0.04	0.16	0	0.608	0	0	0	0	0	0	0	0	0	0	0	0	0	0	0	0	0	0
Cc1ccc(cc1)CN2CC3CN(CC3C2)c4nc(=O)c5cc(cc(c5s4)N(=O)=O)C(F)(F)F	NA	NA	1926	5,72	Active	Covalent	Benzothiazinones	0.4051	3.794	6.904	-0.58	-	yes	high	4.607	490.5	0	7	82.26	0.1316	5	0	Mutagenic	NA	0.044	0.08	0.104	0.046	0.202	0.002	0.522	0	0	0	0	0	0	0	0	0	0	0	0	0	0	0	0	0	0
c1cc(ccc1CN2CC3CN(CC3C2)c4nc(=O)c5cc(cc(c5s4)N(=O)=O)C(F)(F)F)OC(F)(F)F	NA	NA	<35	>7,46	Active	Covalent	Benzothiazinones	0.2669	3.952	7.189	-0.5024	-	yes	high	4.634	560.5	0	8	91.49	0.1667	7	0	Mutagenic	NA	0.028	0.09	0.106	0.028	0.168	0.002	0.578	0	0	0	0	0	0	0	0	0	0	0	0	0	0	0	0	0	0
c1ccc(cc1)CN2CC3CN(CC3C2)c4nc(=O)c5cc(cc(c5s4)N(=O)=O)C(F)(F)F	NA	NA	796	6,1	Active	Covalent	Benzothiazinones	0.6004	3.634	6.751	-0.574	-	yes	high	4.24	476.5	0	7	82.26	0.1351	5	0	Mutagenic	NA	0.048	0.094	0.098	0.052	0.204	0.002	0.502	0	0	0	0	0	0	0	0	0	0	0	0	0	0	0	0	0	0
c1cc(cc(c1)F)CN2CC3CN(CC3C2)c4nc(=O)c5cc(cc(c5s4)N(=O)=O)C(F)(F)F	NA	NA	222	6,65	Active	Covalent	Benzothiazinones	0.25	3.504	6.96	-0.5555	-	yes	high	4.373	494.5	0	7	82.26	0.1316	5	0	Mutagenic	NA	0.048	0.098	0.114	0.048	0.168	0.002	0.522	0	0	0	0	0	0	0	0	0	0	0	0	0	0	0	0	0	0
c1cc(cc(c1)Cl)CN2CC3CN(CC3C2)c4nc(=O)c5cc(cc(c5s4)N(=O)=O)C(F)(F)F	NA	NA	217	6,66	Active	Covalent	Benzothiazinones	0.2332	4.032	6.739	-0.5482	-	yes	high	4.639	510.9	0	7	82.26	0.1316	5	0	Mutagenic	NA	0.048	0.106	0.114	0.042	0.152	0.002	0.536	0	0	0	0	0	0	0	0	0	0	0	0	0	0	0	0	0	0
c1cc(cc(c1)Br)CN2CC3CN(CC3C2)c4nc(=O)c5cc(cc(c5s4)N(=O)=O)C(F)(F)F	NA	NA	203	6,69	Active	Covalent	Benzothiazinones	0.1787	3.901	6.84	-0.5441	-	yes	high	4.782	555.4	0	7	82.26	0.1316	5	0	Mutagenic	NA	0.046	0.098	0.112	0.044	0.162	0.002	0.536	0	0	0	0	0	0	0	0	0	0	0	0	0	0	0	0	0	0
c1cc(cc(c1)C#N)CN2CC3CN(CC3C2)c4nc(=O)c5cc(cc(c5s4)N(=O)=O)C(F)(F)F	NA	NA	223	6,65	Active	Covalent	Benzothiazinones	0.3739	3.569	6.706	-0.7438	-	yes	high	4.217	501.5	0	8	106.1	0.1538	6	0	Mutagenic	NA	0.044	0.092	0.09	0.042	0.158	0.002	0.572	0	0	0	0	0	0	0	0	0	0	0	0	0	0	0	0	0	0
c1cc(cc(c1)N(=O)=O)CN2CC3CN(CC3C2)c4nc(=O)c5cc(cc(c5s4)N(=O)=O)C(F)(F)F	NA	NA	414	6,38	Active	Covalent	Benzothiazinones	0.2399	3.369	6.656	-0.8065	-	yes	high	4.125	521.5	0	10	128.1	0.15	6	0	Mutagenic	NA	0.042	0.086	0.086	0.034	0.158	0.002	0.592	0	0	0	0	0	0	0	0	0	0	0	0	0	0	0	0	0	0
c1cc(cc(c1)C(F)(F)F)CN2CC3CN(CC3C2)c4nc(=O)c5cc(cc(c5s4)N(=O)=O)C(F)(F)F	NA	NA	101	7	Active	Covalent	Benzothiazinones	0.2349	3.606	6.864	-0.443	-	yes	high	4.838	544.5	0	7	82.26	0.1463	6	0	Mutagenic	4.253599356	0.042	0.094	0.1	0.04	0.164	0.002	0.558	0	0	0	0	0	0	0	0	0	0	0	0	0	0	0	0	0	0
COc1cccc(c1)CN2CC3CN(CC3C2)c4nc(=O)c5cc(cc(c5s4)N(=O)=O)C(F)(F)F	NA	NA	3671	5,44	Active	Covalent	Benzothiazinones	0.6858	3.572	6.707	-0.6696	-	yes	high	4.114	506.5	0	8	91.49	0.1538	6	0	Mutagenic	NA	0.024	0.092	0.11	0.012	0.162	0.002	0.598	0	0	0	0	0	0	0	0	0	0	0	0	0	0	0	0	0	0
c1ccc(c(c1)CN2CC3CN(CC3C2)c4nc(=O)c5cc(cc(c5s4)N(=O)=O)C(F)(F)F)F	NA	NA	3595	5,44	Active	Covalent	Benzothiazinones	0.25	3.491	6.975	-0.5473	-	yes	high	4.373	494.5	0	7	82.26	0.1316	5	0	Mutagenic	NA	0.044	0.098	0.116	0.048	0.182	0.002	0.51	0	0	0	0	0	0	0	0	0	0	0	0	0	0	0	0	0	0
c1cc(c(cc1CN2CC3CN(CC3C2)c4nc(=O)c5cc(cc(c5s4)N(=O)=O)C(F)(F)F)F)F	NA	NA	111	6,95	Active	Covalent	Benzothiazinones	-0.02912	3.326	7.207	-0.5322	-	yes	high	4.426	512.5	0	7	82.26	0.1282	5	0	Mutagenic	4.413075292	0.04	0.1	0.128	0.052	0.156	0.002	0.522	0	0	0	0	0	0	0	0	0	0	0	0	0	0	0	0	0	0
c1cc(c(cc1CN2CC3CN(CC3C2)c4nc(=O)c5cc(cc(c5s4)N(=O)=O)C(F)(F)F)Cl)Cl	NA	NA	77	7,11	Active	Covalent	Benzothiazinones	-0.09824	4.325	6.769	-0.5159	-	yes	high	5.013	545.4	0	7	82.26	0.1282	5	0	Mutagenic	4.5636783	0.04	0.102	0.132	0.044	0.144	0.002	0.536	0	0	0	0	0	0	0	0	0	0	0	0	0	0	0	0	0	0
c1cc(c(cc1CN2CC3CN(CC3C2)c4nc(=O)c5cc(cc(c5s4)N(=O)=O)C(F)(F)F)Cl)F	NA	NA	104	6,98	Active	Covalent	Benzothiazinones	-0.1111	3.858	7.001	-0.5217	-	yes	high	4.767	528.9	0	7	82.26	0.1282	5	0	Mutagenic	4.389446295	0.04	0.104	0.128	0.044	0.144	0.002	0.538	0	0	0	0	0	0	0	0	0	0	0	0	0	0	0	0	0	0
c1cc(c(cc1CN2CC3CN(CC3C2)c4nc(=O)c5cc(cc(c5s4)N(=O)=O)C(F)(F)F)F)Cl	NA	NA	<35	>7,46	Active	Covalent	Benzothiazinones	-0.1111	3.858	7.001	-0.5217	-	yes	high	4.767	528.9	0	7	82.26	0.1282	5	0	Mutagenic	NA	0.04	0.104	0.128	0.044	0.144	0.002	0.538	0	0	0	0	0	0	0	0	0	0	0	0	0	0	0	0	0	0
c1cc(c(cc1F)Cl)CN2CC3CN(CC3C2)c4nc(=O)c5cc(cc(c5s4)N(=O)=O)C(F)(F)F	NA	NA	888	6,05	Active	Covalent	Benzothiazinones	-0.1111	3.858	7.001	-0.5217	-	yes	high	4.767	528.9	0	7	82.26	0.1282	5	0	Mutagenic	NA	0.04	0.104	0.128	0.044	0.144	0.002	0.538	0	0	0	0	0	0	0	0	0	0	0	0	0	0	0	0	0	0
c1cc(c(cc1F)F)CN2CC3CN(CC3C2)c4nc(=O)c5cc(cc(c5s4)N(=O)=O)C(F)(F)F	NA	NA	232	6,63	Active	Covalent	Benzothiazinones	-0.02912	3.326	7.207	-0.5322	-	yes	high	4.426	512.5	0	7	82.26	0.1282	5	0	Mutagenic	NA	0.04	0.1	0.128	0.052	0.156	0.002	0.522	0	0	0	0	0	0	0	0	0	0	0	0	0	0	0	0	0	0
c1cc(c(cc1Cl)Cl)CN2CC3CN(CC3C2)c4nc(=O)c5cc(cc(c5s4)N(=O)=O)C(F)(F)F	NA	NA	566	6,25	Active	Covalent	Benzothiazinones	-0.09824	4.325	6.769	-0.5159	-	yes	high	5.013	545.4	0	7	82.26	0.1282	5	0	Mutagenic	NA	0.04	0.102	0.132	0.044	0.144	0.002	0.536	0	0	0	0	0	0	0	0	0	0	0	0	0	0	0	0	0	0
c1cc(c(cc1F)Br)CN2CC3CN(CC3C2)c4nc(=O)c5cc(cc(c5s4)N(=O)=O)C(F)(F)F	NA	NA	783	6,11	Active	Covalent	Benzothiazinones	-0.1577	3.736	7.101	-0.5185	-	yes	high	4.895	573.4	0	7	82.26	0.1282	5	0	Mutagenic	NA	0.038	0.098	0.128	0.046	0.15	0.002	0.538	0	0	0	0	0	0	0	0	0	0	0	0	0	0	0	0	0	0
c1ccnc(c1)CN2CC3CN(CC3C2)c4nc(=O)c5cc(cc(c5s4)N(=O)=O)C(F)(F)F	NA	NA	1667	5,78	Active	Covalent	Benzothiazinones	0.7805	3.224	6.49	-0.7017	-	yes	high	3.283	477.5	0	8	95.15	0.1351	5	0	Mutagenic	NA	0.048	0.086	0.122	0.038	0.184	0.002	0.52	0	0	0	0	0	0	0	0	0	0	0	0	0	0	0	0	0	0
c1cc(cnc1)CN2CC3CN(CC3C2)c4nc(=O)c5cc(cc(c5s4)N(=O)=O)C(F)(F)F	NA	NA	1849	5,73	Active	Covalent	Benzothiazinones	0.7805	3.202	6.461	-0.7017	-	yes	high	3.283	477.5	0	8	95.15	0.1351	5	0	Mutagenic	NA	0.048	0.086	0.124	0.044	0.182	0.002	0.514	0	0	0	0	0	0	0	0	0	0	0	0	0	0	0	0	0	0
c1cnccc1CN2CC3CN(CC3C2)c4nc(=O)c5cc(cc(c5s4)N(=O)=O)C(F)(F)F	NA	NA	1981	5,7	Active	Covalent	Benzothiazinones	0.7805	3.153	6.463	-0.7017	-	yes	high	3.283	477.5	0	8	95.15	0.1351	5	0	Mutagenic	NA	0.046	0.086	0.128	0.044	0.182	0.002	0.512	0	0	0	0	0	0	0	0	0	0	0	0	0	0	0	0	0	0
c1ccc2cc(ccc2c1)CN3CC4CN(CC4C3)c5nc(=O)c6cc(cc(c6s5)N(=O)=O)C(F)(F)F	NA	NA	463	6,33	Active	Covalent	Benzothiazinones	-0.3949	4.484	7.41	-0.6742	-	yes	high	5.138	526.5	0	7	82.26	0.119	5	0	Mutagenic	NA	0.044	0.096	0.102	0.052	0.204	0.002	0.5	0	0	0	0	0	0	0	0	0	0	0	0	0	0	0	0	0	0
c1ccc2c(c1)cccc2CN3CC4CN(CC4C3)c5nc(=O)c6cc(cc(c6s5)N(=O)=O)C(F)(F)F	NA	NA	899	6,05	Active	Covalent	Benzothiazinones	-0.3949	4.482	7.403	-0.669	-	yes	high	5.138	526.5	0	7	82.26	0.119	5	0	Mutagenic	NA	0.042	0.098	0.102	0.052	0.204	0.002	0.5	0	0	0	0	0	0	0	0	0	0	0	0	0	0	0	0	0	0
COc1ccc2c(c1)c(c[nH]2)CN3CC4CN(CC4C3)c5nc(=O)c6cc(cc(c6s5)N(=O)=O)C(F)(F)F	NA	NA		4,56	Not Active	Covalent	Benzothiazinones	0.6161	3.823	6.712	-0.9874	-	yes	high	4.168	545.5	1	9	107.3	0.1395	6	0	Mutagenic	NA	0.018	0.094	0.1	0.012	0.184	0.002	0.59	0	0	0	0	0	0	0	0	0	0	0	0	0	0	0	0	0	0
CC(C)(C)OC(=O)N1CC2CN(CC2C1)c3nc(=O)c4cc(cc(c4s3)N(=O)=O)C(F)(F)F	NA	NA		5,76	Active	Covalent	Benzothiazinones	0.09063	3.018	5.966	-0.896	-	yes	high	3.911	486.5	0	9	108.6	0.1667	6	0	Mutagenic	NA	0.058	0.118	0.068	0.056	0.114	0.004	0.582	0	0	0	0	0	0	0	0	0	0	0	0	0	0	0	0	0	0
c1c(cc(c2c1c(=O)nc(s2)N3CC4CNCC4C3)N(=O)=O)C(F)(F)F	NA	NA	>40	<4,40	Not Active	Covalent	Benzothiazinones	1.926	1.93	5.68	-0.5507	-	yes	low	2.589	386.3	1	7	91.05	0.1034	3	0	Mutagenic	NA	0.094	0.114	0.066	0.034	0.246	0.008	0.438	0	0	0	0	0	0	0	0	0	0	0	0	0	0	0	0	0	0
c1cc(ccc1C(F)(F)F)N2CC3CN(CC3C2)c4nc(=O)c5cc(cc(c5s4)N(=O)=O)C(F)(F)F	NA	NA	202	6,69	Active	Covalent	Benzothiazinones	-0.4207	3.527	6.659	-0.5393	-	yes	high	4.972	530.4	0	7	82.26	0.125	5	0	Mutagenic	NA	0.038	0.092	0.05	0.102	0.146	0.006	0.566	0	0	0	0	0	0	0	0	0	0	0	0	0	0	0	0	0	0
c1cc(ccc1N2CC3CN(CC3C2)c4nc(=O)c5cc(cc(c5s4)N(=O)=O)C(F)(F)F)OC(F)(F)F	NA	NA	209	6,68	Active	Covalent	Benzothiazinones	-0.3608	3.779	6.833	-0.5912	-	yes	high	4.814	546.4	0	8	91.49	0.1463	6	1	Mutagenic	NA	0.052	0.102	0.054	0.064	0.154	0.012	0.562	0	0	0	0	0	0	0	0	0	1	0	0	0	0	0	0	0	0
c1cc(c(cc1N2CC3CN(CC3C2)c4nc(=O)c5cc(cc(c5s4)N(=O)=O)C(F)(F)F)F)F	NA	NA		6,96	Active	Covalent	Benzothiazinones	-0.9325	3.176	6.881	-0.6194	-	yes	high	4.607	498.4	0	7	82.26	0.1053	4	0	Mutagenic	4.259795264	0.068	0.106	0.04	0.098	0.13	0.016	0.542	0	0	0	0	0	0	0	0	0	0	0	0	0	0	0	0	0	0
c1cc(c(cc1N2CC3CN(CC3C2)c4nc(=O)c5cc(cc(c5s4)N(=O)=O)C(F)(F)F)F)Cl	NA	NA	218	6,66	Active	Covalent	Benzothiazinones	-0.9951	3.647	6.68	-0.6087	-	yes	high	4.972	514.9	0	7	82.26	0.1053	4	0	Mutagenic	NA	0.066	0.11	0.042	0.096	0.128	0.016	0.542	0	0	0	0	0	0	0	0	0	0	0	0	0	0	0	0	0	0
c1cc(c(cc1N2CC3CN(CC3C2)c4nc(=O)c5cc(cc(c5s4)N(=O)=O)C(F)(F)F)Cl)F	NA	NA	108	6,97	Active	Covalent	Benzothiazinones	-0.9951	3.647	6.68	-0.6087	-	yes	high	4.972	514.9	0	7	82.26	0.1053	4	0	Mutagenic	4.295163394	0.066	0.11	0.042	0.096	0.128	0.016	0.542	0	0	0	0	0	0	0	0	0	0	0	0	0	0	0	0	0	0
c1c(cc(c2c1c(=O)nc(s2)N3CC4CN(CC4C3)c5cc(cc(c5)F)F)N(=O)=O)C(F)(F)F	NA	NA	205	6,69	Active	Covalent	Benzothiazinones	-0.9369	3.129	6.721	-0.6291	-	yes	high	4.532	498.4	0	7	82.26	0.1053	4	0	Mutagenic	NA	0.072	0.104	0.038	0.096	0.13	0.014	0.546	0	0	0	0	0	0	0	0	0	0	0	0	0	0	0	0	0	0
c1c(cc(c2c1c(=O)nc(s2)N3CC4CN(CC4C3)c5cc(c(c(c5)F)F)F)N(=O)=O)C(F)(F)F	NA	NA	189	6,72	Active	Covalent	Benzothiazinones	-1.156	3.029	6.986	-0.5993	-	yes	high	4.548	516.4	0	7	82.26	0.1026	4	0	Mutagenic	NA	0.07	0.098	0.046	0.088	0.132	0.012	0.554	0	0	0	0	0	0	0	0	0	0	0	0	0	0	0	0	0	0
c1cc(ccc1CN2CC3(C2)CCN(CC3)c4nc(=O)c5cc(cc(c5s4)N(=O)=O)C(F)(F)F)F	NA	NA	<31	>7,51	Active	Covalent	Benzothiazinones	-0.07123	3.558	7.379	-0.5497	-	yes	high	3.98	508.5	0	7	82.26	0.1282	5	0	Mutagenic	NA	0.032	0.068	0.106	0.034	0.172	0.004	0.584	0	0	0	0	0	0	0	0	0	0	0	0	0	0	0	0	0	0
c1cc(ccc1CN2CC3(C2)CCN(CC3)c4nc(=O)c5cc(cc(c5s4)N(=O)=O)C(F)(F)F)Br	NA	NA	<28	>7,55	Active	Covalent	Benzothiazinones	-0.09941	3.967	7.259	-0.5398	-	yes	high	4.387	569.4	0	7	82.26	0.1282	5	0	Mutagenic	NA	0.032	0.07	0.106	0.034	0.172	0.004	0.582	0	0	0	0	0	0	0	0	0	0	0	0	0	0	0	0	0	0
c1cc(ccc1CN2CC3(C2)CCN(CC3)c4nc(=O)c5cc(cc(c5s4)N(=O)=O)C(F)(F)F)C(F)(F)F	NA	NA	<29	>7,54	Active	Covalent	Benzothiazinones	0.03293	3.623	7.293	-0.4596	-	yes	high	4.467	558.5	0	7	82.26	0.1429	6	0	Mutagenic	NA	0.028	0.064	0.098	0.034	0.176	0.004	0.596	0	0	0	0	0	0	0	0	0	0	0	0	0	0	0	0	0	0
c1cc(ccc1CN2CC3(C2)CCN(CC3)c4nc(=O)c5cc(cc(c5s4)N(=O)=O)C(F)(F)F)OC(F)(F)F	NA	NA	<28	>7,55	Active	Covalent	Benzothiazinones	0.04893	3.912	7.44	-0.4935	-	yes	high	4.223	574.5	0	8	91.49	0.1628	7	0	Mutagenic	NA	0.02	0.064	0.092	0.014	0.164	0.002	0.644	0	0	0	0	0	0	0	0	0	0	0	0	0	0	0	0	0	0
c1cc(cc(c1)F)CN2CC3(C2)CCN(CC3)c4nc(=O)c5cc(cc(c5s4)N(=O)=O)C(F)(F)F	NA	NA	<31	>7,51	Active	Covalent	Benzothiazinones	-0.07123	3.521	7.217	-0.5497	-	yes	high	3.98	508.5	0	7	82.26	0.1282	5	0	Mutagenic	NA	0.038	0.074	0.102	0.03	0.148	0.004	0.604	0	0	0	0	0	0	0	0	0	0	0	0	0	0	0	0	0	0
c1c(cc(cc1F)F)CN2CC3(C2)CCN(CC3)c4nc(=O)c5cc(cc(c5s4)N(=O)=O)C(F)(F)F	NA	NA	<30	>7,52	Active	Covalent	Benzothiazinones	-0.3439	3.313	7.36	-0.5408	-	yes	high	4.06	526.5	0	7	82.26	0.125	5	0	Mutagenic	NA	0.036	0.074	0.106	0.04	0.138	0.004	0.602	0	0	0	0	0	0	0	0	0	0	0	0	0	0	0	0	0	0
CC(c1ccc(cc1)F)N2CC3(C2)CCN(CC3)c4nc(=O)c5cc(cc(c5s4)N(=O)=O)C(F)(F)F	NA	NA	<31	>7,51	Active	Covalent	Benzothiazinones	-0.2843	3.772	7.482	-0.5122	-	yes	high	4.354	522.5	0	7	82.26	0.125	5	0	Mutagenic	NA	0.014	0.06	0.13	0.028	0.182	0.004	0.582	0	0	0	0	0	0	0	0	0	0	0	0	0	0	0	0	0	0
CC(c1ccc(cc1)Cl)N2CC3(C2)CCN(CC3)c4nc(=O)c5cc(cc(c5s4)N(=O)=O)C(F)(F)F	NA	NA	<30	>7,52	Active	Covalent	Benzothiazinones	-0.2862	4.31	7.261	-0.5063	-	yes	high	4.61	539	0	7	82.26	0.125	5	0	Mutagenic	NA	0.016	0.064	0.126	0.028	0.176	0.004	0.586	0	0	0	0	0	0	0	0	0	0	0	0	0	0	0	0	0	0
CC(c1ccc(cc1)Br)N2CC3(C2)CCN(CC3)c4nc(=O)c5cc(cc(c5s4)N(=O)=O)C(F)(F)F	NA	NA	<27	>7,57	Active	Covalent	Benzothiazinones	-0.3162	4.18	7.363	-0.5023	-	yes	high	4.761	583.4	0	7	82.26	0.125	5	0	Mutagenic	NA	0.014	0.06	0.126	0.028	0.186	0.004	0.582	0	0	0	0	0	0	0	0	0	0	0	0	0	0	0	0	0	0
CC(c1ccc(cc1)C(F)(F)F)N2CC3(C2)CCN(CC3)c4nc(=O)c5cc(cc(c5s4)N(=O)=O)C(F)(F)F	NA	NA	<28	>7,55	Active	Covalent	Benzothiazinones	-0.1231	3.82	7.386	-0.428	-	yes	high	4.783	572.5	0	7	82.26	0.1395	6	0	Mutagenic	NA	0.014	0.06	0.112	0.03	0.184	0.004	0.596	0	0	0	0	0	0	0	0	0	0	0	0	0	0	0	0	0	0
CC(c1ccc(cc1)OC(F)(F)F)N2CC3(C2)CCN(CC3)c4nc(=O)c5cc(cc(c5s4)N(=O)=O)C(F)(F)F	NA	NA	<27	>7,57	Active	Covalent	Benzothiazinones	-0.1062	4.11	7.535	-0.4635	-	yes	high	4.543	588.5	0	8	91.49	0.1591	7	0	Mutagenic	NA	0.012	0.064	0.114	0.01	0.164	0.002	0.634	0	0	0	0	0	0	0	0	0	0	0	0	0	0	0	0	0	0
CC(c1cccc(c1)F)N2CC3(C2)CCN(CC3)c4nc(=O)c5cc(cc(c5s4)N(=O)=O)C(F)(F)F	NA	NA	<31	>7,51	Active	Covalent	Benzothiazinones	-0.2843	3.726	7.318	-0.5122	-	yes	high	4.354	522.5	0	7	82.26	0.125	5	0	Mutagenic	NA	0.018	0.066	0.128	0.022	0.16	0.004	0.602	0	0	0	0	0	0	0	0	0	0	0	0	0	0	0	0	0	0
CC(c1ccc(cc1F)F)N2CC3(C2)CCN(CC3)c4nc(=O)c5cc(cc(c5s4)N(=O)=O)C(F)(F)F	NA	NA	<30	>7,52	Active	Covalent	Benzothiazinones	-0.5355	3.531	7.566	-0.4983	-	yes	high	4.422	540.5	0	7	82.26	0.122	5	0	Mutagenic	NA	0.014	0.068	0.142	0.03	0.138	0.004	0.604	0	0	0	0	0	0	0	0	0	0	0	0	0	0	0	0	0	0
CC(c1ccc(c(c1)F)F)N2CC3(C2)CCN(CC3)c4nc(=O)c5cc(cc(c5s4)N(=O)=O)C(F)(F)F	NA	NA	<30	>7,52	Active	Covalent	Benzothiazinones	-0.5355	3.527	7.563	-0.4983	-	yes	high	4.422	540.5	0	7	82.26	0.122	5	0	Mutagenic	NA	0.014	0.068	0.142	0.03	0.138	0.004	0.604	0	0	0	0	0	0	0	0	0	0	0	0	0	0	0	0	0	0
CC(c1cc(cc(c1)F)F)N2CC3(C2)CCN(CC3)c4nc(=O)c5cc(cc(c5s4)N(=O)=O)C(F)(F)F	NA	NA	<30	>7,52	Active	Covalent	Benzothiazinones	-0.5355	3.506	7.454	-0.5058	-	yes	high	4.422	540.5	0	7	82.26	0.122	5	0	Mutagenic	NA	0.016	0.066	0.138	0.032	0.136	0.004	0.608	0	0	0	0	0	0	0	0	0	0	0	0	0	0	0	0	0	0
CC(c1ccc(c(c1)Cl)F)N2CC3(C2)CCN(CC3)c4nc(=O)c5cc(cc(c5s4)N(=O)=O)C(F)(F)F	NA	NA	<29	>7,54	Active	Covalent	Benzothiazinones	-0.6455	4.072	7.355	-0.4905	-	yes	high	4.728	557	0	7	82.26	0.122	5	0	Mutagenic	NA	0.016	0.07	0.14	0.026	0.136	0.004	0.608	0	0	0	0	0	0	0	0	0	0	0	0	0	0	0	0	0	0
CC(c1ccc(c(c1)F)Cl)N2CC3(C2)CCN(CC3)c4nc(=O)c5cc(cc(c5s4)N(=O)=O)C(F)(F)F	NA	NA	<29	>7,54	Active	Covalent	Benzothiazinones	-0.6455	4.072	7.355	-0.4905	-	yes	high	4.728	557	0	7	82.26	0.122	5	0	Mutagenic	NA	0.016	0.07	0.14	0.026	0.136	0.004	0.608	0	0	0	0	0	0	0	0	0	0	0	0	0	0	0	0	0	0
CC(c1cc(c(c(c1)F)F)F)N2CC3(C2)CCN(CC3)c4nc(=O)c5cc(cc(c5s4)N(=O)=O)C(F)(F)F	NA	NA	<29	>7,54	Active	Covalent	Benzothiazinones	-0.7418	3.327	7.667	-0.4852	-	yes	high	4.434	558.5	0	7	82.26	0.119	5	0	Mutagenic	NA	0.014	0.068	0.136	0.034	0.136	0.004	0.608	0	0	0	0	0	0	0	0	0	0	0	0	0	0	0	0	0	0
c1cc(ccc1C(c2ccc(cc2)F)N3CC4(C3)CCN(CC4)c5nc(=O)c6cc(cc(c6s5)N(=O)=O)C(F)(F)F)F	NA	NA	<61	>7,21	Active	Covalent	Benzothiazinones	-1.286	4.371	8.283	-0.5694	-	yes	high	5.168	602.6	0	7	82.26	0.1277	6	0	Mutagenic	NA	0.022	0.06	0.126	0.064	0.194	0.004	0.53	0	0	0	0	0	0	0	0	0	0	0	0	0	0	0	0	0	0
CC(c1ccc(cc1)OC(F)(F)F)N2CCC3(CC2)CN(C3)c4nc(=O)c5cc(cc(c5s4)N(=O)=O)C(F)(F)F	NA	NA	<27	>7,57	Active	Covalent	Benzothiazinones	-0.1062	4.119	7.681	-0.3948	-	yes	high	4.543	588.5	0	8	91.49	0.1591	7	0	Mutagenic	NA	0.012	0.064	0.11	0.012	0.16	0.002	0.64	0	0	0	0	0	0	0	0	0	0	0	0	0	0	0	0	0	0
c1c(cc(c2c1c(=O)nc(s2)N3CCC4(CCN(CC4)CC5CCCCC5)CC3)N(=O)=O)C(F)(F)F	NA	NA		6,03	Active	Covalent	Benzothiazinones	0.4723	3.553	7.529	-0.421	-	yes	high	4.76	524.6	0	7	82.26	0.125	5	0	Mutagenic	NA	0.048	0.074	0.078	0.034	0.206	0.008	0.552	0	0	0	0	0	0	0	0	0	0	0	0	0	0	0	0	0	0
CCOC(=O)CN1CCC2(CC1)CCN(CC2)c3nc(=O)c4cc(cc(c4s3)N(=O)=O)C(F)(F)F	NA	NA		6,27	Active	Covalent	Benzothiazinones	0.8543	2.691	6.713	-0.5923	-	yes	low	3.457	514.5	0	9	108.6	0.1842	7	0	Mutagenic	NA	0.008	0.062	0.116	0.022	0.104	0.002	0.686	0	0	0	0	0	0	0	0	0	0	0	0	0	0	0	0	0	0
c1ccc(cc1)CN2CCC3(CC2)CCN(CC3)c4nc(=O)c5cc(cc(c5s4)N(=O)=O)C(F)(F)F	NA	NA		6,07	Active	Covalent	Benzothiazinones	0.08857	3.884	7.485	-0.462	-	yes	high	4.343	518.6	0	7	82.26	0.125	5	0	Mutagenic	NA	0.042	0.074	0.078	0.038	0.2	0.004	0.564	0	0	0	0	0	0	0	0	0	0	0	0	0	0	0	0	0	0
c1ccc(cc1)COC(=O)CN2CCC3(CC2)CCN(CC3)c4nc(=O)c5cc(cc(c5s4)N(=O)=O)C(F)(F)F	NA	NA		6,45	Active	Covalent	Benzothiazinones	0.002552	3.564	7.151	-0.6319	-	yes	high	4.233	576.6	0	9	108.6	0.1818	8	0	Mutagenic	NA	0.014	0.058	0.096	0.026	0.104	0.002	0.7	0	0	0	0	0	0	0	0	0	0	0	0	0	0	0	0	0	0
CN1CCC2(CC1)CCN(CC2)c3nc(=O)c4cc(cc(c4s3)N(=O)=O)C(F)(F)F	NA	NA		4,47	Not Active	Covalent	Benzothiazinones	1.344	2.72	6.849	-0.4015	-	yes	low	3.184	442.5	0	7	82.26	0.09091	3	0	Mutagenic	NA	0.062	0.074	0.082	0.026	0.208	0.01	0.538	0	0	0	0	0	0	0	0	0	0	0	0	0	0	0	0	0	0
c1ccc(cc1)CNC(=O)CN2CCC3(CC2)CCN(CC3)c4nc(=O)c5cc(cc(c5s4)N(=O)=O)C(F)(F)F	NA	NA		5,19	Active	Covalent	Benzothiazinones	0.3138	3.435	6.684	-1.013	-	yes	high	3.788	575.6	1	9	111.4	0.1818	8	0	Mutagenic	NA	0.018	0.072	0.078	0.034	0.108	0	0.69	0	0	0	0	0	0	0	0	0	0	0	0	0	0	0	0	0	0
CCN(CC)C(=O)CN1CCC2(CC1)CCN(CC2)c3nc(=O)c4cc(cc(c4s3)N(=O)=O)C(F)(F)F	NA	NA		5,2	Active	Covalent	Benzothiazinones	1.478	2.488	6.991	-0.7917	-	yes	low	3.398	541.6	0	9	102.6	0.2	8	0	Mutagenic	NA	0.016	0.08	0.098	0.016	0.084	0	0.706	0	0	0	0	0	0	0	0	0	0	0	0	0	0	0	0	0	0
COc1ccc(cc1)C(=O)N2CCC3(CCN(CC3)c4nc(=O)c5cc(cc(c5s4)N(=O)=O)C(F)(F)F)CC2	NA	NA		4,57	Not Active	Covalent	Benzothiazinones	-0.3934	3.262	6.893	-0.9727	-	yes	high	3.667	562.6	0	9	108.6	0.1395	6	0	Mutagenic	NA	0.056	0.11	0.062	0.05	0.148	0.004	0.57	0	0	0	0	0	0	0	0	0	0	0	0	0	0	0	0	0	0
CC(C)(C)OC(=O)N1CCC2(CCN(CC2)c3nc(=O)c4cc(cc(c4s3)N(=O)=O)C(F)(F)F)CC1	NA	NA		6,66	Active	Covalent	Benzothiazinones	-0.4828	3.238	6.625	-0.7734	-	yes	high	4.156	528.5	0	9	108.6	0.1538	6	0	Mutagenic	NA	0.072	0.106	0.056	0.06	0.104	0.004	0.598	0	0	0	0	0	0	0	0	0	0	0	0	0	0	0	0	0	0
COc1ccc(cc1)CN2CCC3(CC2)CCN(CC3)c4nc(=O)c5cc(cc(c5s4)N(=O)=O)C(F)(F)F	NA	NA		6	Active	Covalent	Benzothiazinones	0.1583	3.845	7.616	-0.5043	-	yes	high	4.159	548.6	0	8	91.49	0.1429	6	0	Mutagenic	NA	0.028	0.076	0.086	0.01	0.188	0.002	0.61	0	0	0	0	0	0	0	0	0	0	0	0	0	0	0	0	0	0
c1cc(ccc1CN2CCC3(CC2)CCN(CC3)c4nc(=O)c5cc(cc(c5s4)N(=O)=O)C(F)(F)F)F	NA	NA		6,68	Active	Covalent	Benzothiazinones	-0.2794	3.782	7.852	-0.459	-	yes	high	4.463	536.5	0	7	82.26	0.122	5	0	Mutagenic	NA	0.032	0.076	0.09	0.036	0.192	0.004	0.57	0	0	0	0	0	0	0	0	0	0	0	0	0	0	0	0	0	0
c1cc(ccc1CN2CCC3(CC2)CCN(CC3)c4nc(=O)c5cc(cc(c5s4)N(=O)=O)C(F)(F)F)Br	NA	NA		7,24	Active	Covalent	Benzothiazinones	-0.3016	4.19	7.732	-0.4515	-	yes	high	4.859	597.4	0	7	82.26	0.122	5	0	Mutagenic	2.775246868	0.034	0.076	0.096	0.034	0.192	0.004	0.564	0	0	0	0	0	0	0	0	0	0	0	0	0	0	0	0	0	0
c1cc(ccc1CN2CCC3(CC2)CCN(CC3)c4nc(=O)c5cc(cc(c5s4)N(=O)=O)C(F)(F)F)C(F)(F)F	NA	NA	<35	>7,46	Active	Covalent	Benzothiazinones	-0.1601	3.809	7.754	-0.3965	-	yes	high	4.888	586.5	0	7	82.26	0.1364	6	0	Mutagenic	3.837584964	0.026	0.074	0.092	0.034	0.192	0.004	0.578	0	0	0	0	0	0	0	0	0	0	0	0	0	0	0	0	0	0
c1cc(cc(c1)F)CN2CCC3(CC2)CCN(CC3)c4nc(=O)c5cc(cc(c5s4)N(=O)=O)C(F)(F)F	NA	NA		7,27	Active	Covalent	Benzothiazinones	-0.2794	3.741	7.69	-0.459	-	yes	high	4.463	536.5	0	7	82.26	0.122	5	0	Mutagenic	2.854452445	0.04	0.082	0.086	0.032	0.176	0.004	0.58	0	0	0	0	0	0	0	0	0	0	0	0	0	0	0	0	0	0
c1c(cc(cc1F)F)CN2CCC3(CC2)CCN(CC3)c4nc(=O)c5cc(cc(c5s4)N(=O)=O)C(F)(F)F	NA	NA	<35	>7,46	Active	Covalent	Benzothiazinones	-0.5368	3.525	7.829	-0.4542	-	yes	high	4.53	554.5	0	7	82.26	0.119	5	0	Mutagenic	2.931906946	0.04	0.082	0.09	0.038	0.166	0.004	0.58	0	0	0	0	0	0	0	0	0	0	0	0	0	0	0	0	0	0
COc1cc(cc(c1)OC)CN2CCC3(CC2)CCN(CC3)c4nc(=O)c5cc(cc(c5s4)N(=O)=O)C(F)(F)F	NA	NA		6,08	Active	Covalent	Benzothiazinones	0.2858	3.631	7.37	-0.5259	-	yes	high	3.953	578.6	0	9	100.7	0.1591	7	0	Mutagenic	NA	0.024	0.088	0.102	0.014	0.124	0.002	0.646	0	0	0	0	0	0	0	0	0	0	0	0	0	0	0	0	0	0
c1c(cc(c2c1c(=O)nc(s2)N3CCC4(CC3)CCN(C4)CC5CCCCC5)N(=O)=O)C(F)(F)F	NA	NA		6,66	Active	Covalent	Benzothiazinones	0.5549	3.442	7.227	-0.5185	-	yes	high	4.529	510.6	0	7	82.26	0.1282	5	0	Mutagenic	NA	0.038	0.06	0.082	0.038	0.206	0.008	0.568	0	0	0	0	0	0	0	0	0	0	0	0	0	0	0	0	0	0
CCOC(=O)CN1CCC2(C1)CCN(CC2)c3nc(=O)c4cc(cc(c4s3)N(=O)=O)C(F)(F)F	NA	NA		7,21	Active	Covalent	Benzothiazinones	0.9676	2.595	6.434	-0.7063	-	yes	low	3.214	500.5	0	9	108.6	0.1892	7	0	Mutagenic	3.574563605	0.01	0.054	0.116	0.02	0.108	0.002	0.69	0	0	0	0	0	0	0	0	0	0	0	0	0	0	0	0	0	0
c1ccc(cc1)CN2CCC3(C2)CCN(CC3)c4nc(=O)c5cc(cc(c5s4)N(=O)=O)C(F)(F)F	NA	NA		7,22	Active	Covalent	Benzothiazinones	0.1893	3.751	7.176	-0.5559	-	yes	high	4.1	504.5	0	7	82.26	0.1282	5	0	Mutagenic	3.538711618	0.034	0.056	0.08	0.038	0.204	0.004	0.584	0	0	0	0	0	0	0	0	0	0	0	0	0	0	0	0	0	0
CC(C)(C)OC(=O)N1CCC2(C1)CCN(CC2)c3nc(=O)c4cc(cc(c4s3)N(=O)=O)C(F)(F)F	NA	NA		5,49	Active	Covalent	Benzothiazinones	-0.3621	3.072	6.407	-0.7723	-	yes	high	3.927	514.5	0	9	108.6	0.1579	6	0	Mutagenic	NA	0.074	0.102	0.06	0.06	0.114	0.004	0.586	0	0	0	0	0	0	0	0	0	0	0	0	0	0	0	0	0	0
COc1ccc(cc1)CN2CCC3(C2)CCN(CC3)c4nc(=O)c5cc(cc(c5s4)N(=O)=O)C(F)(F)F	NA	NA		6,95	Active	Covalent	Benzothiazinones	0.2534	3.71	7.308	-0.6183	-	yes	high	3.918	534.6	0	8	91.49	0.1463	6	0	Mutagenic	4.064492734	0.022	0.064	0.086	0.008	0.186	0.002	0.632	0	0	0	0	0	0	0	0	0	0	0	0	0	0	0	0	0	0
c1cc(ccc1CN2CCC3(C2)CCN(CC3)c4nc(=O)c5cc(cc(c5s4)N(=O)=O)C(F)(F)F)F	NA	NA	<35	>7,46	Active	Covalent	Benzothiazinones	-0.1817	3.648	7.544	-0.5488	-	yes	high	4.224	522.5	0	7	82.26	0.125	5	0	Mutagenic	3.091188043	0.028	0.064	0.098	0.036	0.18	0.004	0.59	0	0	0	0	0	0	0	0	0	0	0	0	0	0	0	0	0	0
COc1ccccc1CN2CCC3(C2)CCN(CC3)c4nc(=O)c5cc(cc(c5s4)N(=O)=O)C(F)(F)F	NA	NA		5,78	Active	Covalent	Benzothiazinones	0.1287	3.771	7.125	-0.5623	-	yes	high	3.989	534.6	0	8	91.49	0.1463	6	0	Mutagenic	NA	0.02	0.072	0.078	0.008	0.186	0.002	0.634	0	0	0	0	0	0	0	0	0	0	0	0	0	0	0	0	0	0
c1c(cc(c2c1c(=O)nc(s2)N3CCC4(CC3)CN(C4)CC5CCCCC5)N(=O)=O)C(F)(F)F	NA	NA		6,33	Active	Covalent	Benzothiazinones	0.6455	3.369	7.068	-0.5184	-	yes	high	4.291	496.5	0	7	82.26	0.1316	5	0	Mutagenic	NA	0.036	0.06	0.086	0.036	0.198	0.008	0.576	0	0	0	0	0	0	0	0	0	0	0	0	0	0	0	0	0	0
CCOC(=O)CN1CC2(C1)CCN(CC2)c3nc(=O)c4cc(cc(c4s3)N(=O)=O)C(F)(F)F	NA	NA		6,35	Active	Covalent	Benzothiazinones	1.092	2.546	6.304	-0.7055	-	yes	low	2.971	486.5	0	9	108.6	0.1944	7	0	Mutagenic	NA	0.022	0.058	0.124	0.022	0.116	0.002	0.656	0	0	0	0	0	0	0	0	0	0	0	0	0	0	0	0	0	0
CC(C)(C)OC(=O)N1CC2(C1)CCN(CC2)c3nc(=O)c4cc(cc(c4s3)N(=O)=O)C(F)(F)F	NA	NA		5,72	Active	Covalent	Benzothiazinones	-0.2244	2.932	6.188	-0.7711	-	yes	high	3.693	500.5	0	9	108.6	0.1622	6	0	Mutagenic	NA	0.078	0.1	0.056	0.066	0.114	0.004	0.582	0	0	0	0	0	0	0	0	0	0	0	0	0	0	0	0	0	0
COc1ccc(cc1)CN2CC3(C2)CCN(CC3)c4nc(=O)c5cc(cc(c5s4)N(=O)=O)C(F)(F)F	NA	NA		6,95	Active	Covalent	Benzothiazinones	0.3608	3.619	7.143	-0.6176	-	yes	high	3.675	520.5	0	8	91.49	0.15	6	0	Mutagenic	4.103143227	0.018	0.07	0.088	0.006	0.186	0.002	0.63	0	0	0	0	0	0	0	0	0	0	0	0	0	0	0	0	0	0
CN(C1CCCCC1)C2CCN(CC2)c3nc(=O)c4cc(cc(c4s3)N(=O)=O)C(F)(F)F	NA	NA	2068	5,68	Active	Covalent	Benzothiazinones	0.896	2.759	6.919	-0.6987	-	yes	high	5.043	470.5	0	7	82.26	0.1429	5	0	Mutagenic	NA	0.046	0.084	0.07	0.028	0.198	0.004	0.57	0	0	0	0	0	0	0	0	0	0	0	0	0	0	0	0	0	0
c1c(cc(c2c1c(=O)nc(s2)N3CCC(CC3)NC4CCCCC4)N(=O)=O)C(F)(F)F	NA	NA		5,68	Active	Covalent	Benzothiazinones	0.2013	2.37	6.455	-0.7821	-	yes	high	4.692	456.5	1	7	91.05	0.1471	5	0	Mutagenic	NA	0.042	0.074	0.07	0.034	0.25	0.004	0.526	0	0	0	0	0	0	0	0	0	0	0	0	0	0	0	0	0	0
c1c(cc(c2c1c(=O)nc(s2)N3CCC(CC3)CN4CCCCC4)N(=O)=O)C(F)(F)F	NA	NA		5,98	Active	Covalent	Benzothiazinones	1.138	2.906	6.865	-0.4728	-	yes	high	4.414	456.5	0	7	82.26	0.1471	5	0	Mutagenic	NA	0.044	0.058	0.088	0.028	0.214	0.008	0.56	0	0	0	0	0	0	0	0	0	0	0	0	0	0	0	0	0	0
c1c(cc(c2c1c(=O)nc(s2)N3CCC(CC3)CN4CCCC4)N(=O)=O)C(F)(F)F	NA	NA		5,09	Active	Covalent	Benzothiazinones	1.312	2.781	6.731	-0.4872	-	yes	high	3.953	442.5	0	7	82.26	0.1515	5	0	Mutagenic	NA	0.044	0.058	0.096	0.026	0.24	0.008	0.528	0	0	0	0	0	0	0	0	0	0	0	0	0	0	0	0	0	0
c1c(cc(c2c1c(=O)nc(s2)N3CCC(CC3)CN4CCCCCC4)N(=O)=O)C(F)(F)F	NA	NA		5,55	Active	Covalent	Benzothiazinones	0.9889	2.981	6.993	-0.4617	-	yes	high	4.83	470.5	0	7	82.26	0.1429	5	0	Mutagenic	NA	0.042	0.056	0.082	0.032	0.208	0.008	0.572	0	0	0	0	0	0	0	0	0	0	0	0	0	0	0	0	0	0
CN1CCN(CC1)CC2CCN(CC2)c3nc(=O)c4cc(cc(c4s3)N(=O)=O)C(F)(F)F	NA	NA		4,78	Not Active	Covalent	Benzothiazinones	2.291	2.433	6.953	-0.368	-	yes	low	3.284	471.5	0	8	85.5	0.1429	5	0	Mutagenic	NA	0.05	0.088	0.104	0.024	0.194	0.006	0.534	0	0	0	0	0	0	0	0	0	0	0	0	0	0	0	0	0	0
CCN(CC)CC1CCN(CC1)c2nc(=O)c3cc(cc(c3s2)N(=O)=O)C(F)(F)F	NA	NA		5,39	Active	Covalent	Benzothiazinones	1.237	2.81	6.583	-0.6737	-	yes	low	4.434	444.5	0	7	82.26	0.2188	7	0	Mutagenic	NA	0.04	0.052	0.08	0.022	0.218	0.008	0.58	0	0	0	0	0	0	0	0	0	0	0	0	0	0	0	0	0	0
CC1CCCCN1CC2CCN(CC2)c3nc(=O)c4cc(cc(c4s3)N(=O)=O)C(F)(F)F	NA	NA	4085	5,39	Active	Covalent	Benzothiazinones	0.9444	3.022	6.876	-0.4708	-	yes	low	4.748	470.5	0	7	82.26	0.1429	5	0	Mutagenic	NA	0.034	0.074	0.076	0.034	0.198	0.004	0.58	0	0	0	0	0	0	0	0	0	0	0	0	0	0	0	0	0	0
CC1CCCN(C1)CC2CCN(CC2)c3nc(=O)c4cc(cc(c4s3)N(=O)=O)C(F)(F)F	NA	NA		6,29	Active	Covalent	Benzothiazinones	0.9635	3.186	6.809	-0.4852	-	yes	high	4.644	470.5	0	7	82.26	0.1429	5	0	Mutagenic	NA	0.032	0.082	0.074	0.04	0.208	0.006	0.558	0	0	0	0	0	0	0	0	0	0	0	0	0	0	0	0	0	0
CC1CCN(CC1)CC2CCN(CC2)c3nc(=O)c4cc(cc(c4s3)N(=O)=O)C(F)(F)F	NA	NA		5,98	Active	Covalent	Benzothiazinones	0.971	3.139	6.986	-0.3639	-	yes	high	4.651	470.5	0	7	82.26	0.1429	5	0	Mutagenic	NA	0.032	0.084	0.078	0.04	0.202	0.006	0.558	0	0	0	0	0	0	0	0	0	0	0	0	0	0	0	0	0	0
c1c(cc(c2c1c(=O)nc(s2)N3CCC(CC3)CN4CCC(CC4)C(F)(F)F)N(=O)=O)C(F)(F)F	NA	NA		>7,52	Active	Covalent	Benzothiazinones	0.6216	3.207	7.265	-0.2563	-	yes	high	4.817	524.5	0	7	82.26	0.1579	6	0	Mutagenic	NA	0.028	0.082	0.078	0.03	0.194	0.008	0.58	0	0	0	0	0	0	0	0	0	0	0	0	0	0	0	0	0	0
c1c(cc(c2c1c(=O)nc(s2)N3CCC(CC3)CN4CCC(CC4)O)N(=O)=O)C(F)(F)F	NA	NA		5,38	Active	Covalent	Benzothiazinones	1.595	2.205	6.732	-0.6596	-	yes	low	3.404	472.5	1	8	102.5	0.1429	5	0	Mutagenic	NA	0.024	0.086	0.078	0.028	0.184	0.008	0.592	0	0	0	0	0	0	0	0	0	0	0	0	0	0	0	0	0	0
c1c(cc(c2c1c(=O)nc(s2)N3CCC(CC3)CN4CCC5(CC4)OCCO5)N(=O)=O)C(F)(F)F	NA	NA		5,14	Active	Covalent	Benzothiazinones	1.132	2.797	6.857	-0.55	-	yes	low	2.835	514.5	0	9	100.7	0.1282	5	0	Mutagenic	NA	0.028	0.066	0.1	0.018	0.182	0.008	0.598	0	0	0	0	0	0	0	0	0	0	0	0	0	0	0	0	0	0
O=C(OC)/C=C/C1=C(SC(N2CCN(CC3CCCCC3)CC2)=NC4=O)C4=CC(C(F)(F)F)=C1	1,24	5,91	>20	<4,70	Not Active	Covalent	Benzothiazinones	1.549	3.13	6.788	-0.507	-	yes	high	4.837	495.6	0	6	62.74	0.1892	7	0	Non-mutagenic	NA	0.014	0.066	0.078	0.028	0.14	0.004	0.67	0	0	0	0	0	0	0	0	0	0	0	0	0	0	0	0	0	0
O=C(N)/C=C/C1=C(SC(N2CCN(CC3CCCCC3)CC2)=NC4=O)C4=CC(C(F)(F)F)=C1	0,2	6,7	20	4,7	Not Active	Covalent	Benzothiazinones	1.666	2.737	6.149	-1.074	-	yes	high	4.115	480.5	1	6	79.53	0.1667	6	0	Non-mutagenic	NA	0.02	0.076	0.076	0.034	0.148	0.002	0.644	0	0	0	0	0	0	0	0	0	0	0	0	0	0	0	0	0	0
O=C(NC)/C=C/C1=C(SC(N2CCN(CC3CCCCC3)CC2)=NC4=O)C4=CC(C(F)(F)F)=C1	0,39	6,41	20	4,7	Not Active	Covalent	Benzothiazinones	1.786	2.941	6.34	-0.9847	-	yes	high	4.201	494.6	1	6	65.54	0.1892	7	0	Non-mutagenic	NA	0.018	0.084	0.078	0.03	0.15	0	0.64	0	0	0	0	0	0	0	0	0	0	0	0	0	0	0	0	0	0
O=C(N(C)C)/C=C/C1=C(SC(N2CCN(CC3CCCCC3)CC2)=NC4=O)C4=CC(C(F)(F)F)=C1	1,25	5,9	>20	<4,70	Not Active	Covalent	Benzothiazinones	2.246	2.753	6.925	-0.7565	-	yes	high	4.239	508.6	0	6	56.75	0.1842	7	0	Non-mutagenic	NA	0.02	0.076	0.058	0.026	0.14	0.002	0.678	0	0	0	0	0	0	0	0	0	0	0	0	0	0	0	0	0	0
N#C/C=C/C1=C(SC(N2CCN(CC3CCCCC3)CC2)=NC4=O)C4=CC(C(F)(F)F)=C1	NA	NA	>20	<4,70	Not Active	Covalent	Benzothiazinones	1.242	3.334	7.013	-0.4152	-	yes	high	4.861	462.5	0	5	60.23	0.1714	6	0	Non-mutagenic	NA	0.046	0.068	0.058	0.042	0.236	0.006	0.544	0	0	0	0	0	1	0	0	0	0	0	0	0	0	0	0	0	0
O=C(OC)C#CC1=C(SC(N2CCN(CC3CCCCC3)CC2)=NC4=O)C4=CC(C(F)(F)F)=C1	0,14	6,85	10	5	Active	Covalent	Benzothiazinones	1.3	3.09	6.668	-0.4746	-	yes	high	4.723	493.5	0	6	62.74	0.1892	7	0	Non-mutagenic	NA	0.016	0.07	0.086	0.024	0.15	0.004	0.65	0	0	0	0	0	0	0	0	0	0	0	0	0	0	0	0	0	0
O=C1N=C(N2CCN(CC3CCCCC3)CC2)SC4=C(/C=C/C5=NC=CC=C5)C=C(C(F)(F)F)C=C14	NA	#VALOR!	>20	<4,70	Not Active	Covalent	Benzothiazinones	0.5535	3.968	7.285	-0.3464	-	yes	high	5.341	514.6	0	5	49.33	0.15	6	0	Non-mutagenic	NA	0.036	0.072	0.088	0.034	0.24	0	0.53	0	0	0	0	0	0	0	0	0	0	0	0	0	0	0	0	0	0
N#CC1=CC=C2C(N=C(N3CCN(CC4CCCCC4)CC3)SC2=N1)=O	7,72	5,11	>12	<4,92	Not Active	Covalent	Benzothiazinones	2.461	2.511	6.253	-0.7051	-	yes	low	2.641	369.5	0	6	73.12	0.1379	4	0	Non-mutagenic	NA	0.066	0.076	0.068	0.026	0.26	0.012	0.492	0	0	0	0	0	0	0	0	0	0	0	0	0	0	0	0	0	0
O=C1N=C(N2CCN(CC3CCCCC3)CC2)SC4=NC(Cl)=NC=C14	>20	<4,70	>20	<4,70	Not Active	Covalent	Benzothiazinones	2.132	2.661	6.364	-0.5358	-	yes	high	3.835	379.9	0	6	62.22	0.1071	3	0	Non-mutagenic	NA	0.126	0.054	0.072	0.036	0.23	0.02	0.462	0	0	0	0	0	0	0	0	0	0	0	0	0	0	0	0	0	0
N#CC1=NC=C2C(N=C(N3CCN(CC4CCCCC4)CC3)SC2=N1)=O	>20	<4,70		5,17	Active	Covalent	Benzothiazinones	2.449	2.157	6.291	-0.7692	-	yes	low	2.964	370.5	0	7	86.01	0.1379	4	0	Non-mutagenic	NA	0.114	0.062	0.06	0.028	0.232	0.014	0.49	0	0	0	0	0	0	0	0	0	0	0	0	0	0	0	0	0	0
N#CC1=C(SC(N2CCN(CC3CCCCC3)CC2)=NC4=O)C4=CC(C(F)(F)F)=C1	1,7	5,77		6,8	Active	Covalent	Benzothiazinones	1.393	3.208	6.789	-0.3822	-	yes	high	4.597	436.5	0	5	60.23	0.1515	5	0	Non-mutagenic	NA	0.054	0.078	0.056	0.036	0.288	0.01	0.478	0	0	0	0	0	0	0	0	0	0	0	0	0	0	0	0	0	0
O=C(OC)CCC1=C(SC(N2CCN(CC3CCCCC3)CC2)=NC4=O)C4=CC(C(F)(F)F)=C1	5,4	5,27	>9	<5,05	Not Active	Covalent	Benzothiazinones	1.506	3.172	6.806	-0.4794	-	yes	high	4.825	497.6	0	6	62.74	0.2162	8	0	Non-mutagenic	NA	0.036	0.066	0.09	0.022	0.146	0.006	0.634	0	0	0	0	0	0	0	0	0	0	0	0	0	0	0	0	0	0
N#CCCC1=C(SC(N2CCN(CC3CCCCC3)CC2)=NC4=O)C4=CC(C(F)(F)F)=C1	13,2	4,88	>9	<5,05	Not Active	Covalent	Benzothiazinones	1.319	3.354	7.002	-0.3905	-	yes	high	4.818	464.5	0	5	60.23	0.2	7	0	Non-mutagenic	NA	0.048	0.074	0.06	0.038	0.234	0.008	0.538	0	0	0	0	0	0	0	0	0	0	0	0	0	0	0	0	0	0
O=C(N)CCC1=C(SC(N2CCN(CC3CCCCC3)CC2)=NC4=O)C4=CC(C(F)(F)F)=C1	16,7	4,78	>9	<5,05	Not Active	Covalent	Benzothiazinones	1.676	2.775	6.167	-1.064	-	yes	high	4.108	482.6	1	6	79.53	0.1944	7	0	Non-mutagenic	NA	0.04	0.076	0.082	0.03	0.136	0.004	0.632	0	0	0	0	0	0	0	0	0	0	0	0	0	0	0	0	0	0
c1c(cc(c2c1c(=O)nc(s2)N3CCN(CC3)/N=C/C4CCCCC4)N(=O)=O)C(F)(F)F	NA	NA	<34	>7,47	Active	Covalent	Benzothiazinones	0.4713	2.967	6.309	-0.7818	-	yes	high	4.417	469.5	0	8	94.62	0.1429	5	0	Mutagenic	3.946498998	0.056	0.11	0.036	0.114	0.13	0.01	0.544	0	0	0	0	0	0	0	0	0	0	0	0	0	0	0	0	0	0
c1c(cc(c2c1c(=O)nc(s2)N3CCN(CC3)/N=C/C4CCCC4)N(=O)=O)C(F)(F)F	NA	NA	1467	5,83	Active	Covalent	Benzothiazinones	0.675	2.935	6.179	-0.797	-	yes	high	3.957	455.5	0	8	94.62	0.1471	5	0	Mutagenic	NA	0.054	0.112	0.036	0.108	0.132	0.01	0.548	0	0	0	0	0	0	0	0	0	0	0	0	0	0	0	0	0	0
CCC(CC)/C=N/N1CCN(CC1)c2nc(=O)c3cc(cc(c3s2)N(=O)=O)C(F)(F)F	NA	NA		6,28	Active	Covalent	Benzothiazinones	0.5879	3.063	6.132	-0.6584	-	yes	high	4.206	457.5	0	8	94.62	0.2121	7	0	Mutagenic	NA	0.072	0.084	0.046	0.114	0.134	0.01	0.54	0	0	0	0	0	0	0	0	0	0	0	0	0	0	0	0	0	0
CC(C)/C=N/N1CCN(CC1)c2nc(=O)c3cc(cc(c3s2)N(=O)=O)C(F)(F)F	NA	NA	1412	5,85	Active	Covalent	Benzothiazinones	0.9464	2.721	5.89	-0.6801	-	yes	high	3.532	429.4	0	8	94.62	0.1613	5	0	Mutagenic	NA	0.084	0.09	0.044	0.108	0.136	0.008	0.53	0	0	0	0	0	0	0	0	0	0	0	0	0	0	0	0	0	0
Cc1ccc(cc1)/C=N/N2CCN(CC2)c3nc(=O)c4cc(cc(c4s3)N(=O)=O)C(F)(F)F	NA	NA	<34	>7,47	Active	Covalent	Benzothiazinones	0.07863	3.259	6.241	-0.8031	-	yes	high	4.344	477.5	0	8	94.62	0.1389	5	0	Mutagenic	NA	0.054	0.104	0.03	0.114	0.168	0.004	0.526	0	0	0	0	0	0	0	0	0	0	0	0	0	0	0	0	0	0
COc1ccc(cc1)/C=N/N2CCN(CC2)c3nc(=O)c4cc(cc(c4s3)N(=O)=O)C(F)(F)F	NA	NA	59	7,23	Active	Covalent	Benzothiazinones	0.3513	3.112	6.229	-0.9028	-	yes	high	3.859	493.5	0	9	103.8	0.1622	6	0	Mutagenic	NA	0.064	0.104	0.05	0.05	0.178	0.004	0.55	0	0	0	0	0	0	0	0	0	0	0	0	0	0	0	0	0	0
CC(C)(C)c1ccc(cc1)/C=N/N2CCN(CC2)c3nc(=O)c4cc(cc(c4s3)N(=O)=O)C(F)(F)F	NA	NA	<31	>7,51	Active	Covalent	Benzothiazinones	-0.6929	3.433	6.349	-0.6904	-	yes	high	5.319	519.5	0	8	94.62	0.1538	6	0	Mutagenic	4.076496933	0.052	0.082	0.032	0.086	0.172	0	0.576	0	0	0	0	0	0	0	0	0	0	0	0	0	0	0	0	0	0
c1cc(ccc1/C=N/N2CCN(CC2)c3nc(=O)c4cc(cc(c4s3)N(=O)=O)C(F)(F)F)OC(F)(F)F	NA	NA	<29	>7,54	Active	Covalent	Benzothiazinones	0.05161	3.469	6.54	-0.6798	-	yes	high	4.447	547.4	0	9	103.8	0.175	7	0	Mutagenic	NA	0.054	0.1	0.052	0.066	0.166	0.006	0.556	0	0	0	0	0	0	0	0	0	0	0	0	0	0	0	0	0	0
c1cc(ccc1/C=N/N2CCN(CC2)c3nc(=O)c4cc(cc(c4s3)N(=O)=O)C(F)(F)F)C(F)(F)F	NA	NA	<30	>7,52	Active	Covalent	Benzothiazinones	0.04614	3.195	6.393	-0.6154	-	yes	high	4.631	531.4	0	8	94.62	0.1538	6	0	Mutagenic	4.241088108	0.044	0.088	0.036	0.106	0.17	0.004	0.552	0	0	0	0	0	0	0	0	0	0	0	0	0	0	0	0	0	0
c1c(cc(cc1F)F)/C=N/N2CCN(CC2)c3nc(=O)c4cc(cc(c4s3)N(=O)=O)C(F)(F)F	NA	NA	<32	>7,49	Active	Covalent	Benzothiazinones	-0.3909	2.786	6.438	-0.7503	-	yes	high	4.092	499.4	0	8	94.62	0.1351	5	0	Mutagenic	4.309449538	0.052	0.098	0.036	0.104	0.144	0.004	0.562	0	0	0	0	0	0	0	0	0	0	0	0	0	0	0	0	0	0
c1ccnc(c1)/C=N/N2CCN(CC2)c3nc(=O)c4cc(cc(c4s3)N(=O)=O)C(F)(F)F	NA	NA	254	6,6	Active	Covalent	Benzothiazinones	0.4573	2.749	5.826	-0.9326	-	yes	high	3.01	464.4	0	9	107.5	0.1429	5	0	Mutagenic	NA	0.07	0.096	0.038	0.088	0.146	0.01	0.552	0	0	0	0	0	0	0	0	0	0	0	0	0	0	0	0	0	0
c1cnccc1/C=N/N2CCN(CC2)c3nc(=O)c4cc(cc(c4s3)N(=O)=O)C(F)(F)F	NA	NA	1056	5,98	Active	Covalent	Benzothiazinones	0.4573	2.676	5.803	-0.9326	-	yes	high	3.01	464.4	0	9	107.5	0.1429	5	0	Mutagenic	NA	0.072	0.096	0.04	0.084	0.144	0.01	0.554	0	0	0	0	0	0	0	0	0	0	0	0	0	0	0	0	0	0
CN1CCN(CC1)c2nc(=O)c3cc(cc(c3s2)N(=O)=O)C(F)(F)F	NA	NA		6,18	Active	Covalent	Benzothiazinones	2.301	2.129	5.997	-0.4954	-	yes	low	2.606	374.3	0	7	82.26	0.1111	3	0	Mutagenic	NA	0.106	0.082	0.136	0.032	0.204	0.008	0.432	0	0	0	0	0	0	0	0	0	0	0	0	0	0	0	0	0	0
CCN1CCN(CC1)c2nc(=O)c3cc(cc(c3s2)N(=O)=O)C(F)(F)F	NA	NA		6,83	Active	Covalent	Benzothiazinones	2	2.384	6.124	-0.4824	-	yes	low	2.987	388.4	0	7	82.26	0.1429	4	0	Mutagenic	NA	0.092	0.074	0.122	0.028	0.204	0.008	0.472	0	0	0	0	0	0	0	0	0	0	0	0	0	0	0	0	0	0
CCCN1CCN(CC1)c2nc(=O)c3cc(cc(c3s2)N(=O)=O)C(F)(F)F	NA	NA		8,04	Active	Covalent	Benzothiazinones	1.785	2.619	6.284	-0.4637	-	yes	low	3.432	402.4	0	7	82.26	0.1724	5	0	Mutagenic	NA	0.08	0.068	0.106	0.024	0.202	0.008	0.512	0	0	0	0	0	0	0	0	0	0	0	0	0	0	0	0	0	0
CCCCN1CCN(CC1)c2nc(=O)c3cc(cc(c3s2)N(=O)=O)C(F)(F)F	NA	NA		8,34	Active	Covalent	Benzothiazinones	1.654	2.806	6.438	-0.4512	-	yes	high	3.775	416.4	0	7	82.26	0.2	6	0	Mutagenic	NA	0.06	0.066	0.094	0.022	0.188	0.008	0.562	0	0	0	0	0	0	0	0	0	0	0	0	0	0	0	0	0	0
CC(C)CN1CCN(CC1)c2nc(=O)c3cc(cc(c3s2)N(=O)=O)C(F)(F)F	NA	NA		8,34	Active	Covalent	Benzothiazinones	1.6	2.912	6.282	-0.3693	-	yes	low	3.744	416.4	0	7	82.26	0.1667	5	0	Mutagenic	NA	0.052	0.06	0.124	0.024	0.206	0.006	0.528	0	0	0	0	0	0	0	0	0	0	0	0	0	0	0	0	0	0
CCC(CC)N1CCN(CC1)c2nc(=O)c3cc(cc(c3s2)N(=O)=O)C(F)(F)F	NA	NA		9,07	Active	Covalent	Benzothiazinones	1.452	2.894	6.452	-0.3657	-	yes	low	4.148	430.4	0	7	82.26	0.1935	6	0	Mutagenic	NA	0.048	0.06	0.112	0.02	0.17	0.006	0.584	0	0	0	0	0	0	0	0	0	0	0	0	0	0	0	0	0	0
CCC(C)N1CCN(CC1)c2nc(=O)c3cc(cc(c3s2)N(=O)=O)C(F)(F)F	NA	NA		9,05	Active	Covalent	Benzothiazinones	1.586	2.716	6.324	-0.3769	-	yes	low	3.816	416.4	0	7	82.26	0.1667	5	0	Mutagenic	NA	0.048	0.06	0.116	0.016	0.194	0.006	0.56	0	0	0	0	0	0	0	0	0	0	0	0	0	0	0	0	0	0
c1c(cc(c2c1c(=O)nc(s2)N3CCN(CC3)CCC4CCCCC4)N(=O)=O)C(F)(F)F	NA	NA		9,4	Active	Covalent	Benzothiazinones	1.103	3.215	6.894	-0.4489	-	yes	high	4.986	470.5	0	7	82.26	0.1714	6	0	Mutagenic	NA	0.034	0.058	0.09	0.036	0.194	0.008	0.58	0	0	0	0	0	0	0	0	0	0	0	0	0	0	0	0	0	0
CCCC(C)N1CCN(CC1)c2nc(=O)c3cc(cc(c3s2)N(=O)=O)C(F)(F)F	NA	NA		9,36	Active	Covalent	Benzothiazinones	1.456	2.912	6.502	-0.3644	-	yes	low	4.172	430.4	0	7	82.26	0.1935	6	0	Mutagenic	NA	0.04	0.062	0.108	0.02	0.17	0.006	0.594	0	0	0	0	0	0	0	0	0	0	0	0	0	0	0	0	0	0
CCCCCCCN1CCN(CC1)c2nc(=O)c3cc(cc(c3s2)N(=O)=O)C(F)(F)F	NA	NA		9,39	Active	Covalent	Benzothiazinones	1.224	3.223	6.886	-0.4006	-	yes	high	5.071	458.5	0	7	82.26	0.2727	9	0	Mutagenic	NA	0.048	0.056	0.1	0.032	0.158	0.01	0.596	0	0	0	0	0	0	0	0	0	0	0	0	0	0	0	0	0	0
c1ccc(cc1)COCCCN2CCN(CC2)c3nc(=O)c4cc(cc(c4s3)N(=O)=O)C(F)(F)F	NA	NA		8,53	Active	Covalent	Benzothiazinones	0.8093	3.566	6.866	-0.5645	-	yes	high	4.278	508.5	0	8	91.49	0.2368	9	0	Mutagenic	NA	0.022	0.06	0.082	0.032	0.152	0.004	0.648	0	0	0	0	0	0	0	0	0	0	0	0	0	0	0	0	0	0
c1ccc(cc1)CCCCN2CCN(CC2)c3nc(=O)c4cc(cc(c4s3)N(=O)=O)C(F)(F)F	NA	NA		9,12	Active	Covalent	Benzothiazinones	0.7868	3.637	7.026	-0.4733	-	yes	high	4.765	492.5	0	7	82.26	0.2162	8	0	Mutagenic	NA	0.032	0.052	0.076	0.036	0.17	0.004	0.63	0	0	0	0	0	0	0	0	0	0	0	0	0	0	0	0	0	0
c1c(cc(c2c1c(=O)nc(s2)N3CCN(CC3)C4CCCCC4)N(=O)=O)C(F)(F)F	NA	NA		8,77	Active	Covalent	Benzothiazinones	1.306	2.754	6.667	-0.4754	-	yes	low	4.412	442.5	0	7	82.26	0.1212	4	0	Mutagenic	NA	0.04	0.062	0.09	0.026	0.22	0.008	0.554	0	0	0	0	0	0	0	0	0	0	0	0	0	0	0	0	0	0
c1c(cc(c2c1c(=O)nc(s2)N3CCN(CC3)CC4CCCCC4)N(=O)=O)C(F)(F)F	NA	NA		>9,38	Active	Covalent	Benzothiazinones	1.199	3.099	6.737	-0.4589	-	yes	high	4.659	456.5	0	7	82.26	0.1471	5	0	Mutagenic	NA	0.036	0.064	0.088	0.038	0.206	0.008	0.56	0	0	0	0	0	0	0	0	0	0	0	0	0	0	0	0	0	0
c1c(cc(c2c1c(=S)nc(s2)N3CCCCC3)N(=O)=O)N(=O)=O	NA	NA		4,9	Not Active	Covalent	Benzothiazinones	-0.1941	2.267	5.797	-0.5659	-	yes	low	3.786	352.4	0	8	107.8	0.12	3	0	Mutagenic	NA	0.134	0.132	0.02	0.168	0.062	0.03	0.454	0	0	0	0	0	0	0	0	0	0	0	0	0	0	0	0	0	0
c1c(cc(c2c1c(=S)nc(s2)N3CCOCC3)N(=O)=O)N(=O)=O	NA	NA	25	4,6	Not Active	Covalent	Benzothiazinones	0.7759	2.058	5.432	-0.6794	-	yes	low	2.558	354.4	0	9	117	0.12	3	0	Mutagenic	NA	0.15	0.13	0.02	0.148	0.076	0.042	0.434	0	0	0	0	0	0	0	0	0	0	0	0	0	0	0	0	0	0
CCNc1nc(=S)c2cc(cc(c2s1)N(=O)=O)N(=O)=O	NA	NA		5,2	Active	Covalent	Benzothiazinones	0.8963	1.592	5.264	-0.6968	-	no	low	3.128	312.3	1	8	116.6	0.1905	4	0	Mutagenic	NA	0.254	0.094	0.006	0.22	0.05	0.04	0.336	0	0	0	0	0	0	0	0	0	0	0	0	0	0	0	0	0	0
c1c(cc(c2c1c(=S)nc(s2)N3CCOCC3)N(=O)=O)C(F)(F)F	NA	NA		4,9	Not Active	Covalent	Benzothiazinones	0.4552	2.667	5.788	-0.3726	-	yes	low	3.996	377.4	0	6	71.18	0.1154	3	0	Mutagenic	NA	0.11	0.104	0.04	0.11	0.132	0.034	0.47	0	0	0	0	0	0	0	0	0	0	0	0	0	0	0	0	0	0
CC1COC2(O1)CCN(CC2)c3nc(=S)c4cc(cc(c4s3)N(=O)=O)C(F)(F)F	NA	NA	<0.1	>7	Active	Covalent	Benzothiazinones	-0.6146	2.857	5.993	-0.471	-	yes	high	3.467	447.5	0	7	80.41	0.09375	3	0	Mutagenic	NA	0.066	0.108	0.034	0.08	0.138	0.022	0.552	0	0	0	0	0	0	0	0	0	0	0	0	0	0	0	0	0	0
c1c(cc(c2c1c(=S)nc(s2)N3CCN(CC3)CC4CCCCC4)N(=O)=O)C(F)(F)F	NA	NA	<0.1	>7	Active	Covalent	Benzothiazinones	0.4491	3.345	6.965	-0.1988	-	yes	high	5.829	472.5	0	6	65.19	0.1471	5	0	Mutagenic	NA	0.044	0.068	0.088	0.036	0.228	0.006	0.53	0	0	0	0	0	0	0	0	0	0	0	0	0	0	0	0	0	0
c1c(cc(c2c1c(=S)nc(s2)N3CCC4(CC3)OCCO4)N(=O)=O)C(F)(F)F	NA	NA	46	7,34	Active	Covalent	Benzothiazinones	-0.2096	2.764	6.028	-0.4645	-	yes	low	3.115	433.4	0	7	80.41	0.09677	3	0	Mutagenic	NA	0.086	0.102	0.032	0.08	0.138	0.028	0.534	0	0	0	0	0	0	0	0	0	0	0	0	0	0	0	0	0	0
CC1COC2(O1)CCN(CC2)c3nc(=O)c4cc(cc(c4s3)N(=O)=O)C(F)(F)F	NA	NA		8,64	Active	Covalent	Benzothiazinones	0.5089	2.638	5.806	-0.7181	-	yes	low	2.672	431.4	0	8	97.48	0.09375	3	0	Mutagenic	NA	0.088	0.102	0.038	0.074	0.14	0.024	0.534	0	0	0	0	0	0	0	0	0	0	0	0	0	0	0	0	0	0
C[C@H]1COC2(O1)CCN(CC2)c3nc(=O)c4cc(cc(c4s3)N(=O)=O)C(F)(F)F	NA	NA		8,64	Active	Covalent	Benzothiazinones	0.4382	2.646	5.811	-0.7022	-	yes	low	2.672	431.4	0	8	97.48	0.09375	3	0	Mutagenic	NA	0.09	0.1	0.04	0.068	0.142	0.022	0.538	0	0	0	0	0	0	0	0	0	0	0	0	0	0	0	0	0	0
C[C@@H]1COC2(O1)CCN(CC2)c3nc(=O)c4cc(cc(c4s3)N(=O)=O)C(F)(F)F	NA	NA		8,64	Active	Covalent	Benzothiazinones	0.4382	2.646	5.811	-0.7022	-	yes	low	2.672	431.4	0	8	97.48	0.09375	3	0	Mutagenic	NA	0.09	0.1	0.04	0.068	0.142	0.022	0.538	0	0	0	0	0	0	0	0	0	0	0	0	0	0	0	0	0	0
O=C1N=C(N(CC2)CCC32OCC(C)O3)SC4=C(NO)C=C(C(F)(F)F)C=C14	NA	NA		5,92	Active	Covalent	Benzothiazinones	1.276	2.395	5.8	-0.8631	-	yes	low	2.23	417.4	2	7	83.92	0.09677	3	0	Non-mutagenic	NA	0.148	0.076	0.036	0.078	0.19	0.032	0.44	0	0	0	0	0	0	0	0	0	0	0	0	0	0	0	0	0	0
O=C1N=C(N(CC2)CCC32OC[C@H](C)O3)SC4=C(N)C=C(C(F)(F)F)C=C14	NA	NA		5,9	Active	Covalent	Benzothiazinones	1.174	2.667	5.587	-0.6688	-	yes	low	2.351	401.4	1	6	77.68	0.06667	2	0	Non-mutagenic	NA	0.15	0.084	0.032	0.056	0.18	0.036	0.462	0	0	0	0	0	0	0	0	0	0	0	0	0	0	0	0	0	0
O=C1N=C(N(CC2)CCC32OC[C@@H](C)O3)SC4=C(N)C=C(C(F)(F)F)C=C14	NA	NA		<4,90	Not Active	Covalent	Benzothiazinones	1.174	2.667	5.587	-0.6688	-	yes	low	2.351	401.4	1	6	77.68	0.06667	2	0	Non-mutagenic	NA	0.15	0.084	0.032	0.056	0.18	0.036	0.462	0	0	0	0	0	0	0	0	0	0	0	0	0	0	0	0	0	0
C[C@H]1COC2(O1)CCN(CC2)c3nc(=O)c4cc(cc(c4s3)N(=O)=O)C#N	NA	NA		6,89	Active	Covalent	Benzothiazinones	0.9466	2.269	5.553	-0.8814	-	yes	low	1.814	388.4	0	9	121.3	0.1	3	0	Mutagenic	NA	0.12	0.112	0.04	0.1	0.112	0.028	0.488	0	0	0	0	0	0	0	0	0	0	0	0	0	0	0	0	0	0
c1c(cc(c2c1c(=O)nc(s2)N3CCC4(CC3)OCCCO4)N(=O)=O)C#N	NA	NA		6,89	Active	Covalent	Benzothiazinones	1.196	2.308	5.68	-0.8909	-	yes	low	1.635	388.4	0	9	121.3	0.1	3	0	Mutagenic	NA	0.128	0.122	0.038	0.114	0.11	0.03	0.458	0	0	0	0	0	0	0	0	0	0	0	0	0	0	0	0	0	0
CC1(COC2(O1)CCN(CC2)c3nc(=O)c4cc(cc(c4s3)N(=O)=O)C(F)(F)F)C	NA	NA		8,44	Active	Covalent	Benzothiazinones	0.3227	2.765	5.857	-0.701	-	yes	low	2.886	445.4	0	8	97.48	0.09091	3	0	Mutagenic	NA	0.102	0.086	0.038	0.068	0.138	0.016	0.552	0	0	0	0	0	0	0	0	0	0	0	0	0	0	0	0	0	0
c1c(cc(c2c1c(=O)nc(s2)N3CCC4(CC3)OCCO4)N(=O)=O)C(F)(F)F	NA	NA		7,84	Active	Covalent	Benzothiazinones	0.8341	2.542	5.842	-0.7084	-	yes	low	2.329	417.4	0	8	97.48	0.09677	3	0	Mutagenic	NA	0.11	0.098	0.034	0.08	0.138	0.028	0.512	0	0	0	0	0	0	0	0	0	0	0	0	0	0	0	0	0	0
CC1C(OC2(O1)CCN(CC2)c3nc(=O)c4cc(cc(c4s3)N(=O)=O)C(F)(F)F)C	NA	NA		6,95	Active	Covalent	Benzothiazinones	0.2104	2.732	5.814	-0.7186	-	yes	low	3.029	445.4	0	8	97.48	0.09091	3	0	Mutagenic	NA	0.092	0.096	0.038	0.064	0.134	0.014	0.562	0	0	0	0	0	0	0	0	0	0	0	0	0	0	0	0	0	0
CC1COC2(CCN(CC2)c3nc(=O)c4cc(cc(c4s3)N(=O)=O)C(F)(F)F)OC1	NA	NA		6,95	Active	Covalent	Benzothiazinones	0.3052	2.977	5.894	-0.7062	-	yes	low	3.23	445.4	0	8	97.48	0.09091	3	0	Mutagenic	NA	0.084	0.108	0.046	0.08	0.134	0.024	0.524	0	0	0	0	0	0	0	0	0	0	0	0	0	0	0	0	0	0
CC1(COC2(CCN(CC2)c3nc(=O)c4cc(cc(c4s3)N(=O)=O)C(F)(F)F)OC1)C	NA	NA		7,26	Active	Covalent	Benzothiazinones	-0.09152	3.179	5.918	-0.6901	-	yes	high	3.407	459.4	0	8	97.48	0.08824	3	0	Mutagenic	NA	0.082	0.098	0.042	0.082	0.12	0.014	0.562	0	0	0	0	0	0	0	0	0	0	0	0	0	0	0	0	0	0
c1cc(ccc1N2CCN(CC2)c3nc(=O)c4cc(cc(c4s3)N(=O)=O)C(F)(F)F)F	NA	NA		6,96	Active	Covalent	Benzothiazinones	0.09483	3.083	6.654	-0.5923	-	yes	high	4.251	454.4	0	7	82.26	0.1176	4	0	Mutagenic	NA	0.054	0.096	0.044	0.13	0.134	0.016	0.526	0	0	0	0	0	0	0	0	0	0	0	0	0	0	0	0	0	0
CC1COC2(O1)CCN(CC2)c3nc(=O)c4cc(cc(c4s3)N(=O)=O)Cl	NA	NA		8,6	Active	Covalent	Benzothiazinones	0.905	2.723	5.581	-0.7726	-	yes	low	2.38	397.8	0	8	97.48	0.06897	2	0	Mutagenic	NA	0.13	0.122	0.04	0.1	0.112	0.03	0.466	0	0	0	0	0	0	0	0	0	0	0	0	0	0	0	0	0	0
c1c(cc(c2c1c(=O)nc(s2)N3CCC4(CC3)OCCO4)N(=O)=O)Cl	NA	NA		7,19	Active	Covalent	Benzothiazinones	1.256	2.594	5.615	-0.7632	-	yes	low	2.019	383.8	0	8	97.48	0.07143	2	0	Mutagenic	NA	0.152	0.122	0.032	0.104	0.106	0.034	0.45	0	0	0	0	0	0	0	0	0	0	0	0	0	0	0	0	0	0
CCN(Cc1ccccc1)c2nc(=O)c3cc(cc(c3s2)N(=O)=O)C(F)(F)F	NA	NA		8,31	Active	Covalent	Benzothiazinones	0.08752	3.529	6.024	-0.5856	-	no	high	4.554	409.4	0	6	79.02	0.2	6	0	Mutagenic	NA	0.076	0.108	0.04	0.116	0.088	0.006	0.566	0	0	0	0	0	0	0	0	0	0	0	0	0	0	0	0	0	0
c1ccc(cc1)CCN2CCN(CC2)c3nc(=O)c4cc(cc(c4s3)N(=O)=O)C(F)(F)F	NA	NA		7,97	Active	Covalent	Benzothiazinones	0.8311	3.4	6.799	-0.4883	-	yes	high	4.336	464.5	0	7	82.26	0.1714	6	0	Mutagenic	NA	0.05	0.08	0.096	0.046	0.18	0.004	0.544	0	0	0	0	0	0	0	0	0	0	0	0	0	0	0	0	0	0
COc1ccccc1N2CCN(CC2)c3nc(=O)c4cc(cc(c4s3)N(=O)=O)C(F)(F)F	NA	NA		7,97	Active	Covalent	Benzothiazinones	0.2666	3.399	6.187	-0.5859	-	yes	high	4.029	466.4	0	8	91.49	0.1429	5	0	Mutagenic	NA	0.078	0.102	0.044	0.05	0.168	0.016	0.542	0	0	0	0	0	0	0	0	0	0	0	0	0	0	0	0	0	0
CN(Cc1cccc(c1)F)c2nc(=O)c3cc(cc(c3s2)N(=O)=O)C(F)(F)F	NA	NA	6	8,22	Active	Covalent	Benzothiazinones	0.05681	3.09	6.102	-0.5794	-	no	high	4.288	413.3	0	6	79.02	0.1667	5	0	Mutagenic	NA	0.106	0.114	0.024	0.124	0.074	0.008	0.55	0	0	0	0	0	0	0	0	0	0	0	0	0	0	0	0	0	0
CN(Cc1cccc(c1)Cl)c2nc(=O)c3cc(cc(c3s2)N(=O)=O)C(F)(F)F	NA	NA		8,55	Active	Covalent	Benzothiazinones	0.1133	3.643	5.882	-0.5695	-	no	high	4.569	429.8	0	6	79.02	0.1667	5	0	Mutagenic	NA	0.104	0.104	0.026	0.13	0.08	0.008	0.548	0	0	0	0	0	0	0	0	0	0	0	0	0	0	0	0	0	0
Cc1cccc(c1)CN(C)c2nc(=O)c3cc(cc(c3s2)N(=O)=O)C(F)(F)F	NA	NA		8,54	Active	Covalent	Benzothiazinones	0.232	3.381	5.876	-0.5991	-	no	high	4.566	409.4	0	6	79.02	0.1667	5	0	Mutagenic	NA	0.102	0.11	0.024	0.142	0.098	0.002	0.522	0	0	0	0	0	0	0	0	0	0	0	0	0	0	0	0	0	0
CN(Cc1cccc(c1)OC)c2nc(=O)c3cc(cc(c3s2)N(=O)=O)C(F)(F)F	NA	NA	>23	>7,64	Active	Covalent	Benzothiazinones	0.4974	3.121	5.863	-0.7056	-	no	high	4.033	425.4	0	7	88.25	0.1935	6	0	Mutagenic	NA	0.108	0.136	0.03	0.086	0.12	0.006	0.514	0	0	0	0	0	0	0	0	0	0	0	0	0	0	0	0	0	0
c1c(cc(c2c1c(=O)nc(s2)N3CCC4(CC3)OCCO4)N(=O)=O)N(=O)=O	NA	NA		7,5	Active	Covalent	Benzothiazinones	1.151	2.005	5.509	-0.8941	-	yes	low	1.537	394.4	0	11	143.3	0.1	3	0	Mutagenic	NA	0.138	0.11	0.03	0.104	0.106	0.024	0.488	0	0	0	0	0	0	0	0	0	0	0	0	0	0	0	0	0	0
CC1COC2(O1)CCN(CC2)c3nc(=O)c4cc(cc(c4s3)N(=O)=O)N(=O)=O	NA	NA		7,51	Active	Covalent	Benzothiazinones	0.824	2.113	5.474	-0.905	-	yes	low	1.885	408.4	0	11	143.3	0.09677	3	0	Mutagenic	NA	0.122	0.112	0.03	0.1	0.116	0.022	0.498	0	0	0	0	0	0	0	0	0	0	0	0	0	0	0	0	0	0
c1cc2c(c(c1)N(=O)=O)sc(nc2=O)N3CCC4(CC3)OCCO4	NA	NA		<5,54	Not Active	Covalent	Benzothiazinones	1.915	2.245	5.62	-0.7482	-	yes	low	1.615	349.4	0	8	97.48	0.07407	2	0	Mutagenic	NA	0.156	0.152	0.032	0.092	0.1	0.034	0.434	0	0	0	0	0	0	0	0	0	0	0	0	0	0	0	0	0	0
O=C1N=C(N(CC2)CCC32OCC(C)O3)SC4=C(C#N)C=C(C#N)C=C14	NA	NA		<5,57	Not Active	Covalent	Benzothiazinones	1.402	2.333	5.588	-0.8693	-	yes	low	1.75	368.4	0	7	99.24	0.1034	3	0	Non-mutagenic	NA	0.182	0.1	0.036	0.084	0.15	0.024	0.424	0	0	0	0	0	0	0	0	0	0	0	0	0	0	0	0	0	0
CCN(CC)c1nc(=O)c2cc(cc(c2o1)N(=O)=O)N(=O)=O	NA	NA		<5,79	Not Active	Covalent	Benzothiazinones	1.865	1.89	5.117	-0.8041	-	no	low	1.604	308.2	0	10	138	0.2174	5	0	Mutagenic	NA	0.226	0.134	0.028	0.142	0.082	0.024	0.364	0	0	0	0	0	0	0	0	0	0	0	0	0	0	0	0	0	0
c1c(cc(c2c1c(=O)nc(o2)N3CCCC3)N(=O)=O)N(=O)=O	NA	NA		<5,79	Not Active	Covalent	Benzothiazinones	1.743	1.722	5.237	-0.8505	-	no	low	1.21	306.2	0	10	138	0.125	3	0	Mutagenic	NA	0.206	0.118	0.024	0.15	0.07	0.028	0.404	0	0	0	0	0	0	0	0	0	0	0	0	0	0	0	0	0	0
c1c(cc(c2c1c(=O)nc(s2)N3CCC4(CC3)OCCO4)N(=O)=O)C#N	NA	NA		6,36	Active	Covalent	Benzothiazinones	1.363	2.131	5.582	-0.8854	-	yes	low	1.454	374.4	0	9	121.3	0.1034	3	0	Mutagenic	NA	0.136	0.114	0.036	0.104	0.11	0.028	0.472	0	0	0	0	0	0	0	0	0	0	0	0	0	0	0	0	0	0
CC1COC2(O1)CCN(CC2)c3nc(=O)c4cc(cc(c4s3)N(=O)=O)C#N	NA	NA		6,08	Active	Covalent	Benzothiazinones	1.019	2.261	5.547	-0.8965	-	yes	low	1.814	388.4	0	9	121.3	0.1	3	0	Mutagenic	NA	0.118	0.12	0.036	0.102	0.114	0.026	0.484	0	0	0	0	0	0	0	0	0	0	0	0	0	0	0	0	0	0
c1ccc(cc1)C2CCN(CC2)c3nc(=O)c4cc(cc(c4s3)N(=O)=O)C(F)(F)F	NA	NA		7,5	Active	Covalent	Benzothiazinones	-0.3342	3.605	6.373	-0.6497	-	yes	high	4.976	435.4	0	6	79.02	0.1212	4	0	Mutagenic	NA	0.046	0.108	0.036	0.106	0.128	0.014	0.562	0	0	0	0	0	0	0	0	0	0	0	0	0	0	0	0	0	0
c1cc(ccc1C2CCN(CC2)c3nc(=O)c4cc(cc(c4s3)N(=O)=O)C(F)(F)F)Cl	NA	NA		8,05	Active	Covalent	Benzothiazinones	-0.7383	4.032	6.519	-0.6213	-	yes	high	5.369	469.9	0	6	79.02	0.1176	4	0	Mutagenic	NA	0.038	0.116	0.04	0.13	0.128	0.016	0.532	0	0	0	0	0	0	0	0	0	0	0	0	0	0	0	0	0	0
Cc1ccc(cc1)C2CCN(CC2)c3nc(=O)c4cc(cc(c4s3)N(=O)=O)C(F)(F)F	NA	NA		7,77	Active	Covalent	Benzothiazinones	-0.6271	3.785	6.526	-0.6496	-	yes	high	5.377	449.4	0	6	79.02	0.1176	4	0	Mutagenic	NA	0.04	0.114	0.036	0.116	0.146	0.012	0.536	0	0	0	0	0	0	0	0	0	0	0	0	0	0	0	0	0	0
c1cc(cc(c1)F)C2CCN(CC2)c3nc(=O)c4cc(cc(c4s3)N(=O)=O)C(F)(F)F	NA	NA		7,47	Active	Covalent	Benzothiazinones	-0.7208	3.446	6.579	-0.6315	-	yes	high	5.071	453.4	0	6	79.02	0.1176	4	0	Mutagenic	NA	0.046	0.118	0.036	0.118	0.132	0.014	0.536	0	0	0	0	0	0	0	0	0	0	0	0	0	0	0	0	0	0
c1cc(c(cc1C2CCN(CC2)c3nc(=O)c4cc(cc(c4s3)N(=O)=O)C(F)(F)F)F)F	NA	NA		7,77	Active	Covalent	Benzothiazinones	-0.9929	3.232	6.823	-0.6074	-	yes	high	5.066	471.4	0	6	79.02	0.1143	4	0	Mutagenic	NA	0.046	0.126	0.04	0.13	0.124	0.014	0.52	0	0	0	0	0	0	0	0	0	0	0	0	0	0	0	0	0	0
c1ccc(cc1)CC2CCN(CC2)c3nc(=O)c4cc(cc(c4s3)N(=O)=O)C(F)(F)F	NA	NA		7,21	Active	Covalent	Benzothiazinones	-0.5382	3.703	6.47	-0.6277	-	yes	high	5.316	449.4	0	6	79.02	0.1471	5	0	Mutagenic	NA	0.04	0.114	0.032	0.104	0.122	0.01	0.578	0	0	0	0	0	0	0	0	0	0	0	0	0	0	0	0	0	0
Cc1cccc(c1)C2CCN(CC2)c3nc(=O)c4cc(cc(c4s3)N(=O)=O)C(F)(F)F	NA	NA		7,77	Active	Covalent	Benzothiazinones	-0.6271	3.75	6.363	-0.6496	-	yes	high	5.377	449.4	0	6	79.02	0.1176	4	0	Mutagenic	NA	0.044	0.116	0.034	0.106	0.14	0.012	0.548	0	0	0	0	0	0	0	0	0	0	0	0	0	0	0	0	0	0
c1ccc(c(c1)C2CCN(CC2)c3nc(=O)c4cc(cc(c4s3)N(=O)=O)C(F)(F)F)F	NA	NA		7,81	Active	Covalent	Benzothiazinones	-0.7208	3.44	6.597	-0.6245	-	yes	high	5.071	453.4	0	6	79.02	0.1176	4	0	Mutagenic	NA	0.042	0.114	0.034	0.112	0.134	0.016	0.548	0	0	0	0	0	0	0	0	0	0	0	0	0	0	0	0	0	0
COCCN1CCN(CC1)C(=O)c2n(=O)c3cc(cc(c3s2)N(=O)=O)C(F)(F)F	0,027	7,57	69	7,16	Active	Covalent	Nitrobenzothiazoles	2.814	1.475	5.896	-0.7085	-	yes	low	2.07	434.4	0	9	104.1	0.2258	7	0	Mutagenic	NA	0.052	0.076	0.128	0.02	0.146	0.004	0.574	0	0	0	0	0	0	0	0	0	0	0	0	0	0	0	0	0	0
c1c(cc(c2c1n(=O)c(s2)C(=O)N3CCCCC3)N(=O)=O)C(F)(F)F	0,095	7,02		7,1	Active	Covalent	Nitrobenzothiazoles	1.358	3.082	5.642	-0.6661	-	no	low	3.082	375.3	0	7	91.59	0.1481	4	0	Mutagenic	4.619788758	0.112	0.122	0.018	0.126	0.11	0.018	0.494	0	0	0	0	0	0	0	0	0	0	0	0	0	0	0	0	0	0
c1ccnc(c1)CNC(=O)c2n(=O)c3cc(cc(c3s2)N(=O)=O)C(F)(F)F	0,026	7,59		7,3	Active	Covalent	Nitrobenzothiazoles	0.5325	2.814	4.546	-0.7946	-	no	high	2.814	398.3	1	8	113.3	0.2069	6	0	Mutagenic	NA	0.114	0.132	0.018	0.226	0.058	0.01	0.442	0	0	0	0	0	0	0	0	0	0	0	0	0	0	0	0	0	0
c1cc(cnc1)CNC(=O)c2n(=O)c3cc(cc(c3s2)N(=O)=O)C(F)(F)F	NA	NA	75	7,12	Active	Covalent	Nitrobenzothiazoles	0.5325	2.814	4.533	-0.7946	-	no	high	2.814	398.3	1	8	113.3	0.2069	6	0	Mutagenic	NA	0.114	0.118	0.016	0.224	0.06	0.012	0.456	0	0	0	0	0	0	0	0	0	0	0	0	0	0	0	0	0	0
C[C@@H](C(=O)N1CCCC1)NC(=O)c2n(=O)c3cc(cc(c3s2)N(=O)=O)C(F)(F)F	0,06	7,22	46	7,34	Active	Covalent	Nitrobenzothiazoles	1.639	2.618	4.679	-1.053	-	yes	low	2.618	432.4	1	9	120.7	0.2258	7	0	Mutagenic	NA	0.088	0.152	0.04	0.128	0.12	0.006	0.466	0	0	0	0	0	0	0	0	0	0	0	0	0	0	0	0	0	0
c1c(cc(c2c1n(=O)c(s2)C3=NCCO3)N(=O)=O)C(F)(F)F	0,276	6,56		5,92	Active	Covalent	Nitrobenzothiazoles	1.813	2.809	5.04	-0.6878	-	no	low	2.809	333.2	0	7	92.87	0.125	3	0	Mutagenic	NA	0.176	0.146	0.01	0.138	0.084	0.018	0.428	0	0	0	0	0	0	0	0	0	0	0	0	0	0	0	0	0	0
COCCN1CCN(CC1)C(=O)c2nc3cc(cc(c3s2)N(=O)=O)C(F)(F)F	0,247	6,61	502	6,3	Active	Covalent	Nitrobenzothiazoles	2.824	1.553	5.955	-0.6039	-	yes	low	2.427	418.4	0	8	91.49	0.2333	7	0	Mutagenic	4.045757491	0.07	0.072	0.11	0.022	0.15	0.004	0.572	0	0	0	0	0	0	0	0	0	0	0	0	0	0	0	0	0	0
c1cc(c2c(c1C(F)(F)F)nc(s2)C(=O)N3CCCCC3)N(=O)=O	0,213	6,67	1948	5,71	Active	Covalent	Nitrobenzothiazoles	1.379	3.491	5.811	-0.5399	-	no	low	3.491	359.3	0	6	79.02	0.1538	4	0	Mutagenic	NA	0.1	0.124	0.024	0.126	0.13	0.012	0.484	0	0	0	0	0	0	0	0	0	0	0	0	0	0	0	0	0	0
c1ccnc(c1)CNC(=O)c2nc3cc(cc(c3s2)N(=O)=O)C(F)(F)F	0,452	6,34	157	6,8	Active	Covalent	Nitrobenzothiazoles	0.8801	2.975	4.833	-0.7155	-	no	high	2.975	382.3	1	7	100.7	0.2143	6	0	Mutagenic	NA	0.114	0.114	0.016	0.212	0.066	0.008	0.47	0	0	0	0	0	0	0	0	0	0	0	0	0	0	0	0	0	0
c1cc(c2c(c1C(F)(F)F)nc(s2)C(=O)N3CCOCC3)N(=O)=O	0,3	6,52	277	6,56	Active	Covalent	Nitrobenzothiazoles	2.039	2.394	5.437	-0.6666	-	yes	low	2.394	361.3	0	7	88.25	0.1538	4	0	Mutagenic	NA	0.122	0.124	0.03	0.118	0.138	0.02	0.448	0	0	0	0	0	0	0	0	0	0	0	0	0	0	0	0	0	0
Cc1c(cc2c(c1N(=O)=O)sc(n2)C(=O)N3CCN(CC3)CCOC)C(F)(F)F	1,7	5,77	4625	5,33	Active	Covalent	Nitrobenzothiazoles	2.638	1.706	5.942	-0.5874	-	yes	low	2.807	432.4	0	8	91.49	0.2258	7	0	Mutagenic	NA	0.084	0.072	0.1	0.014	0.152	0.002	0.576	0	0	0	0	0	0	0	0	0	0	0	0	0	0	0	0	0	0
Cc1c(cc2c(c1N(=O)=O)sc(n2)C(=O)N3CCCCC3)C(F)(F)F	2,2	5,66		6,17	Active	Covalent	Nitrobenzothiazoles	1.089	3.907	5.697	-0.5329	-	no	low	3.907	373.4	0	6	79.02	0.1481	4	0	Mutagenic	NA	0.124	0.106	0.016	0.126	0.124	0.004	0.5	0	0	0	0	0	0	0	0	0	0	0	0	0	0	0	0	0	0
Cc1c(cc2c(c1N(=O)=O)sc(n2)C(=O)NCc3ccccn3)C(F)(F)F	1,2	5,92	757	6,12	Active	Covalent	Nitrobenzothiazoles	0.5909	3.376	4.822	-0.7063	-	no	high	3.376	396.3	1	7	100.7	0.2069	6	0	Mutagenic	NA	0.094	0.104	0.014	0.208	0.064	0.002	0.514	0	0	0	0	0	0	0	0	0	0	0	0	0	0	0	0	0	0
O=C(C1=NC2=CC(C(F)(F)F)=CC=C2S1)NCC3=NC=CC=C3	>100	4	>95	<4,02	Not Active	Covalent	Nitrobenzothiazoles	1.58	3.079	4.916	-0.4686	+	no	high	3.079	337.3	1	4	54.88	0.2	5	0	Non-mutagenic	NA	0.16	0.132	0.024	0.178	0.062	0.026	0.418	0	0	0	0	0	0	0	0	0	0	0	0	0	0	0	0	0	0
c1c(cc(c2c1nc(s2)C(=O)N3CCCCC3)N(=O)=O)C#N	1,8	5,74	3162	5,5	Active	Covalent	Nitrobenzothiazoles	1.82	2.001	5.379	-0.8443	-	no	low	2.001	316.3	0	7	102.8	0.1667	4	0	Mutagenic	NA	0.168	0.13	0.018	0.166	0.096	0.012	0.41	0	0	0	0	0	0	0	0	0	0	0	0	0	0	0	0	0	0
CNC(=O)c1cc2c(c(c1)N(=O)=O)sc(n2)C(=O)N3CCCCC3	53	4,28	9.485e+04	4,02	Not Active	Covalent	Nitrobenzothiazoles	2.701	1.37	4.864	-0.859	-	no	low	1.37	348.4	1	8	108.1	0.1923	5	0	Mutagenic	NA	0.12	0.124	0.024	0.174	0.13	0.008	0.42	0	0	0	0	0	0	0	0	0	0	0	0	0	0	0	0	0	0
Cc1c(cc2c(c1N(=O)=O)sc(n2)C(=O)N[C@@H](CCO)C(=O)N3CCCCC3)C(F)(F)F	1,2	5,92	1475	5,83	Active	Covalent	Nitrobenzothiazoles	1.839	2.968	5.136	-1.213	-	yes	low	2.968	474.5	2	9	128.3	0.2647	9	0	Mutagenic	NA	0.094	0.11	0.056	0.124	0.132	0.008	0.476	0	0	0	0	0	0	0	0	0	0	0	0	0	0	0	0	0	0
c1c(cc(c2c1nc(s2)C3=NCCO3)N(=O)=O)C(F)(F)F	NA	NA	3153	5,5	Active	Covalent	Nitrobenzothiazoles	1.929	3.237	5.098	-0.5729	-	no	low	3.237	317.2	0	6	80.3	0.1304	3	0	Mutagenic	NA	0.186	0.14	0.01	0.13	0.09	0.016	0.428	0	0	0	0	0	0	0	0	0	0	0	0	0	0	0	0	0	0
Cc1c(cc2c(c1N(=O)=O)sc(n2)C3=NCCO3)C(F)(F)F	3,9	5,41	2.415e+04	4,62	Not Active	Covalent	Nitrobenzothiazoles	1.596	3.668	5.089	-0.5438	-	no	low	3.668	331.3	0	6	80.3	0.125	3	0	Mutagenic	NA	0.188	0.126	0.01	0.112	0.1	0.016	0.448	0	0	0	0	0	0	0	0	0	0	0	0	0	0	0	0	0	0
c1c(cc(c2c1nc(s2)C(=O)N[C@@H](CO)C(=O)N3CCCC3)N(=O)=O)C(F)(F)F	0,349	6,46	809	6,09	Active	Covalent	Nitrobenzothiazoles	2.223	1.995	4.596	-1.216	-	yes	low	1.995	432.4	2	9	128.3	0.2581	8	0	Mutagenic	NA	0.09	0.138	0.048	0.144	0.124	0.01	0.446	0	0	0	0	0	0	0	0	0	0	0	0	0	0	0	0	0	0
Cc1c(cc2c(c1N(=O)=O)sc(n2)C(=O)N[C@@H](CO)C(=O)N3CCCC3)C(F)(F)F	1,2	5,92		5,65	Active	Covalent	Nitrobenzothiazoles	1.99	2.393	4.583	-1.211	-	yes	low	2.393	446.4	2	9	128.3	0.25	8	0	Mutagenic	NA	0.096	0.114	0.054	0.13	0.136	0.012	0.458	0	0	0	0	0	0	0	0	0	0	0	0	0	0	0	0	0	0
c1c(cc(c2c1nc(s2)C3=N[C@@H](CO3)C(=O)N4CCCC4)N(=O)=O)C(F)(F)F	0,654	6,18	3378	5,47	Active	Covalent	Nitrobenzothiazoles	1.471	2.916	5.267	-1.018	-	yes	low	2.916	414.4	0	8	100.6	0.1613	5	0	Mutagenic	4.086186148	0.064	0.134	0.038	0.096	0.114	0.004	0.55	0	0	0	0	0	0	0	0	0	0	0	0	0	0	0	0	0	0
Cc1c(cc2c(c1N(=O)=O)sc(n2)C3=N[C@H](CO3)C(=O)N4CCCC4)C(F)(F)F	1,2	5,92	4669	5,33	Active	Covalent	Nitrobenzothiazoles	1.238	3.32	5.257	-0.9979	-	yes	low	3.32	428.4	0	8	100.6	0.1563	5	0	Mutagenic	NA	0.092	0.118	0.034	0.078	0.126	0.004	0.548	0	0	0	0	0	0	0	0	0	0	0	0	0	0	0	0	0	0
c1c(cc(c2c1nc(s2)C(=O)N3CCCCC3)[n+]4cc(on4)O)C(F)(F)F	28,2	4,55		4,1	Not Active	Covalent	Nitrobenzothiazoles	1.842	1.039	5.788	-1.309	-	yes	high	3.054	399.4	1	7	83.34	0.1333	4	0	Non-mutagenic	NA	0.088	0.1	0.07	0.142	0.138	0.01	0.452	0	0	0	0	0	0	0	0	0	0	0	0	0	0	0	0	0	0
OB(C1=C(SC(C(N2CCCCC2)=O)=N3)C3=CC(C(F)(F)F)=C1)O	NA	NA	>89	<4,05	Not Active	Covalent	Nitrobenzothiazoles	2.088	2.773	5.585	-0.9184	-	no	low	2.773	358.1	2	5	73.66	0.1538	4	0	Non-mutagenic	NA	0.156	0.112	0.02	0.14	0.146	0.026	0.4	0	0	0	0	0	0	0	0	0	0	0	0	0	0	0	0	0	0
N#CC1=C(SC(C(N2CCCCC2)=O)=N3)C3=CC(C(F)(F)F)=C1	NA	NA	>94	<4,03	Not Active	Covalent	Nitrobenzothiazoles	1.65	3.536	5.756	-0.4984	+	no	low	3.536	339.3	0	4	56.99	0.16	4	0	Mutagenic	NA	0.164	0.1	0.022	0.12	0.136	0.014	0.444	0	0	0	0	0	0	0	0	0	0	0	0	0	0	0	0	0	0
O=C(C1=C(SC(C(N2CCCCC2)=O)=N3)C3=CC(C(F)(F)F)=C1)O	>100	4	>89	<4,05	Not Active	Covalent	Nitrobenzothiazoles	1.954	0.2443	4.849	-0.9959	-	no	low	3.009	358.3	1	5	70.5	0.1538	4	0	Non-mutagenic	NA	0.102	0.13	0.028	0.184	0.118	0.014	0.424	0	0	0	0	0	0	0	0	0	0	0	0	0	0	0	0	0	0
c1c(cc(c2c1nc(s2)CN3CCOCC3)N(=O)=O)C(F)(F)F	5,2	5,28	>92	<4,04	Not Active	Covalent	Nitrobenzothiazoles	2.372	2.268	5.842	-0.2273	-	yes	low	3.207	347.3	0	6	71.18	0.16	4	0	Mutagenic	NA	0.128	0.096	0.06	0.036	0.22602	0.006	0.44798	0	0	0	0	0	0	0	0	0	0	0	0	0	0	0	0	0	0
COCc1nc2cc(cc(c2s1)N(=O)=O)C(F)(F)F	5,9	5,23	>109	<3,96	Not Active	Covalent	Nitrobenzothiazoles	2.282	3.535	5.178	-0.4391	-	no	high	3.535	292.2	0	5	67.94	0.2	4	0	Mutagenic	NA	0.27398	0.128	0.012	0.082	0.118	0.02	0.36602	0	0	0	0	0	0	0	0	0	0	0	0	0	0	0	0	0	0
c1c(cc(c2c1ncs2)N(=O)=O)C(F)(F)F	NA	NA	>64	<4,19	Not Active	Covalent	Nitrobenzothiazoles	2.525	3.504	5.068	-0.3614	+	no	high	3.504	248.2	0	4	58.71	0.1176	2	0	Mutagenic	NA	0.262	0.072	0.006	0.134	0.038	0.102	0.386	0	0	0	0	0	0	0	0	0	0	0	0	0	0	0	0	0	0
Cc1c(cc2c(c1N(=O)=O)scn2)C(F)(F)F	NA	NA	>61	<4,21	Not Active	Covalent	Nitrobenzothiazoles	2.157	3.932	5.06	-0.3303	+	no	high	3.932	262.2	0	4	58.71	0.1111	2	0	Mutagenic	NA	0.254	0.076	0.004	0.168	0.064	0.068	0.366	0	0	0	0	0	0	0	0	0	0	0	0	0	0	0	0	0	0
c1c(cc(c2c1nc(s2)C(=O)N3CCCCC3)N(=O)=O)C(F)(F)F	NA	NA		5,86	Active	Covalent	Nitrobenzothiazoles	1.379	3.491	5.705	-0.5533	-	no	low	3.491	359.3	0	6	79.02	0.1538	4	0	Mutagenic	NA	0.11	0.122	0.02	0.132	0.124	0.012	0.48	0	0	0	0	0	0	0	0	0	0	0	0	0	0	0	0	0	0
Cc1c(cc2c(c1N(=O)=O)sc(n2)C3=N[C@@H](CO3)C(=O)N4CCCC4)C(F)(F)F	NA	NA		5,33	Active	Covalent	Nitrobenzothiazoles	1.238	3.32	5.257	-0.9979	-	yes	low	3.32	428.4	0	8	100.6	0.1563	5	0	Mutagenic	NA	0.092	0.118	0.034	0.078	0.126	0.004	0.548	0	0	0	0	0	0	0	0	0	0	0	0	0	0	0	0	0	0
c1cc(cc(c1)Cl)COCCNC(=O)c2cc(cc(c2)N(=O)=O)N(=O)=O	NA	NA		6,7	Active	Covalent	Dinitrobenzamides	1.75	2.768	4.349	-0.2111	-	yes	high	2.768	379.8	1	9	130	0.3333	9	0	Mutagenic	NA	0.106	0.122	0.036	0.166	0.124	0.01	0.436	0	0	0	0	0	0	0	0	0	0	0	0	0	0	0	0	0	0
c1cc(cc(c1)Cl)COCCNC(=O)c2cc(cc(c2)N(=O)=O)N	NA	NA	>20	<4,70	Not Active	Covalent	Dinitrobenzamides	1.509	2.17	4.083	-0.1151	-	no	high	2.462	349.8	2	7	110.2	0.32	8	0	Mutagenic	NA	0.136	0.136	0.038	0.166	0.122	0.01	0.392	0	0	0	0	0	0	0	0	0	0	0	0	0	0	0	0	0	0
c1cc(cc(c1)Cl)COCCNC(=O)c2cc(cc(c2)N(=O)=O)NO	NA	NA	>20	<4,70	Not Active	Covalent	Dinitrobenzamides	1.836	2.378	4.295	-0.3352	-	no	high	2.378	365.8	3	8	116.4	0.3462	9	0	Mutagenic	NA	0.116	0.116	0.036	0.19	0.122	0.008	0.412	0	0	0	0	0	0	0	0	0	0	0	0	0	0	0	0	0	0
c1cc(cc(c1)Cl)COCCNC(=O)c2cccc(c2)N(=O)=O	NA	NA	>20	<4,70	Not Active	Covalent	Dinitrobenzamides	1.585	2.951	4.445	0.1066	-	no	high	2.951	334.8	1	6	84.15	0.3333	8	0	Mutagenic	NA	0.15	0.102	0.034	0.182	0.122	0.01	0.4	0	0	0	0	0	0	0	0	0	0	0	0	0	0	0	0	0	0
c1ccc(c(c1)COCCNC(=O)c2cc(cc(c2)N(=O)=O)N(=O)=O)F	NA	NA		7,1	Active	Covalent	Dinitrobenzamides	1.707	2.483	4.591	-0.204	-	no	high	2.483	363.3	1	9	130	0.3333	9	0	Mutagenic	NA	0.118	0.128	0.028	0.156	0.116	0.01	0.444	0	0	0	0	0	0	0	0	0	0	0	0	0	0	0	0	0	0
c1cc(cc(c1)C(F)(F)F)COCCNC(=O)c2cc(cc(c2)N(=O)=O)N(=O)=O	NA	NA		6,7	Active	Covalent	Dinitrobenzamides	1.012	3.242	4.564	-0.1565	-	yes	high	3.242	413.3	1	9	130	0.3333	10	0	Mutagenic	NA	0.078	0.106	0.032	0.116	0.136	0.008	0.524	0	0	0	0	0	0	0	0	0	0	0	0	0	0	0	0	0	0
c1ccc(cc1)COCCNC(=O)c2cc(cc(c2)N(=O)=O)N(=O)=O	NA	NA		6,7	Active	Covalent	Dinitrobenzamides	2.17	2.386	4.353	-0.2025	-	no	low	2.386	345.3	1	9	130	0.3462	9	0	Mutagenic	4.301029996	0.136	0.128	0.036	0.164	0.128	0.008	0.4	0	0	0	0	0	0	0	0	0	0	0	0	0	0	0	0	0	0
COc1ccc(cc1)OCCNC(=O)c2cc(cc(c2)N(=O)=O)N(=O)=O	NA	NA		6,7	Active	Covalent	Dinitrobenzamides	2.047	2.213	4.537	-0.3253	-	no	high	2.213	361.3	1	10	139.2	0.3333	9	0	Mutagenic	4.301029996	0.188	0.134	0.038	0.108	0.138	0.01	0.384	0	0	0	0	1	0	0	0	0	0	0	0	0	0	0	0	0	0
c1ccc(c(c1)OCCNC(=O)c2cc(cc(c2)N(=O)=O)N(=O)=O)F	NA	NA		6,7	Active	Covalent	Dinitrobenzamides	1.587	2.518	4.541	-0.2283	-	no	high	2.518	349.3	1	9	130	0.3077	8	0	Mutagenic	NA	0.136	0.128	0.026	0.206	0.108	0.012	0.384	0	0	0	0	0	0	0	0	0	0	0	0	0	0	0	0	0	0
COc1ccc(cc1)O[C@H]2CCN(C2)C(=O)c3cc(cc(c3)N(=O)=O)N(=O)=O	NA	NA		7,1	Active	Covalent	Dinitrobenzamides	1.843	2.403	5.228	-0.3817	-	no	high	2.403	387.3	0	10	130.4	0.2333	7	0	Mutagenic	NA	0.112	0.128	0.066	0.05	0.118	0.004	0.522	0	0	0	0	1	0	0	0	0	0	0	0	0	0	0	0	0	0
COC(=O)c1ccc(cc1)O[C@H]2CCN(C2)C(=O)c3cc(cc(c3)N(=O)=O)N(=O)=O	NA	NA		7,1	Active	Covalent	Dinitrobenzamides	1.895	2.348	5.1	-0.3649	-	no	low	2.348	415.4	0	11	147.5	0.25	8	0	Mutagenic	NA	0.076	0.116	0.074	0.062	0.11	0.004	0.558	0	0	0	0	0	0	0	0	0	0	0	0	0	0	0	0	0	0
COc1ccc(cc1)O[C@H]2CCCN(C2)C(=O)c3cc(cc(c3)N(=O)=O)N(=O)=O	NA	NA	6	5,22	Active	Covalent	Dinitrobenzamides	1.658	2.685	5.391	-0.3845	-	no	high	2.685	401.4	0	10	130.4	0.2258	7	0	Mutagenic	NA	0.11	0.11	0.056	0.048	0.106	0.004	0.566	0	0	0	0	1	0	0	0	0	0	0	0	0	0	0	0	0	0
COc1ccc(cc1)OCCNC(=O)c2cc(cc(c2)N(=O)=O)C(F)(F)F	NA	NA		5,59	Active	Covalent	Dinitrobenzamides	1.127	3.209	4.792	-0.02878	-	no	high	3.209	384.3	1	7	93.38	0.3214	9	0	Mutagenic	NA	0.156	0.152	0.034	0.076	0.134	0.008	0.44	0	0	0	0	1	0	0	0	0	0	0	0	0	0	0	0	0	0
c1cc(ccc1OCCNC(=O)c2cc(cc(c2)N(=O)=O)C(F)(F)F)Cl	NA	NA		5,59	Active	Covalent	Dinitrobenzamides	0.7905	3.768	4.808	0.1031	-	no	high	3.768	388.7	1	6	84.15	0.2963	8	0	Mutagenic	NA	0.102	0.124	0.03	0.134	0.094	0.008	0.508	0	0	0	0	0	0	0	0	0	0	0	0	0	0	0	0	0	0
c1cc(ccc1OCCNC(=O)c2cc(cc(c2)N(=O)=O)C(F)(F)F)Br	NA	NA		5,64	Active	Covalent	Dinitrobenzamides	0.5487	4.054	4.919	0.1099	-	no	high	4.054	433.2	1	6	84.15	0.2963	8	0	Mutagenic	NA	0.104	0.126	0.03	0.126	0.094	0.008	0.512	0	0	0	0	0	0	0	0	0	0	0	0	0	0	0	0	0	0
c1cc(cc(c1)F)OCCNC(=O)c2cc(cc(c2)N(=O)=O)C(F)(F)F	NA	NA		5,57	Active	Covalent	Dinitrobenzamides	0.5995	3.397	4.793	0.09676	-	no	high	3.397	372.3	1	6	84.15	0.2963	8	0	Mutagenic	NA	0.106	0.124	0.026	0.134	0.1	0.008	0.502	0	0	0	0	0	0	0	0	0	0	0	0	0	0	0	0	0	0
c1ccc(c(c1)OCCNC(=O)c2cc(cc(c2)N(=O)=O)C(F)(F)F)F	NA	NA		5,57	Active	Covalent	Dinitrobenzamides	0.4707	3.44	4.788	0.09082	-	no	high	3.44	372.3	1	6	84.15	0.2963	8	0	Mutagenic	NA	0.106	0.132	0.028	0.134	0.1	0.008	0.492	0	0	0	0	0	0	0	0	0	0	0	0	0	0	0	0	0	0
COc1ccccc1OCCNC(=O)c2cc(cc(c2)N(=O)=O)C(F)(F)F	NA	NA		5,28	Active	Covalent	Dinitrobenzamides	0.8661	3.216	4.521	-0.1255	-	no	high	3.216	384.3	1	7	93.38	0.3214	9	0	Mutagenic	NA	0.118	0.176	0.032	0.09	0.118	0.006	0.46	1	0	0	0	0	0	0	0	0	0	0	0	0	0	0	0	0	0
c1cnccc1OCCNC(=O)c2cc(cc(c2)N(=O)=O)C(F)(F)F	NA	NA		4,65	Not Active	Covalent	Dinitrobenzamides	1.227	2.413	4.299	-0.004825	-	no	high	2.413	355.3	1	7	97.04	0.3077	8	0	Mutagenic	NA	0.16	0.154	0.048	0.112	0.134	0.01	0.382	0	0	0	0	0	0	0	0	0	0	0	0	0	0	0	0	0	0
c1c(cc(cc1C(F)(F)F)N(=O)=O)C(=O)NCCN2CCN(CC2)CC3CCCCC3	NA	NA		5,04	Active	Covalent	Dinitrobenzamides	2.722	2.038	5.902	0.1297	-	yes	low	3.872	442.5	1	7	81.4	0.2727	9	0	Mutagenic	NA	0.048	0.074	0.078	0.056	0.186	0.006	0.552	0	0	0	0	0	0	0	0	0	0	0	0	0	0	0	0	0	0
c1ccc(cc1)N2CCN(CC2)CCNC(=O)c3cc(cc(c3)N(=O)=O)C(F)(F)F	NA	NA		5,63	Active	Covalent	Dinitrobenzamides	1.713	2.451	5.578	0.08844	-	yes	high	3.496	422.4	1	7	81.4	0.25	8	0	Mutagenic	NA	0.078	0.064	0.086	0.046	0.216	0	0.51	0	0	0	0	0	0	0	0	0	0	0	0	0	0	0	0	0	0
c1cc(ccc1NCCNC(=O)c2cc(cc(c2)N(=O)=O)C(F)(F)F)Br	NA	NA		4,73	Not Active	Covalent	Dinitrobenzamides	0.8826	2.485	4.958	0.08361	-	no	high	3.802	432.2	2	6	86.95	0.2963	8	0	Mutagenic	NA	0.086	0.118	0.026	0.156	0.094	0.012	0.508	0	0	0	0	0	0	0	0	0	0	0	0	0	0	0	0	0	0
c1cc(ccc1NCCNC(=O)c2cc(cc(c2)N(=O)=O)C(F)(F)F)N(=O)=O	NA	NA	>20	<4,70	Not Active	Covalent	Dinitrobenzamides	1.226	1.829	4.778	-0.224	-	no	high	3.096	398.3	2	9	132.8	0.3103	9	0	Mutagenic	NA	0.098	0.108	0.038	0.146	0.116	0.018	0.476	0	0	0	0	0	0	0	0	0	0	0	0	0	0	0	0	0	0
c1cc(ccc1CNC(=O)c2cc(cc(c2)N(=O)=O)C(F)(F)F)N3CCC(CC3)c4ccc(cc4)OC(F)(F)F	NA	NA		6,06	Active	Covalent	Dinitrobenzamides	-0.8618	4.049	6.343	-0.1261	-	yes	high	5.755	567.5	1	7	87.39	0.2326	10	1	Mutagenic	NA	0.026	0.098	0.08	0.046	0.13	0.006	0.614	0	0	0	0	0	0	0	0	0	0	1	0	0	0	0	0	0	0
c1cc(ccc1CNC(=O)c2cc(cc(c2)N(=O)=O)C(F)(F)F)N3CCC(CC3)Oc4ccc(cc4)OC(F)(F)F	NA	NA		5,46	Active	Covalent	Dinitrobenzamides	-0.751	3.867	6.297	-0.1728	-	yes	high	5.427	583.5	1	8	96.62	0.25	11	1	Mutagenic	NA	0.036	0.144	0.096	0.044	0.108	0.004	0.568	0	0	0	0	1	0	0	0	0	0	1	0	0	0	0	0	0	0
c1cc(ccc1CNC(=O)c2cc(cc(c2)N(=O)=O)C(F)(F)F)N3CCCCC3	NA	NA		6,21	Active	Covalent	Dinitrobenzamides	0.2034	2.747	5.468	0.1567	-	yes	high	4.297	407.4	1	6	78.16	0.2258	7	1	Mutagenic	NA	0.05	0.108	0.05	0.118	0.124	0.01	0.54	0	0	0	0	0	0	0	0	0	0	1	0	0	0	0	0	0	0
c1cc(ccc1CNC(=O)c2cc(cc(c2)N(=O)=O)C(F)(F)F)N3CCOCC3	NA	NA	>20	<4,70	Not Active	Covalent	Dinitrobenzamides	0.933	2.469	5.096	0.04788	-	yes	high	3.247	409.4	1	7	87.39	0.2258	7	1	Mutagenic	NA	0.068	0.096	0.066	0.104	0.134	0.01	0.522	0	0	0	0	0	0	0	0	0	0	1	0	0	0	0	0	0	0
c1cc(ccc1CNC(=O)c2cc(cc(c2)N(=O)=O)C(F)(F)F)N3CCSCC3	NA	NA		6,54	Active	Covalent	Dinitrobenzamides	0.3356	2.819	5.294	0.1303	-	yes	high	3.742	425.4	1	6	78.16	0.2258	7	1	Mutagenic	NA	0.058	0.092	0.066	0.12	0.13	0.008	0.526	0	0	0	0	0	0	0	0	0	0	1	0	0	0	0	0	0	0
c1cc(ccc1CNC(=O)c2cc(cc(c2)N(=O)=O)C(F)(F)F)N3CCC(CC3)C(F)(F)F	NA	NA		6,82	Active	Covalent	Dinitrobenzamides	0.02063	3.094	5.775	0.1006	-	yes	high	4.833	475.4	1	6	78.16	0.2286	8	1	Mutagenic	NA	0.044	0.094	0.07	0.094	0.114	0.01	0.574	0	0	0	0	0	0	0	0	0	0	1	0	0	0	0	0	0	0
c1cc(ccc1CNC(=O)c2cc(cc(c2)N(=O)=O)C(F)(F)F)N3CC4CCCCC4C3	NA	NA		5,95	Active	Covalent	Dinitrobenzamides	-0.425	3.065	5.642	0.03892	-	yes	high	5.113	447.5	1	6	78.16	0.2	7	1	Mutagenic	NA	0.048	0.088	0.084	0.108	0.096	0.006	0.57	0	0	0	0	0	0	0	0	0	0	1	0	0	0	0	0	0	0
CN1CCN(CC1)c2ccc(cc2)CNC(=O)c3cc(cc(c3)N(=O)=O)C(F)(F)F	NA	NA	>19	<4,70	Not Active	Covalent	Dinitrobenzamides	2.008	2.295	5.713	0.05955	-	yes	high	3.194	422.4	1	7	81.4	0.2188	7	1	Mutagenic	NA	0.086	0.072	0.096	0.038	0.216	0	0.492	0	0	0	0	0	0	0	0	0	0	1	0	0	0	0	0	0	0
CC(C)N1CCN(CC1)c2ccc(cc2)CNC(=O)c3cc(cc(c3)N(=O)=O)C(F)(F)F	NA	NA		4,75	Not Active	Covalent	Dinitrobenzamides	1.382	2.679	5.909	0.06598	-	yes	high	4.092	450.5	1	7	81.4	0.2353	8	1	Mutagenic	NA	0.054	0.04	0.092	0.034	0.188	0	0.592	0	0	0	0	0	0	0	0	0	0	1	0	0	0	0	0	0	0
c1cc(ccc1CNC(=O)c2cc(cc(c2)N(=O)=O)C(F)(F)F)N3CCN(CC3)c4ccncc4	NA	NA		4,78	Not Active	Covalent	Dinitrobenzamides	0.1872	2.935	5.578	-0.1561	-	yes	high	3.845	485.5	1	8	94.29	0.2105	8	1	Mutagenic	NA	0.05	0.08	0.044	0.104	0.138	0.006	0.578	0	0	0	0	0	0	0	0	0	0	1	0	0	0	0	0	0	0
c1ccnc(c1)N2CCN(CC2)c3ccc(cc3)CNC(=O)c4cc(cc(c4)N(=O)=O)C(F)(F)F	NA	NA		5,69	Active	Covalent	Dinitrobenzamides	0.1872	3.014	5.591	-0.1561	-	yes	high	3.845	485.5	1	8	94.29	0.2105	8	1	Mutagenic	NA	0.052	0.08	0.046	0.096	0.138	0.006	0.582	0	0	0	0	0	0	0	0	0	0	1	0	0	0	0	0	0	0
c1cc(ccc1CNC(=O)c2cc(cc(c2)N(=O)=O)C(F)(F)F)N3CCN(CC3)c4ccc(cc4)F	NA	NA		5,99	Active	Covalent	Dinitrobenzamides	-0.3745	3.252	6.27	-0.04906	-	yes	high	4.916	502.5	1	7	81.4	0.2051	8	1	Mutagenic	NA	0.04	0.088	0.044	0.09	0.12	0.008	0.61	0	0	0	0	0	0	0	0	0	0	1	0	0	0	0	0	0	0
c1cc(ccc1CNC(=O)c2cc(cc(c2)N(=O)=O)N(=O)=O)N3CCC(CC3)c4ccc(cc4)OC(F)(F)F	NA	NA		6,96	Active	Covalent	Dinitrobenzamides	-0.6395	3.767	6.131	-0.4329	-	yes	high	4.904	544.5	1	10	133.2	0.2381	10	1	Mutagenic	NA	0.028	0.096	0.062	0.046	0.14	0.008	0.62	0	0	0	0	0	0	0	0	0	0	1	0	0	0	0	0	0	0
c1cc(ccc1CNC(=O)c2cc(cc(c2)N(=O)=O)N(=O)=O)N3CCC(CC3)Oc4ccc(cc4)OC(F)(F)F	NA	NA		6,05	Active	Covalent	Dinitrobenzamides	-0.5546	3.549	6.078	-0.4709	-	yes	high	4.558	560.5	1	11	142.4	0.2558	11	1	Mutagenic	NA	0.052	0.142	0.078	0.042	0.124	0.006	0.556	0	0	0	0	1	0	0	0	0	0	1	0	0	0	0	0	0	0
c1cc(ccc1CNC(=O)c2cc(cc(c2)N(=O)=O)N(=O)=O)N3CCCCC3	NA	NA		5,28	Active	Covalent	Dinitrobenzamides	1.313	2.068	5.202	-0.2113	-	yes	low	3.26	384.4	1	9	124	0.2333	7	1	Mutagenic	NA	0.08	0.098	0.046	0.136	0.1	0.008	0.532	0	0	0	0	0	0	0	0	0	0	1	0	0	0	0	0	0	0
c1cc(ccc1CNC(=O)c2cc(cc(c2)N(=O)=O)N(=O)=O)N3CCOCC3	NA	NA	>21	<4,70	Not Active	Covalent	Dinitrobenzamides	2.093	1.798	4.828	-0.3155	-	yes	low	2.164	386.4	1	10	133.2	0.2333	7	1	Mutagenic	NA	0.102	0.11	0.056	0.108	0.112	0.006	0.506	0	0	0	0	0	0	0	0	0	0	1	0	0	0	0	0	0	0
c1cc(ccc1CNC(=O)c2cc(cc(c2)N(=O)=O)N(=O)=O)N3CCSCC3	NA	NA		6,8	Active	Covalent	Dinitrobenzamides	1.439	2.149	5.012	-0.2486	-	yes	low	2.501	402.4	1	9	124	0.2333	7	1	Mutagenic	NA	0.092	0.09	0.056	0.126	0.104	0.008	0.524	0	0	0	0	0	0	0	0	0	0	1	0	0	0	0	0	0	0
c1cc(ccc1CNC(=O)c2cc(cc(c2)N(=O)=O)N(=O)=O)N3CCC(CC3)C(F)(F)F	NA	NA		6,85	Active	Covalent	Dinitrobenzamides	0.3174	2.703	5.548	-0.1971	-	yes	high	3.983	452.4	1	9	124	0.2353	8	1	Mutagenic	NA	0.07	0.076	0.032	0.098	0.112	0.01	0.602	0	0	0	0	0	0	0	0	0	0	1	0	0	0	0	0	0	0
c1cc(ccc1CNC(=O)c2cc(cc(c2)N(=O)=O)N(=O)=O)N3CC4CCCCC4C3	NA	NA		6,82	Active	Covalent	Dinitrobenzamides	0.791	2.533	5.368	-0.3045	-	yes	high	3.932	424.4	1	9	124	0.2059	7	1	Mutagenic	NA	0.064	0.09	0.048	0.136	0.096	0.004	0.562	0	0	0	0	0	0	0	0	0	0	1	0	0	0	0	0	0	0
CN1CCN(CC1)c2ccc(cc2)CNC(=O)c3cc(cc(c3)N(=O)=O)N(=O)=O	NA	NA		5	Active	Covalent	Dinitrobenzamides	2.962	1.652	5.444	-0.3438	-	yes	low	2.249	399.4	1	10	127.2	0.2258	7	1	Mutagenic	NA	0.108	0.07	0.086	0.042	0.174	0	0.52	0	0	0	0	0	0	0	0	0	0	1	0	0	0	0	0	0	0
CC(C)N1CCN(CC1)c2ccc(cc2)CNC(=O)c3cc(cc(c3)N(=O)=O)N(=O)=O	NA	NA		5,03	Active	Covalent	Dinitrobenzamides	2.398	2.082	5.636	-0.3367	-	yes	low	3.098	427.5	1	10	127.2	0.2424	8	1	Mutagenic	NA	0.062	0.048	0.09	0.03	0.162	0	0.608	0	0	0	0	0	0	0	0	0	0	1	0	0	0	0	0	0	0
c1cc(ccc1CNC(=O)c2cc(cc(c2)N(=O)=O)N(=O)=O)N3CCN(CC3)c4ccncc4	NA	NA		5,36	Active	Covalent	Dinitrobenzamides	1.166	2.567	5.317	-0.4606	-	yes	high	2.91	462.5	1	11	140.1	0.2162	8	1	Mutagenic	NA	0.07	0.082	0.05	0.106	0.126	0.006	0.56	0	0	0	0	0	0	0	0	0	0	1	0	0	0	0	0	0	0
c1ccnc(c1)N2CCN(CC2)c3ccc(cc3)CNC(=O)c4cc(cc(c4)N(=O)=O)N(=O)=O	NA	NA		5,67	Active	Covalent	Dinitrobenzamides	1.166	2.647	5.329	-0.4606	-	yes	high	2.91	462.5	1	11	140.1	0.2162	8	1	Mutagenic	NA	0.066	0.088	0.052	0.106	0.126	0.006	0.556	0	0	0	0	0	0	0	0	0	0	1	0	0	0	0	0	0	0
c1cc(ccc1CNC(=O)c2cc(cc(c2)N(=O)=O)N(=O)=O)N3CCN(CC3)c4ccc(cc4)F	NA	NA		6,85	Active	Covalent	Dinitrobenzamides	0.5808	2.873	6.006	-0.3607	-	yes	high	3.866	479.5	1	10	127.2	0.2105	8	1	Mutagenic	NA	0.042	0.09	0.052	0.098	0.106	0.006	0.606	0	0	0	0	0	0	0	0	0	0	1	0	0	0	0	0	0	0
c1cc(ccc1CNC(=O)c2cc(cc(c2)F)N(=O)=O)N3CCC(CC3)C(F)(F)F	NA	NA		5,5	Active	Covalent	Dinitrobenzamides	-0.2099	2.815	5.835	0.1153	-	yes	high	4.309	425.4	1	6	78.16	0.2188	7	1	Mutagenic	NA	0.05	0.112	0.042	0.108	0.104	0.01	0.574	0	0	0	0	0	0	0	0	0	0	1	0	0	0	0	0	0	0
c1cc(ccc1CNC(=O)c2cc(cc(c2)Br)N(=O)=O)N3CCC(CC3)C(F)(F)F	NA	NA		6,03	Active	Covalent	Dinitrobenzamides	-0.2836	3.249	5.719	0.1213	-	yes	high	4.815	486.3	1	6	78.16	0.2188	7	1	Mutagenic	NA	0.048	0.1	0.042	0.108	0.102	0.01	0.59	0	0	0	0	0	0	0	0	0	0	1	0	0	0	0	0	0	0
c1cc(ccc1CNC(=O)c2cc(c(cc2Cl)Cl)N(=O)=O)N3CCC(CC3)C(F)(F)F	NA	NA	>34	<4,47	Not Active	Covalent	Dinitrobenzamides	-0.2691	3.756	5.823	0.1208	-	yes	high	5.163	476.3	1	6	78.16	0.2121	7	1	Mutagenic	NA	0.036	0.088	0.05	0.11	0.088	0.01	0.618	0	0	0	0	0	0	0	0	0	0	1	0	0	0	0	0	0	0
c1cc(cc(c1)N(=O)=O)C(=O)NCc2ccc(cc2)N3CCC(CC3)C(F)(F)F	NA	NA	>39	<4,47	Not Active	Covalent	Dinitrobenzamides	0.1784	2.993	5.675	0.1431	-	yes	high	4.243	407.4	1	6	78.16	0.2258	7	1	Mutagenic	NA	0.062	0.104	0.05	0.112	0.12	0.004	0.548	0	0	0	0	0	0	0	0	0	0	1	0	0	0	0	0	0	0
c1cc(ccc1CNC(=O)c2cc(cnc2)N(=O)=O)N3CCC(CC3)C(F)(F)F	NA	NA		4,44	Not Active	Covalent	Dinitrobenzamides	0.4219	2.548	5.395	0.006033	-	yes	high	3.256	408.4	1	7	91.05	0.2258	7	1	Mutagenic	NA	0.078	0.068	0.064	0.106	0.124	0.006	0.554	0	0	0	0	0	0	0	0	0	0	1	0	0	0	0	0	0	0
c1cc(ccc1CNC(=O)c2cc(cc(c2)N(=O)=O)N(=O)=O)N3CCC(CC3)Cl	NA	NA		>7,40	Active	Covalent	Dinitrobenzamides	1.139	2.233	5.17	-0.2409	-	yes	high	3.247	418.8	1	9	124	0.2258	7	1	Mutagenic	4.228635102	0.068	0.084	0.04	0.118	0.114	0.01	0.566	0	0	0	0	0	0	0	0	0	0	1	0	0	0	0	0	0	0
c1cc(ccc1CNC(=O)c2cc(cc(c2)N(=O)=O)N(=O)=O)N3CCC(CC3)c4ccc(cc4)F	NA	NA		6,89	Active	Covalent	Dinitrobenzamides	-0.2259	3.135	6.017	-0.3655	-	yes	high	4.55	478.5	1	9	124	0.2105	8	1	Mutagenic	4.658254161	0.036	0.09	0.042	0.1	0.126	0.01	0.596	0	0	0	0	0	0	0	0	0	0	1	0	0	0	0	0	0	0
c1cc(ccc1CNC(=O)c2cc(cc(c2)N(=O)=O)N(=O)=O)F	NA	NA		6,42	Active	Covalent	Dinitrobenzamides	1.871	2.524	4.633	-0.1201	-	no	high	2.524	319.2	1	8	120.7	0.25	6	0	Mutagenic	NA	0.114	0.096	0.006	0.296	0.044	0.022	0.422	0	0	0	0	0	0	0	0	0	0	0	0	0	0	0	0	0	0
c1cc(ccc1CNC(=O)c2cc(cc(c2)N(=O)=O)N(=O)=O)C(F)(F)F	NA	NA		6,8	Active	Covalent	Dinitrobenzamides	1.184	3.282	4.64	-0.05965	-	no	high	3.282	369.3	1	8	120.7	0.2593	7	0	Mutagenic	4.040725392	0.108	0.108	0.014	0.218	0.05	0.014	0.488	0	0	0	0	0	0	0	0	0	0	0	0	0	0	0	0	0	0
c1cc(ccc1CNC(=O)c2cc(cc(c2)N(=O)=O)N(=O)=O)OC(F)(F)F	NA	NA		7,05	Active	Covalent	Dinitrobenzamides	1.242	3.001	4.773	-0.1551	-	no	high	3.001	385.3	1	9	130	0.2857	8	0	Mutagenic	4.0914507	0.148	0.1	0.014	0.198	0.096	0.01	0.434	0	0	0	0	0	0	0	0	0	0	0	0	0	0	0	0	0	0
COc1ccc(cc1)CNC(=O)c2cc(cc(c2)N(=O)=O)N(=O)=O	NA	NA		>7,30	Active	Covalent	Dinitrobenzamides	2.317	2.284	4.397	-0.2485	-	no	high	2.284	331.3	1	9	130	0.28	7	0	Mutagenic	4.07272739	0.16	0.13	0.014	0.194	0.118	0.008	0.376	0	0	0	0	0	0	0	0	0	0	0	0	0	0	0	0	0	0
c1cc(ncc1CNC(=O)c2cc(cc(c2)N(=O)=O)N(=O)=O)N3CCC(CC3)C(F)(F)F	NA	NA		6,89	Active	Covalent	Dinitrobenzamides	0.4679	2.459	5.213	-0.3133	-	yes	high	3.178	453.4	1	10	136.9	0.2353	8	0	Mutagenic	4.43114533	0.072	0.074	0.05	0.088	0.104	0.01	0.602	0	0	0	0	0	0	0	0	0	0	0	0	0	0	0	0	0	0
c1cc(ncc1CNC(=O)c2cc(cc(c2)Br)N(=O)=O)N3CCC(CC3)C(F)(F)F	NA	NA		5,71	Active	Covalent	Dinitrobenzamides	-0.1043	2.91	5.374	-0.006535	-	yes	high	3.853	487.3	1	7	91.05	0.2188	7	0	Mutagenic	NA	0.068	0.076	0.058	0.1	0.098	0.006	0.594	0	0	0	0	0	0	0	0	0	0	0	0	0	0	0	0	0	0
c1cc(ncc1CNC(=O)c2cc(c(cc2Cl)Cl)N(=O)=O)N3CCC(CC3)C(F)(F)F	NA	NA	>34	<4,47	Not Active	Covalent	Dinitrobenzamides	-0.07376	3.364	5.472	-0.005905	-	yes	high	4.066	477.3	1	7	91.05	0.2121	7	0	Mutagenic	NA	0.05	0.08	0.06	0.096	0.094	0.006	0.614	0	0	0	0	0	0	0	0	0	0	0	0	0	0	0	0	0	0
c1cc(cc(c1)N(=O)=O)C(=O)NCc2ccc(nc2)N3CCC(CC3)C(F)(F)F	NA	NA		4,42	Not Active	Covalent	Dinitrobenzamides	0.4219	2.625	5.327	0.006033	-	yes	high	3.256	408.4	1	7	91.05	0.2258	7	0	Mutagenic	NA	0.074	0.084	0.06	0.106	0.116	0.006	0.554	0	0	0	0	0	0	0	0	0	0	0	0	0	0	0	0	0	0
c1cc(ncc1CNC(=O)c2cc(cnc2)N(=O)=O)N3CCC(CC3)C(F)(F)F	NA	NA		4,43	Not Active	Covalent	Dinitrobenzamides	0.818	2.184	5.029	-0.1329	-	yes	low	2.322	409.4	1	8	103.9	0.2258	7	0	Mutagenic	NA	0.08	0.08	0.058	0.102	0.122	0.004	0.554	0	0	0	0	0	0	0	0	0	0	0	0	0	0	0	0	0	0
c1cc(ncc1CNC(=O)c2cc(cc(c2)N(=O)=O)N(=O)=O)N3CCC(CC3)F	NA	NA		6,64	Active	Covalent	Dinitrobenzamides	1.341	1.872	4.863	-0.3558	-	yes	low	2.306	403.4	1	10	136.9	0.2258	7	0	Mutagenic	NA	0.066	0.086	0.062	0.1	0.104	0.012	0.57	0	0	0	0	0	0	0	0	0	0	0	0	0	0	0	0	0	0
c1cc(ncc1CNC(=O)c2cc(cc(c2)N(=O)=O)N(=O)=O)N3CCC(CC3)Cl	NA	NA		7,15	Active	Covalent	Dinitrobenzamides	1.271	1.998	4.836	-0.3602	-	yes	low	2.417	419.8	1	10	136.9	0.2258	7	0	Mutagenic	4.258136065	0.068	0.086	0.066	0.106	0.104	0.008	0.562	0	0	0	0	0	0	0	0	0	0	0	0	0	0	0	0	0	0
c1cc(ncc1CNC(=O)c2cc(cc(c2)N(=O)=O)N(=O)=O)N3CCC(CC3)Br	NA	NA		7,22	Active	Covalent	Dinitrobenzamides	1.084	1.918	4.847	-0.3625	-	yes	low	2.473	464.3	1	10	136.9	0.2258	7	0	Mutagenic	4.312086052	0.074	0.084	0.064	0.104	0.104	0.008	0.562	0	0	0	0	0	0	0	0	0	0	0	0	0	0	0	0	0	0
c1cc(ncc1CNC(=O)c2cc(cc(c2)N(=O)=O)N(=O)=O)N3CCC(CC3)(F)F	NA	NA		6,59	Active	Covalent	Dinitrobenzamides	1.116	2.213	4.97	-0.3271	-	yes	low	2.473	421.4	1	10	136.9	0.2188	7	0	Mutagenic	NA	0.07	0.078	0.054	0.1	0.094	0.01	0.594	0	0	0	0	0	0	0	0	0	0	0	0	0	0	0	0	0	0
c1cc(ncc1CNC(=O)c2cc(cc(c2)N(=O)=O)N(=O)=O)N3CCSCC3	NA	NA		6,82	Active	Covalent	Dinitrobenzamides	1.555	1.948	4.68	-0.3657	-	yes	low	1.711	403.4	1	10	136.9	0.2333	7	0	Mutagenic	4.360236587	0.088	0.086	0.068	0.118	0.1	0.004	0.536	0	0	0	0	0	0	0	0	0	0	0	0	0	0	0	0	0	0
c1cc(ccc1C2CCN(CC2)c3ccc(cn3)CNC(=O)c4cc(cc(c4)N(=O)=O)N(=O)=O)F	NA	NA		6,6	Active	Covalent	Dinitrobenzamides	-0.09058	2.921	5.69	-0.4789	-	yes	high	3.698	479.5	1	10	136.9	0.2105	8	0	Mutagenic	NA	0.04	0.08	0.05	0.102	0.13	0.008	0.59	0	0	0	0	0	0	0	0	0	0	0	0	0	0	0	0	0	0
c1cc(ccc1C2CCN(CC2)c3ccc(cn3)CNC(=O)c4cc(cc(c4)N(=O)=O)N(=O)=O)Cl	NA	NA		6,04	Active	Covalent	Dinitrobenzamides	-0.1039	3.406	5.462	-0.4766	-	yes	high	3.986	495.9	1	10	136.9	0.2105	8	0	Mutagenic	NA	0.036	0.082	0.05	0.112	0.136	0.008	0.576	0	0	0	0	0	0	0	0	0	0	0	0	0	0	0	0	0	0
c1cc(ccc1C2CCN(CC2)c3ccc(cn3)CNC(=O)c4cc(cc(c4)N(=O)=O)N(=O)=O)Br	NA	NA		6,37	Active	Covalent	Dinitrobenzamides	-0.3306	3.313	5.57	-0.4729	-	yes	high	4.196	540.4	1	10	136.9	0.2105	8	0	Mutagenic	NA	0.038	0.084	0.048	0.106	0.132	0.008	0.584	0	0	0	0	0	0	0	0	0	0	0	0	0	0	0	0	0	0
c1cc(ccc1C2CCN(CC2)c3ccc(cn3)CNC(=O)c4cc(cc(c4)N(=O)=O)N(=O)=O)C(F)(F)F	NA	NA		6,04	Active	Covalent	Dinitrobenzamides	-0.5793	3.247	5.669	-0.4616	-	yes	high	4.371	529.5	1	10	136.9	0.2195	9	0	Mutagenic	NA	0.036	0.08	0.048	0.09	0.132	0.008	0.606	0	0	0	0	0	0	0	0	0	0	0	0	0	0	0	0	0	0
c1cc(ccc1C2CCN(CC2)c3ccc(cn3)CNC(=O)c4cc(cc(c4)N(=O)=O)N(=O)=O)OC(F)(F)F	NA	NA		5,64	Active	Covalent	Dinitrobenzamides	-0.4732	3.547	5.804	-0.5359	-	yes	high	4.082	545.5	1	11	146.1	0.2381	10	0	Mutagenic	NA	0.028	0.094	0.076	0.04	0.144	0.006	0.612	0	0	0	0	0	0	0	0	0	0	0	0	0	0	0	0	0	0
c1cc(ccc1N2CCN(CC2)c3ccc(cn3)CNC(=O)c4cc(cc(c4)N(=O)=O)N(=O)=O)F	NA	NA		6,36	Active	Covalent	Dinitrobenzamides	0.6567	2.73	5.683	-0.4625	-	yes	high	3.109	480.4	1	11	140.1	0.2105	8	0	Mutagenic	NA	0.054	0.086	0.056	0.096	0.114	0.008	0.586	0	0	0	0	0	0	0	0	0	0	0	0	0	0	0	0	0	0
c1cc(ccc1N2CCN(CC2)c3ccc(cn3)CNC(=O)c4cc(cc(c4)N(=O)=O)N(=O)=O)Cl	NA	NA		6,44	Active	Covalent	Dinitrobenzamides	0.7215	3.159	5.46	-0.4604	-	yes	high	3.396	496.9	1	11	140.1	0.2105	8	0	Mutagenic	NA	0.046	0.082	0.056	0.11	0.118	0.006	0.582	0	0	0	0	0	0	0	0	0	0	0	0	0	0	0	0	0	0
c1cc(ccc1N2CCN(CC2)c3ccc(cn3)CNC(=O)c4cc(cc(c4)N(=O)=O)N(=O)=O)Br	NA	NA		6,37	Active	Covalent	Dinitrobenzamides	0.4417	3.091	5.567	-0.4558	-	yes	high	3.634	541.4	1	11	140.1	0.2105	8	0	Mutagenic	NA	0.048	0.082	0.054	0.108	0.118	0.006	0.584	0	0	0	0	0	0	0	0	0	0	0	0	0	0	0	0	0	0
c1cc(ccc1C(F)(F)F)N2CCN(CC2)c3ccc(cn3)CNC(=O)c4cc(cc(c4)N(=O)=O)N(=O)=O	NA	NA		6,03	Active	Covalent	Dinitrobenzamides	0.2225	2.954	5.592	-0.4455	-	yes	high	3.69	530.5	1	11	140.1	0.2195	9	0	Mutagenic	NA	0.046	0.076	0.048	0.1	0.134	0.006	0.59	0	0	0	0	0	0	0	0	0	0	0	0	0	0	0	0	0	0
c1cc(ccc1N2CCN(CC2)c3ccc(cn3)CNC(=O)c4cc(cc(c4)N(=O)=O)N(=O)=O)OC(F)(F)F	NA	NA		5,75	Active	Covalent	Dinitrobenzamides	0.2834	3.265	5.795	-0.4986	-	yes	high	3.509	546.5	1	12	149.3	0.2381	10	1	Mutagenic	NA	0.054	0.1	0.058	0.052	0.148	0.006	0.582	0	0	0	0	0	0	0	0	0	1	0	0	0	0	0	0	0	0
c1cc(c(cc1F)F)N2CCN(CC2)c3ccc(cn3)CNC(=O)c4cc(cc(c4)N(=O)=O)N(=O)=O	NA	NA		6,54	Active	Covalent	Dinitrobenzamides	0.2557	2.645	5.785	-0.4594	-	yes	high	3.157	498.4	1	11	140.1	0.2051	8	0	Mutagenic	NA	0.052	0.092	0.052	0.098	0.11	0.008	0.588	0	0	0	0	0	0	0	0	0	0	0	0	0	0	0	0	0	0
c1cc(ncc1N2CCC(CC2)C(F)(F)F)CNC(=O)c3cc(cc(c3)N(=O)=O)N(=O)=O	NA	NA	35	7,46	Active	Covalent	Dinitrobenzamides	0.4679	2.345	5.181	-0.3133	-	yes	high	3.178	453.4	1	10	136.9	0.2353	8	0	Mutagenic	4.23140977	0.08	0.088	0.056	0.086	0.116	0.008	0.566	0	0	0	0	0	0	0	0	0	0	0	0	0	0	0	0	0	0
c1cc(cc(c1)N(=O)=O)C(=O)NCc2ccc(cn2)N3CCC(CC3)C(F)(F)F	NA	NA		4,12	Not Active	Covalent	Dinitrobenzamides	0.4219	2.52	5.314	0.006033	-	yes	high	3.256	408.4	1	7	91.05	0.2258	7	0	Mutagenic	4.072359083	0.084	0.086	0.066	0.1	0.128	0.006	0.53	0	0	0	0	0	0	0	0	0	0	0	0	0	0	0	0	0	0
c1cc(ncc1N2CCC(CC2)C(F)(F)F)CNC(=O)c3cc(cnc3)N(=O)=O	NA	NA		4,42	Not Active	Covalent	Dinitrobenzamides	0.818	2.092	5.016	-0.1329	-	yes	low	2.322	409.4	1	8	103.9	0.2258	7	0	Mutagenic	NA	0.086	0.094	0.056	0.094	0.13	0.004	0.536	0	0	0	0	0	0	0	0	0	0	0	0	0	0	0	0	0	0
c1cc(ccc1N2CCN(CC2)c3ccc(nc3)CNC(=O)c4cc(cc(c4)N(=O)=O)N(=O)=O)F	NA	NA		>7,52	Active	Covalent	Dinitrobenzamides	0.6567	2.631	5.648	-0.4625	-	yes	high	3.109	480.4	1	11	140.1	0.2105	8	0	Mutagenic	NA	0.064	0.094	0.064	0.09	0.126	0.008	0.554	0	0	0	0	0	0	0	0	0	0	0	0	0	0	0	0	0	0
Cc1ccc(cc1)C(C)NC(=O)c2cc(c(c(c2)N(=O)=O)C)N(=O)=O	NA	NA		>6,77	Active	Covalent	Dinitrobenzamides	0.966	3.363	4.547	-0.09477	-	no	high	3.363	343.3	1	8	120.7	0.2308	6	0	Mutagenic	NA	0.132	0.102	0.012	0.268	0.044	0.002	0.44	0	0	0	0	0	0	0	0	0	0	0	0	0	0	0	0	0	0
Cc1ccc(cc1)[C@@H](C)NC(=O)c2cc(c(c(c2)N(=O)=O)C)N(=O)=O	NA	NA		7,05	Active	Covalent	Dinitrobenzamides	0.8973	3.363	4.589	-0.08681	-	no	high	3.363	343.3	1	8	120.7	0.2308	6	0	Mutagenic	NA	0.126	0.106	0.01	0.26	0.048	0.002	0.448	0	0	0	0	0	0	0	0	0	0	0	0	0	0	0	0	0	0
Cc1ccc(cc1)[C@H](C)NC(=O)c2cc(c(c(c2)N(=O)=O)C)N(=O)=O	NA	NA		4,93	Not Active	Covalent	Dinitrobenzamides	0.8973	3.363	4.589	-0.08681	-	no	high	3.363	343.3	1	8	120.7	0.2308	6	0	Mutagenic	NA	0.126	0.106	0.01	0.26	0.048	0.002	0.448	0	0	0	0	0	0	0	0	0	0	0	0	0	0	0	0	0	0
Cc1c(cc(cc1N(=O)=O)C(=O)N[C@H](C)c2ccc(cc2)F)N(=O)=O	NA	NA		6,77	Active	Covalent	Dinitrobenzamides	1.093	3.01	4.823	-0.08473	-	no	high	3.01	347.3	1	8	120.7	0.2308	6	0	Mutagenic	NA	0.114	0.104	0.008	0.27	0.046	0.01	0.448	0	0	0	0	0	0	0	0	0	0	0	0	0	0	0	0	0	0
Cc1c(cc(cc1N(=O)=O)C(=O)N[C@@H](C)c2ccc(cc2)F)N(=O)=O	NA	NA		7,4	Active	Covalent	Dinitrobenzamides	1.093	3.01	4.823	-0.08473	-	no	high	3.01	347.3	1	8	120.7	0.2308	6	0	Mutagenic	NA	0.114	0.104	0.008	0.27	0.046	0.01	0.448	0	0	0	0	0	0	0	0	0	0	0	0	0	0	0	0	0	0
Cc1c(cc(cc1N(=O)=O)C(=O)N[C@H](C)c2ccc(cc2)Cl)N(=O)=O	NA	NA		5,86	Active	Covalent	Dinitrobenzamides	0.8111	3.443	4.607	-0.07427	-	no	high	3.443	363.8	1	8	120.7	0.2308	6	0	Mutagenic	NA	0.098	0.096	0.01	0.28	0.052	0.006	0.458	0	0	0	0	0	0	0	0	0	0	0	0	0	0	0	0	0	0
Cc1c(cc(cc1N(=O)=O)C(=O)N[C@@H](C)c2ccc(cc2)Cl)N(=O)=O	NA	NA		<5,26	Not Active	Covalent	Dinitrobenzamides	0.8111	3.443	4.607	-0.07427	-	no	high	3.443	363.8	1	8	120.7	0.2308	6	0	Mutagenic	NA	0.098	0.096	0.01	0.28	0.052	0.006	0.458	0	0	0	0	0	0	0	0	0	0	0	0	0	0	0	0	0	0
Cc1c(cc(cc1N(=O)=O)C(=O)N[C@H](C)c2ccc(cc2)OC)N(=O)=O	NA	NA		6,15	Active	Covalent	Dinitrobenzamides	1.346	2.852	4.592	-0.2181	-	no	high	2.852	359.3	1	9	130	0.2593	7	0	Non-mutagenic	NA	0.128	0.118	0.014	0.194	0.1	0	0.446	0	0	0	0	0	0	0	0	0	0	0	0	0	0	0	0	0	0
Cc1c(cc(cc1N(=O)=O)C(=O)N[C@@H](C)c2ccc(cc2)OC)N(=O)=O	NA	NA		5,86	Active	Covalent	Dinitrobenzamides	1.346	2.852	4.592	-0.2181	-	no	high	2.852	359.3	1	9	130	0.2593	7	0	Non-mutagenic	NA	0.128	0.118	0.014	0.194	0.1	0	0.446	0	0	0	0	0	0	0	0	0	0	0	0	0	0	0	0	0	0
Cc1c(cc(cc1N(=O)=O)C(=O)N[C@H](C)c2ccccc2)N(=O)=O	NA	NA		6,44	Active	Covalent	Dinitrobenzamides	1.268	2.905	4.442	-0.07125	-	no	high	2.905	329.3	1	8	120.7	0.24	6	0	Non-mutagenic	NA	0.12	0.114	0.01	0.302	0.044	0.004	0.406	0	0	0	0	0	0	0	0	0	0	0	0	0	0	0	0	0	0
Cc1ccc(cc1)[C@@H](C)NC(=O)c2cc(cc(c2)N(=O)=O)N(=O)=O	NA	NA		7,3	Active	Covalent	Dinitrobenzamides	1.68	3.203	4.564	-0.08155	-	no	high	3.203	329.3	1	8	120.7	0.24	6	0	Mutagenic	NA	0.118	0.114	0.008	0.3	0.048	0.006	0.406	0	0	0	0	0	0	0	0	0	0	0	0	0	0	0	0	0	0
Cc1ccc(cc1)[C@H](C)NC(=O)c2cc(cc(c2)N(=O)=O)N(=O)=O	NA	NA		6,12	Active	Covalent	Dinitrobenzamides	1.68	3.203	4.564	-0.08155	-	no	high	3.203	329.3	1	8	120.7	0.24	6	0	Mutagenic	NA	0.118	0.114	0.008	0.3	0.048	0.006	0.406	0	0	0	0	0	0	0	0	0	0	0	0	0	0	0	0	0	0
C[C@H](c1ccc(cc1)F)NC(=O)c2cc(cc(c2)N(=O)=O)N(=O)=O	NA	NA		<4,92	Not Active	Covalent	Dinitrobenzamides	1.523	2.914	4.794	-0.07678	-	no	high	2.914	333.3	1	8	120.7	0.24	6	0	Mutagenic	NA	0.126	0.114	0.01	0.27	0.036	0.014	0.43	0	0	0	0	0	0	0	0	0	0	0	0	0	0	0	0	0	0
C[C@@H](c1ccc(cc1)F)NC(=O)c2cc(cc(c2)N(=O)=O)N(=O)=O	NA	NA	3	5,52	Active	Covalent	Dinitrobenzamides	1.523	2.914	4.794	-0.07678	-	no	high	2.914	333.3	1	8	120.7	0.24	6	0	Mutagenic	NA	0.126	0.114	0.01	0.27	0.036	0.014	0.43	0	0	0	0	0	0	0	0	0	0	0	0	0	0	0	0	0	0
C[C@H](c1ccc(cc1)Cl)NC(=O)c2cc(cc(c2)N(=O)=O)N(=O)=O	NA	NA	17	7,77	Active	Covalent	Dinitrobenzamides	1.534	3.235	4.57	-0.07105	-	no	high	3.235	349.7	1	8	120.7	0.24	6	0	Mutagenic	NA	0.114	0.114	0.012	0.29	0.036	0.01	0.424	0	0	0	0	0	0	0	0	0	0	0	0	0	0	0	0	0	0
C[C@@H](c1ccc(cc1)Cl)NC(=O)c2cc(cc(c2)N(=O)=O)N(=O)=O	NA	NA		5,84	Active	Covalent	Dinitrobenzamides	1.534	3.235	4.57	-0.07105	-	no	high	3.235	349.7	1	8	120.7	0.24	6	0	Mutagenic	NA	0.114	0.114	0.012	0.29	0.036	0.01	0.424	0	0	0	0	0	0	0	0	0	0	0	0	0	0	0	0	0	0
C[C@H](c1ccc(cc1)OC)NC(=O)c2cc(cc(c2)N(=O)=O)N(=O)=O	NA	NA		5,54	Active	Covalent	Dinitrobenzamides	1.973	2.681	4.558	-0.2112	-	no	high	2.681	345.3	1	9	130	0.2692	7	0	Non-mutagenic	NA	0.188	0.122	0.016	0.192	0.104	0.006	0.372	0	0	0	0	0	0	0	0	0	0	0	0	0	0	0	0	0	0
C[C@@H](c1ccc(cc1)OC)NC(=O)c2cc(cc(c2)N(=O)=O)N(=O)=O	NA	NA		6,46	Active	Covalent	Dinitrobenzamides	1.973	2.681	4.558	-0.2112	-	no	high	2.681	345.3	1	9	130	0.2692	7	0	Non-mutagenic	NA	0.188	0.122	0.016	0.192	0.104	0.006	0.372	0	0	0	0	0	0	0	0	0	0	0	0	0	0	0	0	0	0
C[C@H](c1ccccc1)NC(=O)c2cc(cc(c2)N(=O)=O)N(=O)=O	NA	NA		6,72	Active	Covalent	Dinitrobenzamides	1.982	2.838	4.411	-0.06202	-	no	high	2.838	315.3	1	8	120.7	0.25	6	0	Non-mutagenic	NA	0.134	0.124	0.008	0.28798	0.04	0.014	0.39202	0	0	0	0	0	0	0	0	0	0	0	0	0	0	0	0	0	0
C[C@@H](c1ccccc1)NC(=O)c2cc(cc(c2)N(=O)=O)N(=O)=O	NA	NA		<5,50	Not Active	Covalent	Dinitrobenzamides	1.982	2.838	4.411	-0.06202	-	no	high	2.838	315.3	1	8	120.7	0.25	6	0	Non-mutagenic	NA	0.134	0.124	0.008	0.28798	0.04	0.014	0.39202	0	0	0	0	0	0	0	0	0	0	0	0	0	0	0	0	0	0
CC[C@H](c1ccccc1)NC(=O)c2cc(cc(c2)N(=O)=O)N(=O)=O	NA	NA		6,12	Active	Covalent	Dinitrobenzamides	1.788	3.17	4.542	-0.0586	-	no	high	3.17	329.3	1	8	120.7	0.28	7	0	Non-mutagenic	NA	0.13	0.12	0.014	0.282	0.042	0.016	0.396	0	0	0	0	0	0	0	0	0	0	0	0	0	0	0	0	0	0
CC[C@@H](c1ccccc1)NC(=O)c2cc(cc(c2)N(=O)=O)N(=O)=O	NA	NA		5,52	Active	Covalent	Dinitrobenzamides	1.788	3.17	4.542	-0.0586	-	no	high	3.17	329.3	1	8	120.7	0.28	7	0	Non-mutagenic	NA	0.13	0.12	0.014	0.282	0.042	0.016	0.396	0	0	0	0	0	0	0	0	0	0	0	0	0	0	0	0	0	0
CCC[C@H](c1ccccc1)NC(=O)c2cc(cc(c2)N(=O)=O)N(=O)=O	NA	NA		5,54	Active	Covalent	Dinitrobenzamides	1.584	3.471	4.716	-0.05744	-	yes	high	3.471	343.3	1	8	120.7	0.3077	8	0	Non-mutagenic	NA	0.11	0.116	0.02	0.27	0.066	0.01	0.408	0	0	0	0	0	0	0	0	0	0	0	0	0	0	0	0	0	0
CC[C@@H](C)NC(=O)c1cc(cc(c1)N(=O)=O)N(=O)=O	NA	NA		5,73	Active	Covalent	Dinitrobenzamides	2.926	2.081	4.163	-0.0009268	-	no	low	2.081	267.2	1	8	120.7	0.3158	6	0	Mutagenic	NA	0.31	0.13	0.014	0.192	0.046	0.026	0.282	0	0	0	0	0	0	0	0	0	0	0	0	0	0	0	0	0	0
CC[C@H](C)NC(=O)c1cc(cc(c1)N(=O)=O)N(=O)=O	NA	NA		<5,43	Not Active	Covalent	Dinitrobenzamides	2.926	2.081	4.163	-0.0009268	-	no	low	2.081	267.2	1	8	120.7	0.3158	6	0	Mutagenic	NA	0.31	0.13	0.014	0.192	0.046	0.026	0.282	0	0	0	0	0	0	0	0	0	0	0	0	0	0	0	0	0	0
CCCCC[C@@H](C)NC(=O)c1cc(cc(c1)N(=O)=O)N(=O)=O	NA	NA		5,79	Active	Covalent	Dinitrobenzamides	2.245	3.076	4.636	0.01171	-	no	low	3.076	309.3	1	8	120.7	0.4091	9	0	Non-mutagenic	NA	0.218	0.124	0.026	0.214	0.07	0.024	0.324	0	0	0	0	0	0	0	0	0	0	0	0	0	0	0	0	0	0
CCCCC[C@H](C)NC(=O)c1cc(cc(c1)N(=O)=O)N(=O)=O	NA	NA		5,79	Active	Covalent	Dinitrobenzamides	2.245	3.076	4.636	0.01171	-	no	low	3.076	309.3	1	8	120.7	0.4091	9	0	Non-mutagenic	NA	0.218	0.124	0.026	0.214	0.07	0.024	0.324	0	0	0	0	0	0	0	0	0	0	0	0	0	0	0	0	0	0
CCCCCCNC(=O)c1cc(cc(c1)N(=O)=O)N(=O)=O	NA	NA		5,77	Active	Covalent	Dinitrobenzamides	2.526	2.849	4.519	-0.04433	-	no	low	2.849	295.3	1	8	120.7	0.4286	9	0	Non-mutagenic	NA	0.234	0.126	0.024	0.228	0.056	0.02	0.312	0	0	0	0	0	0	0	0	0	0	0	0	0	0	0	0	0	0
CCCCCCCCCCCCCCCCNC(=O)c1cc(cc(c1)N(=O)=O)N(=O)=O	NA	NA		6,24	Active	Covalent	Dinitrobenzamides	0.8066	5.923	5.871	-0.04754	-	yes	low	5.923	435.6	1	8	120.7	0.6129	19	0	Non-mutagenic	NA	0.174	0.11	0.042	0.206	0.068	0.026	0.374	0	0	0	0	0	0	0	0	0	0	0	0	0	0	0	0	0	0
c1ccc(cc1)CCNC(=O)c2cc(cc(c2)N(=O)=O)N(=O)=O	NA	NA		6,1	Active	Covalent	Dinitrobenzamides	2.144	2.735	4.442	-0.1064	-	no	high	2.735	315.3	1	8	120.7	0.2917	7	0	Non-mutagenic	NA	0.134	0.102	0.012	0.266	0.058	0.018	0.41	0	0	0	0	0	0	0	0	0	0	0	0	0	0	0	0	0	0
Cc1c(cc(cc1N(=O)=O)C(=O)NCc2ccccc2)N(=O)=O	NA	NA		6,42	Active	Covalent	Dinitrobenzamides	1.726	2.41	4.273	-0.1217	-	no	high	2.41	315.3	1	8	120.7	0.25	6	0	Non-mutagenic	NA	0.122	0.108	0.004	0.314	0.046	0.008	0.398	0	0	0	0	0	0	0	0	0	0	0	0	0	0	0	0	0	0
Cc1ccc(cc1)CNC(=O)c2cc(c(c(c2)N(=O)=O)C)N(=O)=O	NA	NA		7,05	Active	Covalent	Dinitrobenzamides	1.372	2.879	4.426	-0.1332	-	no	high	2.879	329.3	1	8	120.7	0.24	6	0	Mutagenic	NA	0.118	0.094	0.006	0.278	0.062	0.008	0.434	0	0	0	0	0	0	0	0	0	0	0	0	0	0	0	0	0	0
Cc1ccc(cc1)CNC(=O)c2cc(cc(c2)N(=O)=O)N(=O)=O	NA	NA		5,5	Active	Covalent	Dinitrobenzamides	2.05	2.815	4.404	-0.1244	-	no	high	2.815	315.3	1	8	120.7	0.25	6	0	Mutagenic	NA	0.124	0.106	0.002	0.31	0.05	0.01	0.398	0	0	0	0	0	0	0	0	0	0	0	0	0	0	0	0	0	0
c1ccc(cc1)CNC(=O)c2cc(cc(c2)N(=O)=O)N(=O)=O	NA	NA		6,1	Active	Covalent	Dinitrobenzamides	2.342	2.441	4.247	-0.1087	-	no	low	2.441	301.3	1	8	120.7	0.2609	6	0	Non-mutagenic	NA	0.15	0.094	0.012	0.288	0.044	0.022	0.39	0	0	0	0	0	0	0	0	0	0	0	0	0	0	0	0	0	0
Cc1ccc(cc1)CCNC(=O)c2cc(cc(c2)N(=O)=O)N(=O)=O	NA	NA		5,82	Active	Covalent	Dinitrobenzamides	1.848	3.113	4.598	-0.1225	-	no	high	3.113	329.3	1	8	120.7	0.28	7	0	Mutagenic	NA	0.126	0.11	0.008	0.272	0.066	0.014	0.404	0	0	0	0	0	0	0	0	0	0	0	0	0	0	0	0	0	0
c1ccc(cc1)CCCNC(=O)c2cc(cc(c2)N(=O)=O)N(=O)=O	NA	NA		5,82	Active	Covalent	Dinitrobenzamides	2.049	2.901	4.557	-0.1105	-	no	low	2.901	329.3	1	8	120.7	0.32	8	0	Non-mutagenic	NA	0.128	0.088	0.014	0.266	0.072	0.014	0.418	0	0	0	0	0	0	0	0	0	0	0	0	0	0	0	0	0	0
c1ccc(cc1)CCCCNC(=O)c2cc(cc(c2)N(=O)=O)N(=O)=O	NA	NA		6,46	Active	Covalent	Dinitrobenzamides	1.86	3.212	4.71	-0.1085	-	no	low	3.212	343.3	1	8	120.7	0.3462	9	0	Non-mutagenic	NA	0.128	0.084	0.028	0.262	0.08	0.012	0.406	0	0	0	0	0	0	0	0	0	0	0	0	0	0	0	0	0	0
c1cc(ccc1NC(=O)c2cc(cc(c2)N(=O)=O)N(=O)=O)F	NA	NA		<5,48	Not Active	Covalent	Dinitrobenzamides	1.689	2.806	4.878	-0.0446	-	no	high	2.806	305.2	1	8	120.7	0.2174	5	0	Mutagenic	NA	0.16	0.082	0.006	0.338	0.024	0.04	0.35	0	0	0	0	0	0	0	0	0	0	0	0	0	0	0	0	0	0
c1cc(ccc1NC(=O)c2cc(cc(c2)N(=O)=O)N(=O)=O)OC(F)(F)F	NA	NA		5,57	Active	Covalent	Dinitrobenzamides	1.138	3.25	5.017	-0.06741	-	no	high	3.25	371.2	1	9	130	0.2593	7	0	Mutagenic	NA	0.186	0.108	0.006	0.24	0.068	0.022	0.37	0	0	0	0	0	0	0	0	0	0	0	0	0	0	0	0	0	0
c1cc(ccc1C(F)(F)F)NC(=O)c2cc(cc(c2)N(=O)=O)N(=O)=O	NA	NA		5,55	Active	Covalent	Dinitrobenzamides	1.125	3.447	4.807	0.008608	-	no	high	3.447	355.2	1	8	120.7	0.2308	6	0	Mutagenic	NA	0.15	0.1	0.008	0.252	0.032	0.012	0.446	0	0	0	0	0	0	0	0	0	0	0	0	0	0	0	0	0	0
c1ccc(c(c1)C(F)(F)F)NC(=O)c2cc(cc(c2)N(=O)=O)N(=O)=O	NA	NA		5,85	Active	Covalent	Dinitrobenzamides	0.9569	3.49	4.644	0.01636	-	no	high	3.49	355.2	1	8	120.7	0.2308	6	0	Non-mutagenic	NA	0.122	0.118	0.01	0.25	0.022	0.01	0.468	0	0	0	0	0	0	0	0	0	0	0	0	0	0	0	0	0	0
c1cc(cc(c1)F)NC(=O)c2cc(cc(c2)N(=O)=O)N(=O)=O	NA	NA		5,48	Active	Covalent	Dinitrobenzamides	1.812	2.75	4.644	-0.04715	-	no	high	2.75	305.2	1	8	120.7	0.2174	5	0	Non-mutagenic	NA	0.174	0.084	0.006	0.314	0.022	0.036	0.364	0	0	0	0	0	0	0	0	0	0	0	0	0	0	0	0	0	0
C[C@H](c1ccccc1)N(C)C(=O)c2cc(cc(c2)N(=O)=O)N(=O)=O	NA	NA		5,82	Active	Covalent	Dinitrobenzamides	2.161	2.845	5.022	-0.1036	-	no	high	2.845	329.3	0	8	111.9	0.24	6	0	Mutagenic	NA	0.126	0.132	0.018	0.242	0.058	0.008	0.416	0	0	0	0	0	0	0	0	0	0	0	0	0	0	0	0	0	0
c1ccc(cc1)c2[nH]c(nn2)SCc3cc(cc(c3)N(=O)=O)N(=O)=O	NA	NA	2	5,7	Active	Covalent	Dintrophenyl-triazoles	1.085	3.163	4.478	-0.8674	-	yes	high	3.163	357.3	1	9	133.2	0.2222	6	0	Mutagenic	NA	0.138	0.094	0.026	0.242	0.042	0.022	0.436	0	0	0	0	0	0	0	0	0	0	0	0	0	0	0	0	0	0
Cn1c(nnc1SCc2cc(cc(c2)N(=O)=O)N(=O)=O)c3ccccc3	NA	NA	4	5,4	Active	Covalent	Dintrophenyl-triazoles	0.8971	3.632	4.999	-0.525	-	no	high	3.632	371.4	0	9	122.3	0.2143	6	0	Mutagenic	NA	0.122	0.084	0.016	0.206	0.05	0.008	0.514	0	0	0	0	0	0	0	0	0	0	0	0	0	0	0	0	0	0
CCn1c(nnc1SCc2cc(cc(c2)N(=O)=O)N(=O)=O)c3ccccc3	NA	NA	2	5,7	Active	Covalent	Dintrophenyl-triazoles	0.7254	3.935	5.132	-0.496	-	no	high	3.935	385.4	0	9	122.3	0.2414	7	0	Mutagenic	NA	0.1	0.104	0.026	0.206	0.044	0.004	0.516	0	0	0	0	0	0	0	0	0	0	0	0	0	0	0	0	0	0
CCCCCCn1c(nnc1SCc2cc(cc(c2)N(=O)=O)N(=O)=O)c3ccccc3	NA	NA	1	6	Active	Covalent	Dintrophenyl-triazoles	0.294	5.145	5.688	-0.377	-	yes	high	5.145	441.5	0	9	122.3	0.3333	11	0	Mutagenic	NA	0.086	0.102	0.046	0.188	0.06	0.008	0.51	0	0	0	0	0	0	0	0	0	0	0	0	0	0	0	0	0	0
c1ccc(cc1)c2nnc(n2C3CCCCC3)SCc4cc(cc(c4)N(=O)=O)N(=O)=O	NA	NA	1	6	Active	Covalent	Dintrophenyl-triazoles	0.03579	5.068	5.737	-0.3759	-	yes	high	5.068	439.5	0	9	122.3	0.2059	7	0	Mutagenic	NA	0.094	0.092	0.038	0.162	0.062	0.008	0.544	0	0	0	0	0	0	0	0	0	0	0	0	0	0	0	0	0	0
CCCCCCCCCCCCn1c(nnc1SCc2cc(cc(c2)N(=O)=O)N(=O)=O)c3ccccc3	NA	NA	2	5,7	Active	Covalent	Dintrophenyl-triazoles	-0.3885	6.956	6.466	-0.2378	-	yes	high	6.956	525.7	0	9	122.3	0.4359	17	0	Mutagenic	NA	0.084	0.094	0.062	0.174	0.064	0.012	0.51	0	0	0	0	0	0	0	0	0	0	0	0	0	0	0	0	0	0
c1ccc(cc1)c2nnc(n2Cc3ccc(cc3Cl)Cl)SCc4cc(cc(c4)N(=O)=O)N(=O)=O	NA	NA	>32	<4,49	Not Active	Covalent	Dintrophenyl-triazoles	-0.9121	5.544	5.494	-0.3457	-	no	high	5.544	516.4	0	9	122.3	0.2162	8	0	Mutagenic	NA	0.062	0.114	0.026	0.188	0.078	0.008	0.524	0	0	0	0	0	0	0	0	0	0	0	0	0	0	0	0	0	0
c1ccc(cc1)c2nnc(n2Cc3ccc(cc3)Br)SCc4cc(cc(c4)N(=O)=O)N(=O)=O	NA	NA	2	5,7	Active	Covalent	Dintrophenyl-triazoles	-0.7448	5.398	5.733	-0.3465	-	no	high	5.398	526.4	0	9	122.3	0.2222	8	0	Mutagenic	NA	0.066	0.124	0.028	0.174	0.072	0.014	0.522	0	0	0	0	0	0	0	0	0	0	0	0	0	0	0	0	0	0
COc1ccc(cc1)Cn2c(nnc2SCc3cc(cc(c3)N(=O)=O)N(=O)=O)c4ccccc4	NA	NA	1	6	Active	Covalent	Dintrophenyl-triazoles	-0.1677	4.644	5.579	-0.5183	-	no	high	4.644	477.5	0	10	131.6	0.2432	9	0	Mutagenic	NA	0.072	0.154	0.032	0.084	0.138	0.004	0.516	0	0	0	0	0	0	0	0	0	0	0	0	0	0	0	0	0	0
c1ccc(cc1)c2nnc(n2c3ccccc3)SCc4cc(cc(c4)N(=O)=O)N(=O)=O	NA	NA	4	5,4	Active	Covalent	Dintrophenyl-triazoles	-0.06771	4.563	5.312	-0.3734	-	no	high	4.563	433.4	0	9	122.3	0.2059	7	0	Mutagenic	NA	0.098	0.104	0.03	0.212	0.046	0.01	0.5	0	0	0	0	0	0	0	0	0	0	0	0	0	0	0	0	0	0
c1ccc(cc1)c2nnc(n2c3ccc(c(c3)Cl)Cl)SCc4cc(cc(c4)N(=O)=O)N(=O)=O	NA	NA	1	6	Active	Covalent	Dintrophenyl-triazoles	-0.7633	5.255	5.315	-0.3718	-	no	high	5.255	502.3	0	9	122.3	0.1944	7	0	Mutagenic	NA	0.082	0.118	0.028	0.21	0.066	0.01	0.486	0	0	0	0	0	0	0	0	0	0	0	0	0	0	0	0	0	0
CCCCCCc1nnc(n1Cc2ccccc2)SCc3cc(cc(c3)N(=O)=O)N(=O)=O	NA	NA	2	5,7	Active	Covalent	Dintrophenyl-triazoles	0.1478	5.44	5.921	-0.2804	-	yes	high	5.44	455.5	0	9	122.3	0.3529	12	0	Non-mutagenic	NA	0.082	0.09	0.054	0.172	0.07	0.006	0.526	0	0	0	0	0	0	0	0	0	0	0	0	0	0	0	0	0	0
c1ccc(cc1)Cn2c(nnc2SCc3cc(cc(c3)N(=O)=O)N(=O)=O)C4CCCCC4	NA	NA	2	5,7	Active	Covalent	Dintrophenyl-triazoles	-0.1135	5.366	5.934	-0.2745	-	yes	high	5.366	453.5	0	9	122.3	0.2286	8	0	Non-mutagenic	NA	0.088	0.09	0.044	0.154	0.074	0.008	0.542	0	0	0	0	0	0	0	0	0	0	0	0	0	0	0	0	0	0
c1ccc(cc1)Cn2c(nnc2SCc3cc(cc(c3)N(=O)=O)N(=O)=O)CCCCCO	NA	NA	16	4,8	Not Active	Covalent	Dintrophenyl-triazoles	0.8405	4.136	5.675	-0.7943	-	yes	high	4.136	457.5	1	10	142.6	0.3529	12	0	Non-mutagenic	NA	0.06	0.13	0.05	0.144	0.114	0.002	0.5	0	0	0	0	0	0	0	0	0	0	0	0	0	0	0	0	0	0
CCCCCCCCCCCc1nnc(n1Cc2ccccc2)SCc3cc(cc(c3)N(=O)=O)N(=O)=O	NA	NA	4	5,4	Active	Covalent	Dintrophenyl-triazoles	-0.4276	6.985	6.574	-0.1569	-	yes	high	6.985	525.7	0	9	122.3	0.4359	17	0	Non-mutagenic	NA	0.082	0.084	0.064	0.164	0.072	0.01	0.524	0	0	0	0	0	0	0	0	0	0	0	0	0	0	0	0	0	0
c1ccc(cc1)Cn2c(nnc2SCc3cc(cc(c3)N(=O)=O)N(=O)=O)c4ccccc4	NA	NA	4	5,4	Active	Covalent	Dintrophenyl-triazoles	-0.2276	4.854	5.484	-0.3717	-	yes	high	4.854	447.5	0	9	122.3	0.2286	8	0	Mutagenic	NA	0.084	0.112	0.03	0.18	0.056	0.012	0.526	0	0	0	0	0	0	0	0	0	0	0	0	0	0	0	0	0	0
Cc1ccc(cc1)c2nnc(n2Cc3ccccc3)SCc4cc(cc(c4)N(=O)=O)N(=O)=O	NA	NA	4	5,4	Active	Covalent	Dintrophenyl-triazoles	-0.4799	5.2	5.627	-0.347	-	no	high	5.2	461.5	0	9	122.3	0.2222	8	0	Mutagenic	NA	0.072	0.118	0.024	0.162	0.086	0.01	0.528	0	0	0	0	0	0	0	0	0	0	0	0	0	0	0	0	0	0
COc1ccc(cc1)c2nnc(n2Cc3ccccc3)SCc4cc(cc(c4)N(=O)=O)N(=O)=O	NA	NA	4	5,4	Active	Covalent	Dintrophenyl-triazoles	-0.1677	4.644	5.604	-0.5207	-	no	high	4.644	477.5	0	10	131.6	0.2432	9	0	Mutagenic	NA	0.074	0.152	0.03	0.082	0.138	0.004	0.52	0	0	0	0	0	0	0	0	0	0	0	0	0	0	0	0	0	0
c1ccc(cc1)Cn2c(nnc2SCc3cc(cc(c3)N(=O)=O)N(=O)=O)c4ccc(cc4)Cl	NA	NA	4	5,4	Active	Covalent	Dintrophenyl-triazoles	-0.5941	5.21	5.626	-0.3615	-	no	high	5.21	481.9	0	9	122.3	0.2222	8	0	Mutagenic	NA	0.064	0.116	0.028	0.188	0.076	0.012	0.516	0	0	0	0	0	0	0	0	0	0	0	0	0	0	0	0	0	0
c1ccc(cc1)Cn2c(nnc2SCc3cc(cc(c3)N(=O)=O)N(=O)=O)c4ccc(c(c4)Cl)Cl	NA	NA	2	5,7	Active	Covalent	Dintrophenyl-triazoles	-0.9121	5.544	5.488	-0.3457	-	no	high	5.544	516.4	0	9	122.3	0.2162	8	0	Mutagenic	NA	0.062	0.114	0.026	0.188	0.078	0.008	0.524	0	0	0	0	0	0	0	0	0	0	0	0	0	0	0	0	0	0
c1ccc(cc1)Cn2c(nnc2SCc3cc(cc(c3)N(=O)=O)N(=O)=O)c4ccc(cc4)Br	NA	NA	2	5,7	Active	Covalent	Dintrophenyl-triazoles	-0.7448	5.398	5.733	-0.3465	-	no	high	5.398	526.4	0	9	122.3	0.2222	8	0	Mutagenic	NA	0.066	0.124	0.028	0.174	0.072	0.014	0.522	0	0	0	0	0	0	0	0	0	0	0	0	0	0	0	0	0	0
c1ccc(cc1)Cn2c(nnc2SCc3cc(cc(c3)N(=O)=O)N(=O)=O)c4ccc(cc4)O	NA	NA	16	4,8	Not Active	Covalent	Dintrophenyl-triazoles	0.1285	4.443	5.53	-1.027	-	yes	high	4.443	463.5	1	10	142.6	0.2222	8	0	Mutagenic	NA	0.07	0.132	0.034	0.218	0.074	0.016	0.456	0	0	0	0	0	0	0	0	0	0	0	0	0	0	0	0	0	0
c1ccc(cc1)Cn2c(nnc2SCc3cc(cc(c3)N(=O)=O)N(=O)=O)c4ccc(cc4)N(=O)=O	NA	NA	4	5,4	Active	Covalent	Dintrophenyl-triazoles	0.2952	4.439	5.493	-0.5569	-	yes	high	4.439	492.5	0	12	168.2	0.2368	9	0	Mutagenic	NA	0.07	0.126	0.026	0.174	0.072	0.01	0.522	0	0	0	0	0	0	0	0	0	0	0	0	0	0	0	0	0	0
c1ccc(cc1)Cn2c(nnc2SCc3cc(cc(c3)N(=O)=O)C(F)(F)F)C4CCCCC4	NA	NA	16	4,8	Not Active	Covalent	Dintrophenyl-triazoles	-0.3651	6.594	6.223	0.2494	-	yes	high	6.594	476.5	0	6	76.53	0.2222	8	0	Non-mutagenic	NA	0.084	0.108	0.042	0.148	0.074	0.008	0.536	0	0	0	0	0	0	0	0	0	0	0	0	0	0	0	0	0	0
c1ccc(cc1)Cn2c(nnc2SCc3cc(cc(c3)N(=O)=O)C(F)(F)F)c4ccccc4	NA	NA	16	4,8	Not Active	Covalent	Dintrophenyl-triazoles	-0.3672	5.927	5.765	0.01287	-	yes	high	5.927	470.5	0	6	76.53	0.2222	8	0	Mutagenic	NA	0.102	0.104	0.028	0.13	0.082	0.006	0.548	0	0	0	0	0	0	0	0	0	0	0	0	0	0	0	0	0	0
Cc1ccc(cc1)c2nnc(n2Cc3ccccc3)SCc4cc(cc(c4)N(=O)=O)C(F)(F)F	NA	NA	>32	<4,49	Not Active	Covalent	Dintrophenyl-triazoles	-0.6471	6.307	5.908	0.0266	-	no	high	6.307	484.5	0	6	76.53	0.2162	8	0	Mutagenic	NA	0.092	0.122	0.014	0.132	0.108	0.002	0.53	0	0	0	0	0	0	0	0	0	0	0	0	0	0	0	0	0	0
COc1ccc(cc1)c2nnc(n2Cc3ccccc3)SCc4cc(cc(c4)N(=O)=O)C(F)(F)F	NA	NA	32	4,49	Not Active	Covalent	Dintrophenyl-triazoles	-0.3458	5.736	5.884	-0.1624	-	yes	high	5.736	500.5	0	7	85.76	0.2368	9	0	Mutagenic	NA	0.084	0.16	0.028	0.082	0.134	0.002	0.51	0	0	0	0	0	0	0	0	0	0	0	0	0	0	0	0	0	0
c1ccc(cc1)Cn2c(nnc2SCc3cc(cc(c3)N(=O)=O)C(F)(F)F)c4ccc(cc4)Cl	NA	NA	32	4,49	Not Active	Covalent	Dintrophenyl-triazoles	-0.6985	6.293	5.904	0.01937	-	yes	high	6.293	504.9	0	6	76.53	0.2162	8	0	Mutagenic	NA	0.088	0.106	0.026	0.136	0.102	0.004	0.538	0	0	0	0	0	0	0	0	0	0	0	0	0	0	0	0	0	0
Cn1c(nnc1SCc2ccccc2)c3cc(cc(c3)N(=O)=O)N(=O)=O	NA	NA		7,52	Active	Covalent	Dintrophenyl-triazoles	0.8971	3.632	4.909	-0.525	-	no	high	3.632	371.4	0	9	122.3	0.2143	6	0	Mutagenic	NA	0.114	0.086	0.018	0.202	0.05	0.008	0.522	0	0	0	0	0	0	0	0	0	0	0	0	0	0	0	0	0	0
CCn1c(nnc1SCc2ccccc2)c3cc(cc(c3)N(=O)=O)N(=O)=O	NA	NA		7,52	Active	Covalent	Dintrophenyl-triazoles	0.7254	3.935	5.042	-0.496	-	no	high	3.935	385.4	0	9	122.3	0.2414	7	0	Mutagenic	NA	0.092	0.112	0.026	0.2	0.046	0.004	0.52	0	0	0	0	0	0	0	0	0	0	0	0	0	0	0	0	0	0
CCCCCCn1c(nnc1SCc2ccccc2)c3cc(cc(c3)N(=O)=O)N(=O)=O	NA	NA	1	6	Active	Covalent	Dintrophenyl-triazoles	0.294	5.145	5.597	-0.377	-	yes	high	5.145	441.5	0	9	122.3	0.3333	11	0	Mutagenic	NA	0.08	0.1	0.046	0.184	0.062	0.008	0.52	0	0	0	0	0	0	0	0	0	0	0	0	0	0	0	0	0	0
CCCCCCCCCCCCn1c(nnc1SCc2ccccc2)c3cc(cc(c3)N(=O)=O)N(=O)=O	NA	NA	2	5,7	Active	Covalent	Dintrophenyl-triazoles	-0.3885	6.956	6.375	-0.2378	-	yes	high	6.956	525.7	0	9	122.3	0.4359	17	0	Mutagenic	NA	0.078	0.092	0.062	0.17	0.066	0.012	0.52	0	0	0	0	0	0	0	0	0	0	0	0	0	0	0	0	0	0
c1ccc(cc1)CSc2nnc(n2Cc3ccc(cc3Cl)Cl)c4cc(cc(c4)N(=O)=O)N(=O)=O	NA	NA	2	5,7	Active	Covalent	Dintrophenyl-triazoles	-0.9121	5.544	5.402	-0.3457	-	no	high	5.544	516.4	0	9	122.3	0.2162	8	0	Mutagenic	NA	0.058	0.12	0.028	0.182	0.082	0.008	0.522	0	0	0	0	0	0	0	0	0	0	0	0	0	0	0	0	0	0
c1ccc(cc1)Cn2c(nnc2SCc3ccccc3)c4cc(cc(c4)N(=O)=O)N(=O)=O	NA	NA		7,52	Active	Covalent	Dintrophenyl-triazoles	-0.2276	4.854	5.393	-0.3717	-	yes	high	4.854	447.5	0	9	122.3	0.2286	8	0	Mutagenic	NA	0.08	0.114	0.032	0.176	0.058	0.012	0.528	0	0	0	0	0	0	0	0	0	0	0	0	0	0	0	0	0	0
Cn1c(nnc1SCc2ccc(cc2)OC)c3cc(cc(c3)N(=O)=O)N(=O)=O	NA	NA		6,6	Active	Covalent	Dintrophenyl-triazoles	0.928	3.435	5.023	-0.615	-	no	high	3.435	401.4	0	10	131.6	0.2333	7	0	Mutagenic	NA	0.112	0.174	0.032	0.11	0.082	0.006	0.484	0	0	0	0	0	0	0	0	0	0	0	0	0	0	0	0	0	0
Cn1c(nnc1SCc2ccc(cc2)Br)c3cc(cc(c3)N(=O)=O)N(=O)=O	NA	NA		6,6	Active	Covalent	Dintrophenyl-triazoles	0.2912	4.203	5.163	-0.4767	-	no	high	4.203	450.3	0	9	122.3	0.2069	6	0	Mutagenic	NA	0.104	0.104	0.02	0.18	0.058	0.008	0.526	0	0	0	0	0	0	0	0	0	0	0	0	0	0	0	0	0	0
Cn1c(nnc1SCc2ccc(cc2)Cl)c3cc(cc(c3)N(=O)=O)N(=O)=O	NA	NA	125	6,9	Active	Covalent	Dintrophenyl-triazoles	0.5019	3.997	5.056	-0.4977	-	no	high	3.997	405.8	0	9	122.3	0.2069	6	0	Mutagenic	NA	0.102	0.1	0.02	0.188	0.062	0.008	0.52	0	0	0	0	0	0	0	0	0	0	0	0	0	0	0	0	0	0
Cn1c(nnc1SCc2ccc(c(c2)Cl)Cl)c3cc(cc(c3)N(=O)=O)N(=O)=O	NA	NA		7,22	Active	Covalent	Dintrophenyl-triazoles	0.1451	4.352	4.932	-0.4564	-	no	high	4.352	440.3	0	9	122.3	0.2	6	0	Mutagenic	NA	0.094	0.116	0.016	0.182	0.062	0.01	0.52	0	0	0	0	0	0	0	0	0	0	0	0	0	0	0	0	0	0
CSc1nnc(n1Cc2ccccc2)c3cc(cc(c3)N(=O)=O)N(=O)=O	NA	NA		6,3	Active	Covalent	Dintrophenyl-triazoles	1.081	3.609	4.896	-0.5303	-	no	high	3.609	371.4	0	9	122.3	0.2143	6	0	Mutagenic	NA	0.098	0.102	0.018	0.226	0.054	0.008	0.494	0	0	0	0	0	0	0	0	0	0	0	0	0	0	0	0	0	0
CCCSc1nnc(n1Cc2ccccc2)c3cc(cc(c3)N(=O)=O)N(=O)=O	NA	NA		7,22	Active	Covalent	Dintrophenyl-triazoles	0.556	4.229	5.186	-0.4665	-	yes	high	4.229	399.4	0	9	122.3	0.2667	8	0	Mutagenic	NA	0.092	0.112	0.028	0.188	0.054	0.008	0.518	0	0	0	0	0	0	0	0	0	0	0	0	0	0	0	0	0	0
CCCCCCCCSc1nnc(n1Cc2ccccc2)c3cc(cc(c3)N(=O)=O)N(=O)=O	NA	NA		7,22	Active	Covalent	Dintrophenyl-triazoles	-0.2858	6.137	5.898	-0.289	-	yes	high	6.137	469.6	0	9	122.3	0.3714	13	0	Mutagenic	NA	0.074	0.096	0.052	0.178	0.072	0.01	0.518	0	0	0	0	0	0	0	0	0	0	0	0	0	0	0	0	0	0
COc1ccc(cc1)CSc2nnc(n2Cc3ccccc3)c4cc(cc(c4)N(=O)=O)N(=O)=O	NA	NA		7,52	Active	Covalent	Dintrophenyl-triazoles	-0.1677	4.644	5.505	-0.5184	-	no	high	4.644	477.5	0	10	131.6	0.2432	9	0	Mutagenic	NA	0.072	0.154	0.03	0.086	0.142	0.004	0.512	0	0	0	0	0	0	0	0	0	0	0	0	0	0	0	0	0	0
c1ccc(cc1)Cn2c(nnc2SCc3ccc(cc3)Br)c4cc(cc(c4)N(=O)=O)N(=O)=O	NA	NA	125	6,9	Active	Covalent	Dintrophenyl-triazoles	-0.7448	5.398	5.641	-0.3465	-	no	high	5.398	526.4	0	9	122.3	0.2222	8	0	Mutagenic	NA	0.064	0.13	0.03	0.168	0.076	0.014	0.518	0	0	0	0	0	0	0	0	0	0	0	0	0	0	0	0	0	0
c1ccc(cc1)Cn2c(nnc2SCc3ccc(cc3)Cl)c4cc(cc(c4)N(=O)=O)N(=O)=O	NA	NA	125	6,9	Active	Covalent	Dintrophenyl-triazoles	-0.5941	5.21	5.534	-0.3615	-	no	high	5.21	481.9	0	9	122.3	0.2222	8	0	Mutagenic	NA	0.062	0.122	0.03	0.18	0.08	0.012	0.514	0	0	0	0	0	0	0	0	0	0	0	0	0	0	0	0	0	0
c1ccc(cc1)Cn2c(nnc2SCc3ccc(c(c3)Cl)Cl)c4cc(cc(c4)N(=O)=O)N(=O)=O	NA	NA		6,6	Active	Covalent	Dintrophenyl-triazoles	-0.9121	5.544	5.402	-0.3457	-	no	high	5.544	516.4	0	9	122.3	0.2162	8	0	Mutagenic	NA	0.058	0.12	0.028	0.182	0.082	0.008	0.522	0	0	0	0	0	0	0	0	0	0	0	0	0	0	0	0	0	0
CCCCCCCCSc1nnc(n1Cc2ccccc2)c3cc(cc(c3)N(=O)=O)C(F)(F)F	NA	NA	2	5,7	Active	Covalent	Dintrophenyl-triazoles	-0.609	7.31	6.251	0.1163	-	yes	high	7.31	492.6	0	6	76.53	0.3611	13	0	Mutagenic	NA	0.088	0.098	0.044	0.148	0.066	0.01	0.546	0	0	0	0	0	0	0	0	0	0	0	0	0	0	0	0	0	0
COc1ccc(cc1)CSc2nnc(n2Cc3ccccc3)c4cc(cc(c4)N(=O)=O)C(F)(F)F	NA	NA		6,3	Active	Covalent	Dintrophenyl-triazoles	-0.3458	5.736	5.845	-0.1712	-	no	high	5.736	500.5	0	7	85.76	0.2368	9	0	Mutagenic	NA	0.072	0.166	0.026	0.082	0.128	0.002	0.524	0	0	0	0	0	0	0	0	0	0	0	0	0	0	0	0	0	0
c1ccc(cc1)Cn2c(nnc2SCc3ccc(cc3)Br)c4cc(cc(c4)N(=O)=O)C(F)(F)F	NA	NA	1	6	Active	Covalent	Dintrophenyl-triazoles	-1.011	6.485	5.979	0.01842	-	yes	high	6.485	549.4	0	6	76.53	0.2162	8	0	Mutagenic	NA	0.078	0.11	0.022	0.142	0.096	0.004	0.548	0	0	0	0	0	0	0	0	0	0	0	0	0	0	0	0	0	0
c1ccc(cc1)Cn2c(nnc2SCc3ccc(cc3)Cl)c4cc(cc(c4)N(=O)=O)C(F)(F)F	NA	NA		6,3	Active	Covalent	Dintrophenyl-triazoles	-0.6985	6.293	5.872	0.005659	-	yes	high	6.293	504.9	0	6	76.53	0.2162	8	0	Mutagenic	NA	0.078	0.104	0.024	0.15	0.1	0.004	0.54	0	0	0	0	0	0	0	0	0	0	0	0	0	0	0	0	0	0
c1ccc(cc1)Cn2c(nnc2SCc3ccc(c(c3)Cl)Cl)c4cc(cc(c4)N(=O)=O)C(F)(F)F	NA	NA	2	5,7	Active	Covalent	Dintrophenyl-triazoles	-1.02	6.638	5.735	0.01972	-	yes	high	6.638	539.4	0	6	76.53	0.2105	8	0	Mutagenic	NA	0.078	0.11	0.026	0.138	0.098	0.004	0.546	0	0	0	0	0	0	0	0	0	0	0	0	0	0	0	0	0	0
c1ccc(cc1)Cn2c(nnc2SCc3ccccc3)c4cc(cc(c4)N(=O)=O)C(F)(F)F	NA	NA		7,52	Active	Covalent	Dintrophenyl-triazoles	-0.3672	5.927	5.733	-0.001619	-	yes	high	5.927	470.5	0	6	76.53	0.2222	8	0	Mutagenic	NA	0.092	0.106	0.028	0.146	0.074	0.006	0.548	0	0	0	0	0	0	0	0	0	0	0	0	0	0	0	0	0	0
COc1ccc(cc1)CSc2nnc(n2Cc3cc(cc(c3)N(=O)=O)N(=O)=O)c4ccccc4	NA	NA	16	4,8	Not Active	Covalent	Dintrophenyl-triazoles	-0.1677	4.644	5.559	-0.5183	-	no	high	4.644	477.5	0	10	131.6	0.2432	9	0	Mutagenic	NA	0.072	0.154	0.032	0.084	0.138	0.004	0.516	0	0	0	0	0	0	0	0	0	0	0	0	0	0	0	0	0	0
c1ccc(cc1)c2nnc(n2Cc3cc(cc(c3)N(=O)=O)N(=O)=O)SCc4ccc(cc4)Cl	NA	NA	8	5,1	Active	Covalent	Dintrophenyl-triazoles	-0.5941	5.21	5.588	-0.3615	-	no	high	5.21	481.9	0	9	122.3	0.2222	8	0	Mutagenic	NA	0.064	0.116	0.03	0.184	0.076	0.012	0.518	0	0	0	0	0	0	0	0	0	0	0	0	0	0	0	0	0	0
c1ccc(cc1)c2nnc(n2Cc3cc(cc(c3)N(=O)=O)N(=O)=O)SCc4ccc(c(c4)Cl)Cl	NA	NA	8	5,1	Active	Covalent	Dintrophenyl-triazoles	-0.9121	5.544	5.456	-0.3457	-	no	high	5.544	516.4	0	9	122.3	0.2162	8	0	Mutagenic	NA	0.062	0.114	0.028	0.184	0.078	0.008	0.526	0	0	0	0	0	0	0	0	0	0	0	0	0	0	0	0	0	0
c1ccc(cc1)CSc2nnc(n2Cc3cc(cc(c3)N(=O)=O)N(=O)=O)c4ccccc4	NA	NA	8	5,1	Active	Covalent	Dintrophenyl-triazoles	-0.2276	4.854	5.446	-0.3717	-	yes	high	4.854	447.5	0	9	122.3	0.2286	8	0	Mutagenic	NA	0.084	0.112	0.032	0.176	0.056	0.012	0.528	0	0	0	0	0	0	0	0	0	0	0	0	0	0	0	0	0	0
CCNC(=S)NNC(=O)c1cc(cc(c1)N(=O)=O)N(=O)=O	NA	NA	>32	<4,49	Not Active	Covalent	Dintrophenyl-triazoles	2.976	1.202	3.539	-0.6278	-	no	low	1.202	313.3	3	10	144.8	0.381	8	0	Mutagenic	NA	0.232	0.136	0.018	0.25398	0.032	0.024	0.30402	0	0	0	0	0	0	0	0	0	0	0	0	0	0	0	0	0	0
c1cc(c(cc1Cl)Cl)CNC(=S)NNC(=O)c2cc(cc(c2)N(=O)=O)N(=O)=O	NA	NA	8	5,1	Active	Covalent	Dintrophenyl-triazoles	1.213	2.913	3.937	-0.7105	-	yes	high	2.913	444.2	3	10	144.8	0.3103	9	0	Mutagenic	NA	0.058	0.134	0.022	0.266	0.05	0.012	0.458	0	0	0	0	0	0	0	0	0	0	0	0	0	0	0	0	0	0
c1ccc(cc1)CNC(=S)NNC(=O)c2cc(cc(c2)N(=O)=O)N(=O)=O	NA	NA	8	5,1	Active	Covalent	Dintrophenyl-triazoles	1.951	2.134	3.887	-0.692	-	no	low	2.134	375.4	3	10	144.8	0.3333	9	0	Mutagenic	NA	0.082	0.144	0.024	0.278	0.05	0.014	0.408	0	0	0	0	0	0	0	0	0	0	0	0	0	0	0	0	0	0
CC(C)(C)c1ccc(cc1)Cn2cnc(n2)N(=O)=O	NA	NA		6,3	Active	Covalent	Nitroimidazoles	1.775	3.008	5.05	0.04067	-	no	low	3.008	260.3	0	6	76.53	0.2	4	0	Non-mutagenic	NA	0.172	0.098	0.01	0.228	0.06	0.024	0.408	0	0	0	0	0	0	0	0	0	0	0	0	0	0	0	0	0	0
Cc1c(nc2c(n1)cc(cc2N(=O)=O)Br)c3ccccc3	NA	NA		5,51	Active	Covalent	Nitroquinoxalines	-0.0712	4.189	5.251	-0.304	-	no	high	4.189	344.2	0	5	71.6	0.08696	2	0	Mutagenic	NA	0.338	0.056	0.016	0.16	0.028	0.04	0.362	0	0	0	0	0	0	0	0	0	0	0	0	0	0	0	0	0	0
Cc1c(nc2c(n1)cc(cc2N(=O)=O)C(F)(F)F)c3ccccc3	NA	NA		6,12	Active	Covalent	Nitroquinoxalines	-0.02892	4.977	5.431	-0.1713	-	no	high	4.977	333.3	0	5	71.6	0.1154	3	0	Mutagenic	NA	0.126	0.088	0.006	0.254	0.042	0.018	0.466	0	0	0	0	0	0	0	0	0	0	0	0	0	0	0	0	0	0
Cc1c(nc2cc(cc(c2n1)N(=O)=O)C(F)(F)F)c3ccccc3	NA	NA		5,2	Active	Covalent	Nitroquinoxalines	-0.02892	4.977	5.431	-0.1713	-	no	high	4.977	333.3	0	5	71.6	0.1154	3	0	Mutagenic	NA	0.126	0.088	0.006	0.254	0.042	0.018	0.466	0	0	0	0	0	0	0	0	0	0	0	0	0	0	0	0	0	0
[H]C1=C2C(N=C(C)C(C3=CC=CC=C3)=N2)=CC(Br)=C1	NA	NA	>100	<4	Not Active	Covalent	Nitroquinoxalines	0.7394	4.541	5.345	-0.09937	+	no	low	4.541	299.2	0	2	25.78	0.05	1	0	Non-mutagenic	NA	0.36	0.036	0.008	0.078	0.096	0.06	0.362	0	0	0	0	0	0	0	0	0	0	0	0	0	0	0	0	0	0
Cc1c(nc2ccc(c(c2n1)N(=O)=O)Br)c3ccccc3	NA	NA	>100	<4	Not Active	Covalent	Nitroquinoxalines	-0.0712	4.189	5.281	-0.3084	-	no	low	4.189	344.2	0	5	71.6	0.08696	2	0	Mutagenic	NA	0.332	0.058	0.018	0.164	0.03	0.042	0.356	0	0	0	0	0	0	0	0	0	0	0	0	0	0	0	0	0	0
N#CC1=C(SC(N2CCN(CC3CC3)CC2)=NC4=O)C4=CC(C(F)(F)F)=C1	NA	NA	>2	<5,7	Not Active	Covalent	Benzothiazinones	1.85	2.909	6.427	-0.4102	-	yes	high	3.578	394.4	0	5	60.23	0.1667	5	0	Non-mutagenic	NA	0.068	0.08	0.068	0.03	0.30402	0.01	0.43998	0	0	0	0	0	0	0	0	0	0	0	0	0	0	0	0	0	0
N#CC1=C(SC(N2CCN(CC3CCC3)CC2)=NC4=O)C4=CC(C(F)(F)F)=C1	NA	NA	>2	<5,7	Not Active	Covalent	Benzothiazinones	1.707	3.092	6.553	-0.4029	-	yes	high	3.877	408.4	0	5	60.23	0.1613	5	0	Non-mutagenic	NA	0.06	0.072	0.058	0.032	0.3	0.01	0.468	0	0	0	0	0	0	0	0	0	0	0	0	0	0	0	0	0	0
N#CC1=C(SC(N2CCN(CC3CCCC3)CC2)=NC4=O)C4=CC(C(F)(F)F)=C1	NA	NA		6,7	Active	Covalent	Benzothiazinones	1.571	3.234	6.66	-0.3962	-	yes	high	4.171	422.5	0	5	60.23	0.1563	5	0	Non-mutagenic	NA	0.052	0.08	0.062	0.032	0.29	0.01	0.474	0	0	0	0	0	0	0	0	0	0	0	0	0	0	0	0	0	0
N#CC1=C(SC(N2CCN(CC3COCC3)CC2)=NC4=O)C4=CC(C(F)(F)F)=C1	NA	NA		5,72	Active	Covalent	Benzothiazinones	1.869	2.701	6.335	-0.516	-	yes	high	3.162	424.4	0	6	69.46	0.1563	5	0	Mutagenic	NA	0.06	0.092	0.084	0.026	0.256	0.01	0.472	0	0	0	0	0	0	0	0	0	0	0	0	0	0	0	0	0	0
N#CC1=C(SC(N2CCN(CC3COC3)CC2)=NC4=O)C4=CC(C(F)(F)F)=C1	NA	NA	>2	<5,7	Not Active	Covalent	Benzothiazinones	2.006	2.588	6.162	-0.5234	-	yes	high	2.862	410.4	0	6	69.46	0.1613	5	0	Mutagenic	NA	0.06	0.092	0.108	0.024	0.246	0.008	0.462	0	0	0	0	0	0	0	0	0	0	0	0	0	0	0	0	0	0
N#CC1=C(SC(N2[C@@H](C)CN(CC3CCCCC3)C[C@H]2C)=NC4=O)C4=CC(C(F)(F)F)=C1	NA	NA	>2	<5,7	Not Active	Covalent	Benzothiazinones	0.8768	3.441	6.856	-0.3606	-	yes	high	5.553	464.5	0	5	60.23	0.1429	5	0	Non-mutagenic	NA	0.034	0.088	0.058	0.042	0.202	0.002	0.574	0	0	0	0	0	0	0	0	0	0	0	0	0	0	0	0	0	0
N#CC1=C(SC(N2[C@@H](C)CN(CC3CCCCC3)[C@H](C)C2)=NC4=O)C4=CC(C(F)(F)F)=C1	NA	NA	>2	<5,7	Not Active	Covalent	Benzothiazinones	0.8768	3.407	6.868	-0.3606	-	yes	high	5.553	464.5	0	5	60.23	0.1429	5	0	Non-mutagenic	NA	0.034	0.084	0.064	0.04	0.208	0.004	0.566	0	0	0	0	0	0	0	0	0	0	0	0	0	0	0	0	0	0
N#CC1=C(SC(N2C[C@]3([H])[C@@H](NCC4CCCCC4)[C@]3([H])C2)=NC5=O)C5=CC(C(F)(F)F)=C1	NA	NA	>2	<5,7	Not Active	Covalent	Benzothiazinones	0.0723	2.793	6.362	-0.7163	-	yes	high	4.694	448.5	1	5	69.02	0.1714	6	0	Non-mutagenic	NA	0.038	0.07	0.06	0.038	0.3	0.004	0.49	0	0	0	0	0	0	0	0	0	0	0	0	0	0	0	0	0	0
c1c(cc(c2c1c(=O)nc(s2)N3CCN(CC3)N)N(=O)=O)C(F)(F)F	NA	NA	353	6,45	Active	Covalent	Benzothiazinones	1.712	1.926	5.345	-0.9745	-	yes	low	2.242	375.3	1	8	108.3	0.1111	3	0	Mutagenic	NA	0.148	0.092	0.03	0.11	0.114	0.03	0.476	0	0	0	0	0	0	0	0	0	0	0	0	0	0	0	0	0	0
c1c(cc(c2c1c(=O)nc(s2)N3CCN(CC3)NC4CCCCC4)N(=O)=O)C(F)(F)F	NA	NA	<7	>8	Active	Covalent	Benzothiazinones	0.701	2.751	6.21	-0.9403	-	yes	high	4.05	457.5	1	8	94.29	0.1471	5	0	Mutagenic	NA	0.07	0.104	0.046	0.116	0.136	0.012	0.516	0	0	0	0	0	0	0	0	0	0	0	0	0	0	0	0	0	0
c1c(cc(c2c1c(=O)nc(s2)N3CCN(CC3)NCC4CCCCC4)N(=O)=O)C(F)(F)F	NA	NA	<8	>8	Active	Covalent	Benzothiazinones	0.5447	3.1	6.288	-0.9324	-	yes	high	4.319	471.5	1	8	94.29	0.1714	6	0	Mutagenic	NA	0.076	0.102	0.046	0.112	0.134	0.01	0.52	0	0	0	0	0	0	0	0	0	0	0	0	0	0	0	0	0	0
c1c(cc(c2c1c(=O)nc(s2)N3CCN(CC3)NCCC4CCCCC4)N(=O)=O)C(F)(F)F	NA	NA	<8	>8	Active	Covalent	Benzothiazinones	0.4241	3.217	6.442	-0.9204	-	yes	high	4.646	485.5	1	8	94.29	0.1944	7	0	Mutagenic	NA	0.068	0.098	0.046	0.106	0.138	0.008	0.536	0	0	0	0	0	0	0	0	0	0	0	0	0	0	0	0	0	0
c1c(cc(c2c1c(=O)nc(s2)N3CCN(CC3)NCC4CCCC4)N(=O)=O)C(F)(F)F	NA	NA	<7	>8	Active	Covalent	Benzothiazinones	0.746	3.07	6.158	-0.948	-	yes	high	3.87	457.5	1	8	94.29	0.1765	6	0	Mutagenic	NA	0.078	0.106	0.044	0.112	0.134	0.01	0.516	0	0	0	0	0	0	0	0	0	0	0	0	0	0	0	0	0	0
c1c(cc(c2c1c(=O)nc(s2)N3CCN(CC3)N(CC4CCCC4)CC5CCCC5)N(=O)=O)C(F)(F)F	NA	NA	43	7,37	Active	Covalent	Benzothiazinones	-0.08828	3.957	7.09	-0.7297	-	yes	high	5.493	539.6	0	8	85.5	0.1951	8	0	Mutagenic	NA	0.064	0.096	0.06	0.104	0.126	0.008	0.542	0	0	0	0	0	0	0	0	0	0	0	0	0	0	0	0	0	0
CC(C)CNN1CCN(CC1)c2nc(=O)c3cc(cc(c3s2)N(=O)=O)C(F)(F)F	NA	NA	12	7,92	Active	Covalent	Benzothiazinones	1.018	2.858	5.849	-0.8306	-	yes	high	3.454	431.4	1	8	94.29	0.1935	6	0	Mutagenic	NA	0.104	0.088	0.048	0.106	0.152	0.01	0.492	0	0	0	0	0	0	0	0	0	0	0	0	0	0	0	0	0	0
CC(C)CN(CC(C)C)N1CCN(CC1)c2nc(=O)c3cc(cc(c3s2)N(=O)=O)C(F)(F)F	NA	NA	<8	>8	Active	Covalent	Benzothiazinones	0.3043	3.623	6.52	-0.5096	-	yes	high	4.689	487.5	0	8	85.5	0.2286	8	0	Mutagenic	NA	0.088	0.086	0.06	0.108	0.124	0.008	0.526	0	0	0	0	0	0	0	0	0	0	0	0	0	0	0	0	0	0
CCC(CC)CN(CC(CC)CC)N1CCN(CC1)c2nc(=O)c3cc(cc(c3s2)N(=O)=O)C(F)(F)F	NA	NA	267	6,57	Active	Covalent	Benzothiazinones	-0.305	4.251	6.971	-0.4725	-	yes	high	5.96	543.6	0	8	85.5	0.3077	12	0	Mutagenic	NA	0.074	0.092	0.07	0.112	0.134	0.01	0.508	0	0	0	0	0	0	0	0	0	0	0	0	0	0	0	0	0	0
CN(CC1CCCCC1)N2CCN(CC2)c3nc(=O)c4cc(cc(c4s3)N(=O)=O)C(F)(F)F	NA	NA	<8	>8	Active	Covalent	Benzothiazinones	0.4849	3.166	6.665	-0.7331	-	yes	high	4.578	485.5	0	8	85.5	0.1667	6	0	Mutagenic	NA	0.07	0.086	0.05	0.094	0.14	0.008	0.552	0	0	0	0	0	0	0	0	0	0	0	0	0	0	0	0	0	0
c1c(cc(c2c1c(=O)nc(s2)N3CCN(CC3)NC(=O)C4CCCCC4)N(=O)=O)C(F)(F)F	NA	NA	230	6,64	Active	Covalent	Benzothiazinones	0.7568	2.797	5.695	-1.276	-	yes	high	3.522	485.5	1	9	111.4	0.1667	6	0	Mutagenic	NA	0.052	0.124	0.06	0.106	0.118	0.002	0.538	0	0	0	0	0	0	0	0	0	0	0	0	0	0	0	0	0	0
c1c(cc(c2c1c(=O)nc(s2)N3CCN(CC3)NS(=O)(=O)C4CCCCC4)N(=O)=O)C(F)(F)F	NA	NA	>522	<6,3	Not Active	Covalent	Benzothiazinones	1.15	2.458	6.564	-1.379	-	yes	high	3.735	521.5	1	10	128.4	0.1622	6	0	Mutagenic	NA	0.052	0.09	0.044	0.136	0.136	0.006	0.536	0	0	0	0	0	0	0	0	0	0	0	0	0	0	0	0	0	0
CON=C1CCC(CC1)NN2CCN(CC2)c3nc(=O)c4cc(cc(c4s3)N(=O)=O)C(F)(F)F	NA	NA	14	7,85	Active	Covalent	Benzothiazinones	0.8066	2.256	5.86	-1.189	-	yes	high	3.273	500.5	1	10	115.9	0.1622	6	0	Mutagenic	NA	0.084	0.102	0.052	0.05	0.15	0.006	0.556	0	0	0	0	0	0	0	0	0	0	0	0	0	0	0	0	0	0
CON=C1CCC(CC1)CNN2CCN(CC2)c3nc(=O)c4cc(cc(c4s3)N(=O)=O)C(F)(F)F	NA	NA	29	7,54	Active	Covalent	Benzothiazinones	0.6693	2.617	5.947	-1.183	-	yes	high	3.529	514.5	1	10	115.9	0.1842	7	0	Mutagenic	NA	0.066	0.12	0.056	0.064	0.124	0.004	0.566	0	0	0	0	0	0	0	0	0	0	0	0	0	0	0	0	0	0
CN(C1CCC(=NOC)CC1)N2CCN(CC2)c3nc(=O)c4cc(cc(c4s3)N(=O)=O)C(F)(F)F	NA	NA	<8	>8	Active	Covalent	Benzothiazinones	0.7883	2.321	6.235	-1.002	-	yes	high	3.522	514.5	0	10	107.1	0.1579	6	0	Mutagenic	NA	0.078	0.092	0.046	0.042	0.134	0.006	0.602	0	0	0	0	0	0	0	0	0	0	0	0	0	0	0	0	0	0
CN(CC1CCC(=NOC)CC1)N2CCN(CC2)c3nc(=O)c4cc(cc(c4s3)N(=O)=O)C(F)(F)F	NA	NA	13	7,89	Active	Covalent	Benzothiazinones	0.6553	2.672	6.32	-0.9909	-	yes	high	3.776	528.5	0	10	107.1	0.1795	7	0	Mutagenic	NA	0.062	0.102	0.052	0.056	0.11	0.002	0.616	0	0	0	0	0	0	0	0	0	0	0	0	0	0	0	0	0	0
c1cc(ccc1CNN2CCN(CC2)c3nc(=O)c4cc(cc(c4s3)N(=O)=O)C(F)(F)F)OC(F)(F)F	NA	NA	<8	>8	Active	Covalent	Benzothiazinones	0.2265	3.571	6.516	-0.8077	-	yes	high	4.204	549.4	1	9	103.5	0.2	8	0	Mutagenic	NA	0.046	0.09	0.06	0.046	0.174	0.004	0.58	0	0	0	0	0	0	0	0	0	0	0	0	0	0	0	0	0	0
c1cc(ccc1CNN2CCN(CC2)c3nc(=O)c4cc(cc(c4s3)N(=O)=O)C(F)(F)F)C(F)(F)F	NA	NA	<8	>8	Active	Covalent	Benzothiazinones	0.2174	3.29	6.368	-0.7435	-	yes	high	4.397	533.4	1	8	94.29	0.1795	7	0	Mutagenic	NA	0.038	0.082	0.046	0.1	0.168	0.004	0.562	0	0	0	0	0	0	0	0	0	0	0	0	0	0	0	0	0	0
c1cc(cc(c1)C(F)(F)F)CNN2CCN(CC2)c3nc(=O)c4cc(cc(c4s3)N(=O)=O)C(F)(F)F	NA	NA	<8	>8	Active	Covalent	Benzothiazinones	0.2174	3.238	6.192	-0.7435	-	yes	high	4.397	533.4	1	8	94.29	0.1795	7	0	Mutagenic	NA	0.042	0.086	0.044	0.086	0.16	0.004	0.578	0	0	0	0	0	0	0	0	0	0	0	0	0	0	0	0	0	0
c1cc(ccc1CNN2CCN(CC2)c3nc(=O)c4cc(cc(c4s3)N(=O)=O)C(F)(F)F)F	NA	NA	<8	>8	Active	Covalent	Benzothiazinones	0.1577	3.084	6.429	-0.9276	-	yes	high	3.777	483.4	1	8	94.29	0.1667	6	0	Mutagenic	NA	0.038	0.084	0.04	0.11	0.17	0.006	0.552	0	0	0	0	0	0	0	0	0	0	0	0	0	0	0	0	0	0
c1c(cc(cc1F)F)CNN2CCN(CC2)c3nc(=O)c4cc(cc(c4s3)N(=O)=O)C(F)(F)F	NA	NA	<8	>8	Active	Covalent	Benzothiazinones	-0.1693	2.854	6.415	-0.8888	-	yes	high	3.834	501.4	1	8	94.29	0.1622	6	0	Mutagenic	NA	0.044	0.084	0.038	0.106	0.154	0.006	0.568	0	0	0	0	0	0	0	0	0	0	0	0	0	0	0	0	0	0
c1cc(ccc1CNN2CCN(CC2)c3nc(=O)c4cc(cc(c4s3)N(=O)=O)C(F)(F)F)Cl	NA	NA	<8	>8	Active	Covalent	Benzothiazinones	0.1802	3.641	6.208	-0.9173	-	yes	high	4.074	499.9	1	8	94.29	0.1667	6	0	Mutagenic	NA	0.038	0.078	0.04	0.12	0.174	0.006	0.544	0	0	0	0	0	0	0	0	0	0	0	0	0	0	0	0	0	0
c1cc(ccc1CNN2CCN(CC2)c3nc(=O)c4cc(cc(c4s3)N(=O)=O)C(F)(F)F)Br	NA	NA	<8	>8	Active	Covalent	Benzothiazinones	0.06757	3.527	6.313	-0.9092	-	yes	high	4.271	544.3	1	8	94.29	0.1667	6	0	Mutagenic	NA	0.038	0.08	0.038	0.106	0.172	0.006	0.56	0	0	0	0	0	0	0	0	0	0	0	0	0	0	0	0	0	0
Cc1ccc(cc1)CNN2CCN(CC2)c3nc(=O)c4cc(cc(c4s3)N(=O)=O)C(F)(F)F	NA	NA	<8	>8	Active	Covalent	Benzothiazinones	0.3066	3.375	6.213	-0.9599	-	yes	high	4.068	479.5	1	8	94.29	0.1667	6	0	Mutagenic	NA	0.042	0.088	0.036	0.11	0.186	0.004	0.534	0	0	0	0	0	0	0	0	0	0	0	0	0	0	0	0	0	0
COc1ccc(cc1)CNN2CCN(CC2)c3nc(=O)c4cc(cc(c4s3)N(=O)=O)C(F)(F)F	NA	NA	<8	>8	Active	Covalent	Benzothiazinones	0.5752	3.21	6.198	-1.055	-	yes	high	3.568	495.5	1	9	103.5	0.1892	7	0	Mutagenic	NA	0.048	0.092	0.052	0.038	0.192	0.006	0.572	0	0	0	0	0	0	0	0	0	0	0	0	0	0	0	0	0	0
CC(C)(C)c1ccc(cc1)CNN2CCN(CC2)c3nc(=O)c4cc(cc(c4s3)N(=O)=O)C(F)(F)F	NA	NA	<8	>8	Active	Covalent	Benzothiazinones	-0.4588	3.565	6.321	-0.8428	-	yes	high	5.037	521.6	1	8	94.29	0.1795	7	0	Mutagenic	NA	0.044	0.084	0.042	0.086	0.17	0	0.574	0	0	0	0	0	0	0	0	0	0	0	0	0	0	0	0	0	0
Cc1cccc(c1CNN2CCN(CC2)c3nc(=O)c4cc(cc(c4s3)N(=O)=O)C(F)(F)F)F	NA	NA	<8	>8	Active	Covalent	Benzothiazinones	-0.05787	3.119	6.254	-0.9145	-	yes	high	4.162	497.5	1	8	94.29	0.1622	6	0	Mutagenic	NA	0.042	0.098	0.034	0.096	0.166	0.004	0.56	0	0	0	0	0	0	0	0	0	0	0	0	0	0	0	0	0	0
C/C(=N\N1CCN(CC1)c2nc(=O)c3cc(cc(c3s2)N(=O)=O)C(F)(F)F)/c4ccc(cc4)OC(F)(F)F	NA	NA	<8	>8	Active	Covalent	Benzothiazinones	0.009777	3.532	6.563	-0.6901	-	yes	high	4.568	561.5	0	9	103.8	0.1707	7	0	Mutagenic	NA	0.056	0.1	0.042	0.044	0.176	0.002	0.58	0	0	0	0	0	0	0	0	0	0	0	0	0	0	0	0	0	0
CC(c1ccc(cc1)OC(F)(F)F)NN2CCN(CC2)c3nc(=O)c4cc(cc(c4s3)N(=O)=O)C(F)(F)F	NA	NA	<8	>8	Active	Covalent	Benzothiazinones	0.06244	3.786	6.613	-0.7343	-	yes	high	4.544	563.5	1	9	103.5	0.1951	8	0	Mutagenic	NA	0.056	0.078	0.054	0.04	0.182	0.006	0.584	0	0	0	0	0	0	0	0	0	0	0	0	0	0	0	0	0	0
CC(c1ccc(cc1)OC(F)(F)F)N(C)N2CCN(CC2)c3nc(=O)c4cc(cc(c4s3)N(=O)=O)C(F)(F)F	NA	NA	<8	>8	Active	Covalent	Benzothiazinones	0.009511	3.844	6.98	-0.586	-	yes	high	4.743	577.5	0	9	94.73	0.1905	8	0	Mutagenic	NA	0.054	0.084	0.05	0.038	0.186	0.002	0.586	0	0	0	0	0	0	0	0	0	0	0	0	0	0	0	0	0	0
c1cc(ccc1CNN2CCN(CC2)c3nc(=O)c4cc(cc(c4s3)N(=O)=O)C(F)(F)F)O	NA	NA	433	6,36	Active	Covalent	Benzothiazinones	0.7687	2.675	6.122	-1.425	-	yes	high	3.239	481.4	2	9	114.5	0.1667	6	0	Mutagenic	NA	0.058	0.094	0.046	0.12	0.164	0.012	0.506	0	0	0	0	0	0	0	0	0	0	0	0	0	0	0	0	0	0
c1cc(cnc1)CNN2CCN(CC2)c3nc(=O)c4cc(cc(c4s3)N(=O)=O)C(F)(F)F	NA	NA	106	6,97	Active	Covalent	Benzothiazinones	0.6719	2.806	5.776	-1.09	-	yes	high	2.738	466.4	1	9	107.2	0.1714	6	0	Mutagenic	NA	0.062	0.09	0.044	0.08	0.154	0.012	0.558	0	0	0	0	0	0	0	0	0	0	0	0	0	0	0	0	0	0
c1cc(ccc1C(F)(F)F)NN2CCN(CC2)c3nc(=O)c4cc(cc(c4s3)N(=O)=O)C(F)(F)F	NA	NA	<8	>8	Active	Covalent	Benzothiazinones	0.2413	3.346	6.526	-0.6574	-	yes	high	4.348	519.4	1	8	94.29	0.1579	6	0	Mutagenic	NA	0.046	0.082	0.044	0.12	0.182	0.008	0.518	0	0	0	0	0	0	0	0	0	0	0	0	0	0	0	0	0	0
c1cc(ccc1NN2CCN(CC2)c3nc(=O)c4cc(cc(c4s3)N(=O)=O)C(F)(F)F)OC(F)(F)F	NA	NA	<8	>8	Active	Covalent	Benzothiazinones	0.2898	3.604	6.696	-0.712	-	yes	high	4.206	535.4	1	9	103.5	0.1795	7	0	Mutagenic	NA	0.074	0.086	0.054	0.062	0.18	0.01	0.534	0	0	0	0	0	0	0	0	0	0	0	0	0	0	0	0	0	0
CN(c1ccc(cc1)OC(F)(F)F)N2CCN(CC2)c3nc(=O)c4cc(cc(c4s3)N(=O)=O)C(F)(F)F	NA	NA	<8	>8	Active	Covalent	Benzothiazinones	0.2249	3.234	6.831	-0.5755	-	yes	high	4.406	549.4	0	9	94.73	0.175	7	0	Mutagenic	NA	0.07	0.09	0.04	0.04	0.192	0.008	0.56	0	0	0	0	0	0	0	0	0	0	0	0	0	0	0	0	0	0
c1cc(ccc1C(=O)NN2CCN(CC2)c3nc(=O)c4cc(cc(c4s3)N(=O)=O)C(F)(F)F)OC(F)(F)F	NA	NA	544	6,26	Active	Covalent	Benzothiazinones	0.2428	3.275	6.095	-1.031	-	yes	high	3.675	563.4	1	10	120.6	0.1951	8	0	Mutagenic	NA	0.052	0.096	0.066	0.066	0.174	0.002	0.544	0	0	0	0	0	0	0	0	0	0	0	0	0	0	0	0	0	0
c1cc(ccc1C(=O)NN2CCN(CC2)c3nc(=O)c4cc(cc(c4s3)N(=O)=O)C(F)(F)F)C(F)(F)F	NA	NA	323	6,49	Active	Covalent	Benzothiazinones	0.2288	3.014	5.952	-0.9697	-	yes	high	3.87	547.4	1	9	111.4	0.175	7	0	Mutagenic	NA	0.034	0.092	0.054	0.12	0.158	0.004	0.538	0	0	0	0	0	0	0	0	0	0	0	0	0	0	0	0	0	0
c1c(cc(c2c1c(=O)nc(s2)NN3CCN(CC3)CC4CCCCC4)N(=O)=O)C(F)(F)F	NA	NA	>472	<6,3	Not Active	Covalent	Benzothiazinones	1.094	3.301	6.474	-0.6705	-	yes	high	4.348	471.5	1	8	94.29	0.1714	6	0	Mutagenic	NA	0.044	0.058	0.062	0.046	0.194	0.006	0.59	0	0	0	0	0	0	0	0	0	0	0	0	0	0	0	0	0	0
c1cc(ccc1CN2CCN(CC2)Nc3nc(=O)c4cc(cc(c4s3)N(=O)=O)C(F)(F)F)OC(F)(F)F	NA	NA	>549	<6,3	Not Active	Covalent	Benzothiazinones	0.5345	3.823	6.796	-0.5957	-	yes	high	4.24	549.4	1	9	103.5	0.2	8	0	Mutagenic	NA	0.03	0.054	0.108	0.012	0.142	0.002	0.652	0	0	0	0	0	0	0	0	0	0	0	0	0	0	0	0	0	0
c1c(cc(c2c1c(=O)nc(s2)NN3CCN(CC3)C(=O)C4CCCCC4)N(=O)=O)C(F)(F)F	NA	NA	>486	<6,3	Not Active	Covalent	Benzothiazinones	0.7726	2.709	5.812	-1.32	-	yes	high	3.271	485.5	1	9	111.4	0.1667	6	0	Mutagenic	NA	0.05	0.12	0.042	0.116	0.106	0.002	0.564	0	0	0	0	0	0	0	0	0	0	0	0	0	0	0	0	0	0
c1cnccc1CN2CCN(CC2)Nc3nc(=O)c4cc(cc(c4s3)N(=O)=O)C(F)(F)F	NA	NA	>466	<6,3	Not Active	Covalent	Benzothiazinones	1.022	2.949	6.088	-0.8485	-	yes	high	2.769	466.4	1	9	107.2	0.1714	6	0	Mutagenic	NA	0.054	0.066	0.126	0.044	0.15	0.002	0.558	0	0	0	0	0	0	0	0	0	0	0	0	0	0	0	0	0	0
CC(=O)OC1CCC(CC1)CN2CCN(CC2)c3cc(=O)c4cc(cc(c4s3)N(=O)=O)C(F)(F)F	NA	NA	<31	>7,51	Active	Covalent	Benzothiazinones	0.9776	2.782	6.453	-0.6329	-	yes	high	4.872	513.5	0	8	95.67	0.1842	7	0	Mutagenic	NA	0.008	0.094	0.098	0.018	0.13	0.002	0.65	0	0	0	0	0	0	0	0	0	0	0	0	0	0	0	0	0	0
CC(=O)NC1CCC(CC1)CN2CCN(CC2)c3cc(=O)c4cc(cc(c4s3)N(=O)=O)C(F)(F)F	NA	NA		5,04	Active	Covalent	Benzothiazinones	1.307	2.643	6.07	-1.134	-	yes	high	4.219	512.5	1	8	98.47	0.1842	7	0	Mutagenic	NA	0.01	0.108	0.094	0.03	0.128	0	0.63	0	0	0	0	0	0	0	0	0	0	0	0	0	0	0	0	0	0
CC(C)C(=O)OC1CCC(CC1)CN2CCN(CC2)c3cc(=O)c4cc(cc(c4s3)N(=O)=O)C(F)(F)F	NA	NA	<30	7,52	Active	Covalent	Benzothiazinones	0.6393	3.3	6.63	-0.5352	-	yes	high	5.552	541.6	0	8	95.67	0.2	8	0	Mutagenic	NA	0.006	0.09	0.096	0.02	0.124	0.002	0.662	0	0	0	0	0	0	0	0	0	0	0	0	0	0	0	0	0	0
c1ccc(cc1)C(=O)OC2CCC(CC2)CN3CCN(CC3)c4cc(=O)c5cc(cc(c5s4)N(=O)=O)C(F)(F)F	NA	NA	<28	>7,55	Active	Covalent	Benzothiazinones	-0.0283	3.659	7.099	-0.5403	-	yes	high	5.963	575.6	0	8	95.67	0.1818	8	0	Mutagenic	NA	0.014	0.082	0.122	0.024	0.152	0.002	0.604	0	0	0	0	0	0	0	0	0	0	0	0	0	0	0	0	0	0
c1ccc(cc1)C(=O)NC2CCC(CC2)CN3CCN(CC3)c4cc(=O)c5cc(cc(c5s4)N(=O)=O)C(F)(F)F	NA	NA		6,37	Active	Covalent	Benzothiazinones	0.3134	3.562	6.722	-1.03	-	yes	high	5.321	574.6	1	8	98.47	0.1818	8	0	Mutagenic	NA	0.02	0.086	0.1	0.03	0.16	0.002	0.602	0	0	0	0	0	0	0	0	0	0	0	0	0	0	0	0	0	0
c1ccc2cc(ccc2c1)C(=O)OC3CCC(CC3)CN4CCN(CC4)c5cc(=O)c6cc(cc(c6s5)N(=O)=O)C(F)(F)F	NA	NA		7,32	Active	Covalent	Benzothiazinones	-0.8726	4.484	7.723	-0.633	-	yes	high	6.791	625.7	0	8	95.67	0.1633	8	0	Mutagenic	NA	0.016	0.08	0.118	0.03	0.16	0.004	0.592	0	0	0	0	0	0	0	0	0	0	0	0	0	0	0	0	0	0
c1cc2c(cc1C(=O)OC3CCC(CC3)CN4CCN(CC4)c5cc(=O)c6cc(cc(c6s5)N(=O)=O)C(F)(F)F)OCO2	NA	NA		6,54	Active	Covalent	Benzothiazinones	-0.04112	3.753	7.035	-0.7619	-	yes	high	5.434	619.6	0	10	114.1	0.1667	8	0	Mutagenic	NA	0.01	0.092	0.152	0.02	0.106	0	0.62	1	1	0	0	0	0	0	0	0	0	0	0	0	0	0	0	0	0
c1cnccc1C(=O)OC2CCC(CC2)CN3CCN(CC3)c4cc(=O)c5cc(cc(c5s4)N(=O)=O)C(F)(F)F	NA	NA	<28	7,55	Active	Covalent	Benzothiazinones	0.1495	3.216	6.816	-0.66	-	yes	high	5.003	576.6	0	9	108.6	0.1818	8	0	Mutagenic	NA	0.016	0.078	0.13	0.018	0.14	0.002	0.616	0	0	0	0	0	0	0	0	0	0	0	0	0	0	0	0	0	0
C=CC(=O)OC1CCC(CC1)CN2CCN(CC2)c3cc(=O)c4cc(cc(c4s3)N(=O)=O)C(F)(F)F	NA	NA		7,18	Active	Covalent	Benzothiazinones	0.884	2.86	6.586	-0.6962	-	yes	high	4.993	525.5	0	8	95.67	0.2051	8	0	Mutagenic	NA	0.01	0.088	0.11	0.022	0.134	0.002	0.634	0	0	0	0	0	0	0	0	0	0	0	0	0	0	0	0	0	0
CCCC(=O)OC1CCC(CC1)CN2CCN(CC2)c3cc(=O)c4cc(cc(c4s3)N(=O)=O)C(F)(F)F	NA	NA	<30	>7,52	Active	Covalent	Benzothiazinones	0.7022	3.205	6.719	-0.6098	-	yes	high	5.594	541.6	0	8	95.67	0.225	9	0	Mutagenic	NA	0.006	0.092	0.104	0.016	0.136	0.002	0.644	0	0	0	0	0	0	0	0	0	0	0	0	0	0	0	0	0	0
c1c(cc(c2c1c(=O)cc(s2)N3CCN(CC3)CC4CCC(CC4)OC(=O)C5CCC5)N(=O)=O)C(F)(F)F	NA	NA		7,3	Active	Covalent	Benzothiazinones	0.6855	3.331	6.826	-0.6559	-	yes	high	5.524	553.6	0	8	95.67	0.1905	8	0	Mutagenic	NA	0.006	0.098	0.098	0.02	0.132	0.004	0.642	0	0	0	0	0	0	0	0	0	0	0	0	0	0	0	0	0	0
c1c(cc(c2c1c(=O)cc(s2)N3CCN(CC3)CC4CCC(CC4)OC(=O)C5CCCCC5)N(=O)=O)C(F)(F)F	NA	NA	<28	>7,,55	Active	Covalent	Benzothiazinones	0.469	3.413	7.015	-0.6447	-	yes	high	6.188	581.6	0	8	95.67	0.1818	8	0	Mutagenic	NA	0.008	0.1	0.098	0.02	0.138	0.004	0.632	0	0	0	0	0	0	0	0	0	0	0	0	0	0	0	0	0	0
c1cc(ccc1C(=O)OC2CCC(CC2)CN3CCN(CC3)c4cc(=O)c5cc(cc(c5s4)N(=O)=O)C(F)(F)F)F	NA	NA	<27	>7,57	Active	Covalent	Benzothiazinones	-0.3363	3.646	7.462	-0.5284	-	yes	high	6.049	593.6	0	8	95.67	0.1778	8	0	Mutagenic	NA	0.016	0.086	0.138	0.026	0.14	0.002	0.592	0	0	0	0	0	0	0	0	0	0	0	0	0	0	0	0	0	0
c1cc(cc(c1)F)C(=O)OC2CCC(CC2)CN3CCN(CC3)c4cc(=O)c5cc(cc(c5s4)N(=O)=O)C(F)(F)F	NA	NA	<27	>7,57	Active	Covalent	Benzothiazinones	-0.3363	3.594	7.294	-0.5284	-	yes	high	6.049	593.6	0	8	95.67	0.1778	8	0	Mutagenic	NA	0.016	0.09	0.136	0.024	0.126	0.002	0.606	0	0	0	0	0	0	0	0	0	0	0	0	0	0	0	0	0	0
Cc1ccc(cc1)C(=O)OC2CCC(CC2)CN3CCN(CC3)c4cc(=O)c5cc(cc(c5s4)N(=O)=O)C(F)(F)F	NA	NA		7,28	Active	Covalent	Benzothiazinones	-0.1996	3.838	7.25	-0.5486	-	yes	high	6.334	589.6	0	8	95.67	0.1778	8	0	Mutagenic	NA	0.016	0.076	0.138	0.024	0.136	0.002	0.608	0	0	0	0	0	0	0	0	0	0	0	0	0	0	0	0	0	0
Cc1cccc(c1)C(=O)OC2CCC(CC2)CN3CCN(CC3)c4cc(=O)c5cc(cc(c5s4)N(=O)=O)C(F)(F)F	NA	NA	<27	>7,57	Active	Covalent	Benzothiazinones	-0.1996	3.784	7.079	-0.5486	-	yes	high	6.334	589.6	0	8	95.67	0.1778	8	0	Mutagenic	NA	0.016	0.08	0.14	0.02	0.122	0.002	0.62	0	0	0	0	0	0	0	0	0	0	0	0	0	0	0	0	0	0
COc1ccc(cc1)C(=O)OC2CCC(CC2)CN3CCN(CC3)c4cc(=O)c5cc(cc(c5s4)N(=O)=O)C(F)(F)F	NA	NA		6,7	Active	Covalent	Benzothiazinones	0.09895	3.688	7.228	-0.6633	-	yes	high	5.821	605.6	0	9	104.9	0.1957	9	0	Mutagenic	NA	0.01	0.076	0.124	0.018	0.12	0	0.652	0	0	0	0	0	0	0	0	0	0	0	0	0	0	0	0	0	0
COc1cccc(c1)C(=O)OC2CCC(CC2)CN3CCN(CC3)c4cc(=O)c5cc(cc(c5s4)N(=O)=O)C(F)(F)F	NA	NA	<26	>7,59	Active	Covalent	Benzothiazinones	0.09895	3.632	7.06	-0.6633	-	yes	high	5.821	605.6	0	9	104.9	0.1957	9	0	Mutagenic	NA	0.01	0.08	0.13	0.018	0.102	0	0.66	0	0	0	0	0	0	0	0	0	0	0	0	0	0	0	0	0	0
COc1ccccc1C(=O)OC2CCC(CC2)CN3CCN(CC3)c4cc(=O)c5cc(cc(c5s4)N(=O)=O)C(F)(F)F	NA	NA		7,29	Active	Covalent	Benzothiazinones	-0.003874	3.751	7.064	-0.5968	-	yes	high	5.854	605.6	0	9	104.9	0.1957	9	0	Mutagenic	NA	0.008	0.08	0.122	0.018	0.124	0	0.648	0	0	0	0	0	0	0	0	0	0	0	0	0	0	0	0	0	0
c1cc(ccc1C(=O)OC2CCC(CC2)CN3CCN(CC3)c4cc(=O)c5cc(cc(c5s4)N(=O)=O)C(F)(F)F)C(F)(F)F	NA	NA	<25	>7,60	Active	Covalent	Benzothiazinones	-0.2176	3.766	7.355	-0.4357	-	yes	high	6.228	643.6	0	8	95.67	0.1875	9	0	Mutagenic	NA	0.012	0.076	0.124	0.024	0.14	0.002	0.622	0	0	0	0	0	0	0	0	0	0	0	0	0	0	0	0	0	0
c1cc(cc(c1)C(F)(F)F)C(=O)OC2CCC(CC2)CN3CCN(CC3)c4cc(=O)c5cc(cc(c5s4)N(=O)=O)C(F)(F)F	NA	NA	<25	>7,60	Active	Covalent	Benzothiazinones	-0.2176	3.708	7.176	-0.4357	-	yes	high	6.228	643.6	0	8	95.67	0.1875	9	0	Mutagenic	NA	0.012	0.08	0.128	0.018	0.126	0.002	0.634	0	0	0	0	0	0	0	0	0	0	0	0	0	0	0	0	0	0
c1cc(oc1)C(=O)OC2CCC(CC2)CN3CCN(CC3)c4cc(=O)c5cc(cc(c5s4)N(=O)=O)C(F)(F)F	NA	NA	<28	>7,55	Active	Covalent	Benzothiazinones	0.4523	3.264	6.772	-0.6328	-	yes	high	5.296	565.6	0	9	108.8	0.186	8	0	Mutagenic	NA	0.012	0.084	0.122	0.016	0.152	0.002	0.612	0	0	0	0	0	0	0	0	0	0	0	0	0	0	0	0	0	0
c1cc(sc1)C(=O)OC2CCC(CC2)CN3CCN(CC3)c4cc(=O)c5cc(cc(c5s4)N(=O)=O)C(F)(F)F	NA	NA	<28	>7,55	Active	Covalent	Benzothiazinones	-0.003603	3.53	6.887	-0.7762	-	yes	high	5.725	581.6	0	8	95.67	0.186	8	0	Mutagenic	NA	0.012	0.082	0.126	0.02	0.156	0.002	0.602	0	0	0	0	0	0	0	0	0	0	0	0	0	0	0	0	0	0
CS(=O)(=O)OC1CCC(CC1)CN2CCN(CC2)c3cc(=O)c4cc(cc(c4s3)N(=O)=O)C(F)(F)F	NA	NA	<29	>7,54	Active	Covalent	Benzothiazinones	1.077	2.561	6.721	-0.8173	-	yes	high	4.414	549.6	0	9	112.7	0.1795	7	0	Mutagenic	NA	0.012	0.088	0.094	0.024	0.184	0.006	0.592	0	0	0	0	0	0	0	0	0	0	0	0	0	0	0	0	0	0
CS(=O)(=O)NC1CCC(CC1)CN2CCN(CC2)c3cc(=O)c4cc(cc(c4s3)N(=O)=O)C(F)(F)F	NA	NA		<4,23	Not Active	Covalent	Benzothiazinones	1.732	2.444	6.975	-1.197	-	yes	high	4.351	548.6	1	9	115.5	0.1795	7	0	Mutagenic	NA	0.024	0.092	0.094	0.03	0.188	0.004	0.568	0	0	0	0	0	0	0	0	0	0	0	0	0	0	0	0	0	0
CC(C)S(=O)(=O)OC1CCC(CC1)CN2CCN(CC2)c3cc(=O)c4cc(cc(c4s3)N(=O)=O)C(F)(F)F	NA	NA	<28	7,55	Active	Covalent	Benzothiazinones	0.6068	2.905	6.904	-0.7241	-	yes	high	5.199	577.6	0	9	112.7	0.1951	8	0	Mutagenic	NA	0.016	0.082	0.08	0.028	0.164	0.006	0.624	0	0	0	0	0	0	0	0	0	0	0	0	0	0	0	0	0	0
c1ccc(cc1)S(=O)(=O)OC2CCC(CC2)CN3CCN(CC3)c4cc(=O)c5cc(cc(c5s4)N(=O)=O)C(F)(F)F	NA	NA	<28	7,55	Active	Covalent	Benzothiazinones	-0.02651	3.553	7.144	-0.8286	-	yes	high	5.587	611.7	0	9	112.7	0.1778	8	0	Mutagenic	NA	0.014	0.068	0.102	0.042	0.178	0.004	0.592	0	0	0	0	0	0	0	0	0	0	0	0	0	0	0	0	0	0
c1ccc(cc1)S(=O)(=O)NC2CCC(CC2)CN3CCN(CC3)c4cc(=O)c5cc(cc(c5s4)N(=O)=O)C(F)(F)F	NA	NA		6,76	Active	Covalent	Benzothiazinones	0.6459	3.481	7.395	-1.188	-	yes	high	5.494	610.7	1	9	115.5	0.1778	8	0	Mutagenic	NA	0.026	0.072	0.096	0.048	0.178	0.002	0.578	0	0	0	0	0	0	0	0	0	0	0	0	0	0	0	0	0	0
c1ccc2cc(ccc2c1)S(=O)(=O)OC3CCC(CC3)CN4CCN(CC4)c5cc(=O)c6cc(cc(c6s5)N(=O)=O)C(F)(F)F	NA	NA	<24	>7,62	Active	Covalent	Benzothiazinones	-0.8758	4.373	7.742	-0.8768	-	yes	high	6.414	661.7	0	9	112.7	0.16	8	0	Mutagenic	NA	0.014	0.072	0.102	0.046	0.182	0.006	0.578	0	0	0	0	0	0	0	0	0	0	0	0	0	0	0	0	0	0
c1cc2c(cc1S(=O)(=O)OC3CCC(CC3)CN4CCN(CC4)c5cc(=O)c6cc(cc(c6s5)N(=O)=O)C(F)(F)F)CCO2	NA	NA	<24	>7,62	Active	Covalent	Benzothiazinones	-0.1166	3.701	7.328	-0.9449	-	yes	high	5.635	653.7	0	10	122	0.1633	8	0	Mutagenic	NA	0.008	0.078	0.124	0.038	0.132	0.002	0.618	0	0	0	0	0	0	0	0	0	0	0	0	0	0	0	0	0	0
c1cc(cnc1)S(=O)(=O)OC2CCC(CC2)CN3CCN(CC3)c4cc(=O)c5cc(cc(c5s4)N(=O)=O)C(F)(F)F	NA	NA	<26	>7,59	Active	Covalent	Benzothiazinones	0.1336	3.255	6.874	-0.9375	-	yes	high	4.631	612.6	0	10	125.6	0.1778	8	0	Mutagenic	NA	0.016	0.066	0.106	0.036	0.166	0.004	0.606	0	0	0	0	0	0	0	0	0	0	0	0	0	0	0	0	0	0
CN(C)P(=O)(O)OC1CCC(CC1)CN2CCN(CC2)c3cc(=O)c4cc(cc(c4s3)N(=O)=O)C(F)(F)F	NA	NA		5,26	Active	Covalent	Benzothiazinones	1.211	1.914	6.459	-1.149	-	yes	high	4.397	578.5	1	10	119.1	0.1951	8	0	Mutagenic	NA	0.022	0.088	0.086	0.022	0.17	0.004	0.608	0	0	0	0	0	0	0	0	0	0	0	0	0	0	0	0	0	0
c1ccc(cc1)N(c2ccccc2)P(=O)(O)OC3CCC(CC3)CN4CCN(CC4)c5cc(=O)c6cc(cc(c6s5)N(=O)=O)C(F)(F)F	NA	NA		6,97	Active	Covalent	Benzothiazinones	-0.9417	3.496	7.243	-0.9207	-	yes	high	6.634	702.7	1	10	119.1	0.1887	10	0	Mutagenic	NA	0.02	0.076	0.09	0.04	0.168	0.002	0.604	0	0	0	0	0	0	0	0	0	0	0	0	0	0	0	0	0	0
CS(=O)(=O)c1cc2c(c(c1)N(=O)=O)sc(nc2=O)N3CCN(CC3)CC4CCCCC4	NA	NA	13	7,89	Active	Covalent	Benzothiazinones	2.016	2.443	6.444	-0.9753	-	yes	high	2.817	466.6	0	9	116.4	0.1471	5	0	Mutagenic	NA	0.032	0.056	0.074	0.038	0.196	0.006	0.598	0	0	0	0	0	0	0	0	0	0	0	0	0	0	0	0	0	0
CCS(=O)(=O)c1cc2c(c(c1)N(=O)=O)sc(nc2=O)N3CCN(CC3)CC4CCCCC4	NA	NA	521	6,28	Active	Covalent	Benzothiazinones	1.74	2.701	6.564	-0.9649	-	yes	high	3.2	480.6	0	9	116.4	0.1714	6	0	Mutagenic	NA	0.036	0.058	0.074	0.042	0.182	0.006	0.602	0	0	0	0	0	0	0	0	0	0	0	0	0	0	0	0	0	0
CC(C)S(=O)(=O)c1cc2c(c(c1)N(=O)=O)sc(nc2=O)N3CCN(CC3)CC4CCCCC4	NA	NA		5,69	Active	Covalent	Benzothiazinones	1.558	2.843	6.63	-0.8913	-	yes	high	3.637	494.6	0	9	116.4	0.1667	6	0	Mutagenic	NA	0.028	0.078	0.07	0.044	0.178	0.006	0.596	0	0	0	0	0	0	0	0	0	0	0	0	0	0	0	0	0	0
CN(CCN(C)c1nc(=O)c2cc(cc(c2s1)N(=O)=O)S(=O)(=O)C)CC3CCCCC3	NA	NA	148	6,83	Active	Covalent	Benzothiazinones	2.562	1.947	6.404	-1.08	-	yes	high	3.24	468.6	0	9	116.4	0.2424	8	0	Mutagenic	NA	0.032	0.056	0.092	0.032	0.152	0.004	0.632	0	0	0	0	0	0	0	0	0	0	0	0	0	0	0	0	0	0
CN(Cc1ccccc1)c2nc(=O)c3cc(cc(c3s2)N(=O)=O)S(=O)(=O)C	NA	NA	253	6,6	Active	Covalent	Benzothiazinones	0.6922	2.263	5.582	-1.024	-	no	high	1.965	405.4	0	8	113.2	0.1724	5	0	Mutagenic	NA	0.118	0.11	0.028	0.2	0.064	0.01	0.47	0	0	0	0	0	0	0	0	0	0	0	0	0	0	0	0	0	0
CN(Cc1ccc2c(c1)OCCO2)c3nc(=O)c4cc(cc(c4s3)N(=O)=O)S(=O)(=O)C	NA	NA	66	7,18	Active	Covalent	Benzothiazinones	0.6115	2.364	5.679	-1.172	-	yes	low	1.484	463.5	0	10	131.6	0.1471	5	0	Mutagenic	NA	0.084	0.134	0.038	0.084	0.136	0.01	0.514	1	0	0	0	0	0	0	0	0	0	0	0	0	0	0	0	0	0
CN(Cc1cn(nn1)c2ccccc2)c3nc(=O)c4cc(cc(c4s3)N(=O)=O)S(=O)(=O)C	NA	NA	47	7,33	Active	Covalent	Benzothiazinones	0.7555	2.182	5.73	-1.232	-	no	high	1.842	472.5	0	11	143.9	0.1714	6	0	Mutagenic	NA	0.098	0.124	0.022	0.136	0.07	0.006	0.544	0	0	0	0	0	0	0	0	0	0	0	0	0	0	0	0	0	0
CN(Cc1cn(nn1)C2CCCCC2)c3nc(=O)c4cc(cc(c4s3)N(=O)=O)S(=O)(=O)C	NA	NA	309	6,51	Active	Covalent	Benzothiazinones	0.8564	2.145	6.113	-1.243	-	yes	high	2.513	478.5	0	11	143.9	0.1714	6	0	Mutagenic	NA	0.072	0.088	0.042	0.096	0.104	0.004	0.594	0	0	0	0	0	0	0	0	0	0	0	0	0	0	0	0	0	0
CN(Cc1cn(nn1)Cc2ccccc2)c3nc(=O)c4cc(cc(c4s3)N(=O)=O)S(=O)(=O)C	NA	NA	201	6,7	Active	Covalent	Benzothiazinones	0.6073	2.139	5.883	-1.235	-	no	high	2.151	486.5	0	11	143.9	0.1944	7	0	Mutagenic	NA	0.062	0.11	0.026	0.126	0.092	0.008	0.576	0	0	0	0	0	0	0	0	0	0	0	0	0	0	0	0	0	0
CCN(Cc1cn(nn1)c2ccccc2)c3nc(=O)c4cc(cc(c4s3)N(=O)=O)S(=O)(=O)C	NA	NA	64	7,19	Active	Covalent	Benzothiazinones	0.3937	2.458	5.854	-1.227	-	yes	high	2.194	486.5	0	11	143.9	0.1944	7	0	Mutagenic	NA	0.072	0.116	0.028	0.124	0.086	0.004	0.57	0	0	0	0	0	0	0	0	0	0	0	0	0	0	0	0	0	0
C[C@H](c1cn(nn1)c2ccccc2)N(C)c3nc(=O)c4cc(cc(c4s3)N(=O)=O)S(=O)(=O)C	NA	NA		<5,38	Not Active	Covalent	Benzothiazinones	0.5168	2.496	5.875	-1.183	-	no	high	2.292	486.5	0	11	143.9	0.1667	6	0	Mutagenic	NA	0.13	0.094	0.03	0.16	0.07	0.006	0.51	0	0	0	0	0	0	0	0	0	0	0	0	0	0	0	0	0	0
C[C@@H](c1cn(nn1)c2ccccc2)N(C)c3nc(=O)c4cc(cc(c4s3)N(=O)=O)S(=O)(=O)C	NA	NA	252	6,6	Active	Covalent	Benzothiazinones	0.5168	2.496	5.875	-1.183	-	no	high	2.292	486.5	0	11	143.9	0.1667	6	0	Mutagenic	NA	0.13	0.094	0.03	0.16	0.07	0.006	0.51	0	0	0	0	0	0	0	0	0	0	0	0	0	0	0	0	0	0
CN(c1nc(=O)c2cc(cc(c2s1)N(=O)=O)S(=O)(=O)C)C3(CC3)c4cn(nn4)c5ccccc5	NA	NA	>4	<5,40	Active	Covalent	Benzothiazinones	0.4826	2.243	5.863	-1.267	-	yes	high	2.334	498.5	0	11	143.9	0.1579	6	0	Mutagenic	NA	0.108	0.094	0.024	0.14	0.082	0.01	0.542	0	0	0	0	0	0	0	0	0	0	0	0	0	0	0	0	0	0
CN(Cc1cn(nn1)c2cccnc2)c3nc(=O)c4cc(cc(c4s3)N(=O)=O)S(=O)(=O)C	NA	NA	533	6,27	Active	Covalent	Benzothiazinones	0.9229	1.993	5.449	-1.311	-	no	low	1.009	473.5	0	12	156.8	0.1714	6	0	Mutagenic	NA	0.114	0.12	0.028	0.136	0.074	0.01	0.518	0	0	0	0	0	0	0	0	0	0	0	0	0	0	0	0	0	0
CN(Cc1cn(nn1)c2cnoc2)c3nc(=O)c4cc(cc(c4s3)N(=O)=O)S(=O)(=O)C	NA	NA	65	7,19	Active	Covalent	Benzothiazinones	1.481	1.701	5.492	-1.339	-	no	low	1.398	463.4	0	13	169.9	0.1765	6	0	Mutagenic	NA	0.12	0.13	0.022	0.13	0.08	0.008	0.51	0	0	0	0	0	0	0	0	0	0	0	0	0	0	0	0	0	0
CN(Cc1cn(nn1)Cc2cnoc2)c3nc(=O)c4cc(cc(c4s3)N(=O)=O)S(=O)(=O)C	NA	NA	>2	<4,64	Not Active	Covalent	Benzothiazinones	1.346	1.533	5.62	-1.341	-	no	high	1.683	477.5	0	13	169.9	0.2	7	0	Mutagenic	NA	0.086	0.12	0.026	0.116	0.092	0.01	0.55	0	0	0	0	0	0	0	0	0	0	0	0	0	0	0	0	0	0
CN(Cc1cn(nn1)c2cccc(c2)F)c3nc(=O)c4cc(cc(c4s3)N(=O)=O)S(=O)(=O)C	NA	NA	14	7,85	Active	Covalent	Benzothiazinones	0.4553	2.147	5.937	-1.245	-	no	high	2.024	490.5	0	11	143.9	0.1667	6	0	Mutagenic	NA	0.104	0.13	0.026	0.136	0.068	0.01	0.526	0	0	0	0	0	0	0	0	0	0	0	0	0	0	0	0	0	0
CN(Cc1cn(nn1)c2ccc(cc2)F)c3nc(=O)c4cc(cc(c4s3)N(=O)=O)S(=O)(=O)C	NA	NA	24	7,62	Active	Covalent	Benzothiazinones	0.4553	2.17	6.091	-1.245	-	no	high	2.024	490.5	0	11	143.9	0.1667	6	0	Mutagenic	NA	0.104	0.128	0.028	0.138	0.07	0.01	0.522	0	0	0	0	0	0	0	0	0	0	0	0	0	0	0	0	0	0
CN(Cc1cn(nn1)c2ccccc2F)c3nc(=O)c4cc(cc(c4s3)N(=O)=O)S(=O)(=O)C	NA	NA	31	7,51	Active	Covalent	Benzothiazinones	0.4553	2.211	5.961	-1.241	-	no	high	2.024	490.5	0	11	143.9	0.1667	6	0	Mutagenic	NA	0.1	0.138	0.026	0.13	0.07	0.008	0.528	0	0	0	0	0	0	0	0	0	0	0	0	0	0	0	0	0	0
CN(Cc1cn(nn1)c2cccc(c2)Cl)c3nc(=O)c4cc(cc(c4s3)N(=O)=O)S(=O)(=O)C	NA	NA	89	7,05	Active	Covalent	Benzothiazinones	0.4101	2.63	5.713	-1.241	-	no	high	2.274	506.9	0	11	143.9	0.1667	6	0	Mutagenic	NA	0.102	0.132	0.026	0.142	0.068	0.006	0.524	0	0	0	0	0	0	0	0	0	0	0	0	0	0	0	0	0	0
CN(Cc1cn(nn1)c2cccc(c2)Br)c3nc(=O)c4cc(cc(c4s3)N(=O)=O)S(=O)(=O)C	NA	NA	44	7,36	Active	Covalent	Benzothiazinones	0.4076	2.536	5.816	-1.238	-	no	high	2.44	551.4	0	11	143.9	0.1667	6	0	Mutagenic	NA	0.102	0.132	0.026	0.138	0.07	0.006	0.526	0	0	0	0	0	0	0	0	0	0	0	0	0	0	0	0	0	0
CN(Cc1cn(nn1)c2cccc(c2)I)c3nc(=O)c4cc(cc(c4s3)N(=O)=O)S(=O)(=O)C	NA	NA	55	7,26	Active	Covalent	Benzothiazinones	0.2156	2.445	5.819	-1.243	-	no	high	2.413	598.4	0	11	143.9	0.1667	6	0	Mutagenic	NA	0.102	0.13	0.026	0.138	0.07	0.006	0.528	0	0	0	0	0	0	0	0	0	0	0	0	0	0	0	0	0	0
CN(Cc1cn(nn1)c2cccc(c2)C#N)c3nc(=O)c4cc(cc(c4s3)N(=O)=O)S(=O)(=O)C	NA	NA	48	7,32	Active	Covalent	Benzothiazinones	0.4497	2.115	5.671	-1.347	-	no	high	1.79	497.5	0	12	167.7	0.1892	7	0	Mutagenic	NA	0.082	0.124	0.026	0.132	0.072	0.006	0.558	0	0	0	0	0	0	0	0	0	0	0	0	0	0	0	0	0	0
Cc1cccc(c1)n2cc(nn2)CN(C)c3nc(=O)c4cc(cc(c4s3)N(=O)=O)S(=O)(=O)C	NA	NA		7	Active	Covalent	Benzothiazinones	0.5429	2.202	5.705	-1.234	-	no	high	2.225	486.5	0	11	143.9	0.1667	6	0	Mutagenic	NA	0.088	0.13	0.022	0.134	0.07	0.004	0.552	0	0	0	0	0	0	0	0	0	0	0	0	0	0	0	0	0	0
CN(Cc1cn(nn1)c2cccc(c2)C(F)(F)F)c3nc(=O)c4cc(cc(c4s3)N(=O)=O)S(=O)(=O)C	NA	NA	44	7,36	Active	Covalent	Benzothiazinones	0.5789	2.568	5.949	-1.163	-	no	high	3.081	540.5	0	11	143.9	0.1795	7	0	Mutagenic	NA	0.084	0.104	0.032	0.116	0.088	0.008	0.568	0	0	0	0	0	0	0	0	0	0	0	0	0	0	0	0	0	0
CN(Cc1cn(nn1)c2cccc(c2)OC)c3nc(=O)c4cc(cc(c4s3)N(=O)=O)S(=O)(=O)C	NA	NA	199	6,7	Active	Covalent	Benzothiazinones	0.8892	2.108	5.682	-1.318	-	no	high	1.744	502.5	0	12	153.1	0.1892	7	0	Mutagenic	NA	0.114	0.146	0.032	0.098	0.104	0.004	0.502	0	0	0	0	0	0	0	0	0	0	0	0	0	0	0	0	0	0
Cc1ccc(cc1)n2cc(nn2)CN(C)c3nc(=O)c4cc(cc(c4s3)N(=O)=O)S(=O)(=O)C	NA	NA	115	6,94	Active	Covalent	Benzothiazinones	0.5429	2.229	5.862	-1.234	-	no	high	2.225	486.5	0	11	143.9	0.1667	6	0	Mutagenic	NA	0.086	0.134	0.024	0.136	0.07	0.004	0.546	0	0	0	0	0	0	0	0	0	0	0	0	0	0	0	0	0	0
CN(Cc1cn(nn1)c2cc(cc(c2)F)F)c3nc(=O)c4cc(cc(c4s3)N(=O)=O)S(=O)(=O)C	NA	NA	22	7,66	Active	Covalent	Benzothiazinones	0.2233	2.072	6.091	-1.243	-	no	high	2.249	508.5	0	11	143.9	0.1622	6	0	Mutagenic	NA	0.106	0.122	0.026	0.142	0.072	0.008	0.524	0	0	0	0	0	0	0	0	0	0	0	0	0	0	0	0	0	0
CN(Cc1cn(nn1)c2cc(ccc2F)F)c3nc(=O)c4cc(cc(c4s3)N(=O)=O)S(=O)(=O)C	NA	NA	11	7,96	Active	Covalent	Benzothiazinones	0.1584	2.195	6.258	-1.235	-	no	high	2.371	508.5	0	11	143.9	0.1622	6	0	Mutagenic	NA	0.102	0.124	0.024	0.144	0.074	0.008	0.524	0	0	0	0	0	0	0	0	0	0	0	0	0	0	0	0	0	0
CN(Cc1cn(nn1)c2ccc(c(c2)F)F)c3nc(=O)c4cc(cc(c4s3)N(=O)=O)S(=O)(=O)C	NA	NA	22	7,66	Active	Covalent	Benzothiazinones	0.2233	2.086	6.19	-1.24	-	no	high	2.249	508.5	0	11	143.9	0.1622	6	0	Mutagenic	NA	0.106	0.124	0.026	0.146	0.074	0.008	0.516	0	0	0	0	0	0	0	0	0	0	0	0	0	0	0	0	0	0
CN(Cc1cn(nn1)c2ccc(cc2F)F)c3nc(=O)c4cc(cc(c4s3)N(=O)=O)S(=O)(=O)C	NA	NA	24	7,62	Active	Covalent	Benzothiazinones	0.2233	2.145	6.197	-1.24	-	no	high	2.249	508.5	0	11	143.9	0.1622	6	0	Mutagenic	NA	0.104	0.124	0.024	0.146	0.072	0.008	0.522	0	0	0	0	0	0	0	0	0	0	0	0	0	0	0	0	0	0
CN(Cc1cn(nn1)c2c(cccc2F)F)c3nc(=O)c4cc(cc(c4s3)N(=O)=O)S(=O)(=O)C	NA	NA		6,55	Active	Covalent	Benzothiazinones	0.2233	2.173	6.153	-1.236	-	no	high	2.249	508.5	0	11	143.9	0.1622	6	0	Mutagenic	NA	0.106	0.124	0.024	0.146	0.076	0.006	0.518	0	0	0	0	0	0	0	0	0	0	0	0	0	0	0	0	0	0
CN(Cc1csc(n1)c2ccccc2)c3nc(=O)c4cc(cc(c4s3)N(=O)=O)S(=O)(=O)C	NA	NA	23	7,64	Active	Covalent	Benzothiazinones	-0.08214	2.926	5.799	-1.132	-	no	high	3.139	488.6	0	9	126.1	0.1714	6	0	Mutagenic	NA	0.096	0.124	0.022	0.132	0.076	0.008	0.542	0	0	0	0	0	0	0	0	0	0	0	0	0	0	0	0	0	0
CN(Cc1csc(n1)c2cccc(c2)F)c3nc(=O)c4cc(cc(c4s3)N(=O)=O)S(=O)(=O)C	NA	NA	24	7,62	Active	Covalent	Benzothiazinones	-0.2961	2.875	5.999	-1.144	-	no	high	3.299	506.6	0	9	126.1	0.1667	6	0	Mutagenic	NA	0.104	0.132	0.022	0.13	0.074	0.012	0.526	0	0	0	0	0	0	0	0	0	0	0	0	0	0	0	0	0	0
CN(Cc1csc(n1)c2ccc(cc2)F)c3nc(=O)c4cc(cc(c4s3)N(=O)=O)S(=O)(=O)C	NA	NA	57	7,24	Active	Covalent	Benzothiazinones	-0.2961	2.903	6.163	-1.144	-	no	high	3.299	506.6	0	9	126.1	0.1667	6	0	Mutagenic	NA	0.104	0.134	0.024	0.13	0.074	0.012	0.522	0	0	0	0	0	0	0	0	0	0	0	0	0	0	0	0	0	0
CN(Cc1coc(n1)c2ccccc2)c3nc(=O)c4cc(cc(c4s3)N(=O)=O)S(=O)(=O)C	NA	NA	21	7,68	Active	Covalent	Benzothiazinones	0.4046	2.783	5.691	-1.154	-	no	high	2.673	472.5	0	10	139.2	0.1714	6	0	Mutagenic	NA	0.118	0.128	0.02	0.142	0.08	0.004	0.508	0	0	0	0	0	0	0	0	0	0	0	0	0	0	0	0	0	0
CN(Cc1coc(n1)C2CCCCC2)c3nc(=O)c4cc(cc(c4s3)N(=O)=O)S(=O)(=O)C	NA	NA	433	6,36	Active	Covalent	Benzothiazinones	0.4914	2.636	6.147	-1.19	-	yes	high	3.258	478.5	0	10	139.2	0.1714	6	0	Mutagenic	NA	0.074	0.082	0.05	0.1	0.118	0.004	0.572	0	0	0	0	0	0	0	0	0	0	0	0	0	0	0	0	0	0
CN(Cc1coc(n1)c2ccc(cc2)F)c3nc(=O)c4cc(cc(c4s3)N(=O)=O)S(=O)(=O)C	NA	NA	31	7,51	Active	Covalent	Benzothiazinones	0.1408	2.751	6.059	-1.17	-	no	high	2.836	490.5	0	10	139.2	0.1667	6	0	Mutagenic	NA	0.12	0.136	0.026	0.138	0.08	0.008	0.492	0	0	0	0	0	0	0	0	0	0	0	0	0	0	0	0	0	0
CN(Cc1nnc(o1)c2ccccc2)c3nc(=O)c4cc(cc(c4s3)N(=O)=O)S(=O)(=O)C	NA	NA		7,52	Active	Covalent	Benzothiazinones	0.7153	2.531	5.616	-1.221	-	no	high	2.331	473.5	0	11	152.1	0.1714	6	0	Mutagenic	NA	0.108	0.128	0.022	0.142	0.078	0.004	0.518	0	0	0	0	0	0	0	0	0	0	0	0	0	0	0	0	0	0
CN(Cc1nnc(o1)c2cccc(c2)F)c3nc(=O)c4cc(cc(c4s3)N(=O)=O)S(=O)(=O)C	NA	NA	49	7,31	Active	Covalent	Benzothiazinones	0.4207	2.486	5.817	-1.238	-	no	high	2.483	491.5	0	11	152.1	0.1667	6	0	Mutagenic	NA	0.116	0.134	0.024	0.136	0.076	0.006	0.508	0	0	0	0	0	0	0	0	0	0	0	0	0	0	0	0	0	0
CN(Cc1nnc(o1)c2ccc(cc2)F)c3nc(=O)c4cc(cc(c4s3)N(=O)=O)S(=O)(=O)C	NA	NA	61	7,21	Active	Covalent	Benzothiazinones	0.4207	2.506	5.982	-1.238	-	no	high	2.483	491.5	0	11	152.1	0.1667	6	0	Mutagenic	NA	0.116	0.136	0.026	0.136	0.076	0.006	0.504	0	0	0	0	0	0	0	0	0	0	0	0	0	0	0	0	0	0
CN(Cc1nnc(o1)c2ccc(cc2F)F)c3nc(=O)c4cc(cc(c4s3)N(=O)=O)S(=O)(=O)C	NA	NA	45	7,35	Active	Covalent	Benzothiazinones	0.1793	2.413	6.079	-1.24	-	no	high	2.634	509.5	0	11	152.1	0.1622	6	0	Mutagenic	NA	0.118	0.134	0.024	0.146	0.082	0.006	0.49	0	0	0	0	0	0	0	0	0	0	0	0	0	0	0	0	0	0
CN(Cc1nnc(o1)c2ccc(c(c2)F)F)c3nc(=O)c4cc(cc(c4s3)N(=O)=O)S(=O)(=O)C	NA	NA	43	7,37	Active	Covalent	Benzothiazinones	0.1793	2.406	6.072	-1.24	-	no	high	2.634	509.5	0	11	152.1	0.1622	6	0	Mutagenic	NA	0.118	0.134	0.024	0.146	0.082	0.006	0.49	0	0	0	0	0	0	0	0	0	0	0	0	0	0	0	0	0	0
CN(Cc1nnc(o1)c2cc(cc(c2)F)F)c3nc(=O)c4cc(cc(c4s3)N(=O)=O)S(=O)(=O)C	NA	NA	22	7,66	Active	Covalent	Benzothiazinones	0.1793	2.389	5.962	-1.243	-	no	high	2.634	509.5	0	11	152.1	0.1622	6	0	Mutagenic	NA	0.118	0.13	0.024	0.142	0.08	0.006	0.5	0	0	0	0	0	0	0	0	0	0	0	0	0	0	0	0	0	0
CN(Cc1nnc(s1)c2ccccc2)c3nc(=O)c4cc(cc(c4s3)N(=O)=O)S(=O)(=O)C	NA	NA	37	7,43	Active	Covalent	Benzothiazinones	0.2985	2.682	5.723	-1.185	-	no	high	2.771	489.5	0	10	138.9	0.1714	6	0	Mutagenic	NA	0.094	0.12	0.02	0.138	0.074	0.008	0.546	0	0	0	0	0	0	0	0	0	0	0	0	0	0	0	0	0	0
CN(Cc1nnc(s1)c2cccc(c2)F)c3nc(=O)c4cc(cc(c4s3)N(=O)=O)S(=O)(=O)C	NA	NA	45	7,35	Active	Covalent	Benzothiazinones	0.03686	2.637	5.922	-1.197	-	no	high	2.928	507.5	0	10	138.9	0.1667	6	0	Mutagenic	NA	0.1	0.126	0.022	0.136	0.072	0.008	0.536	0	0	0	0	0	0	0	0	0	0	0	0	0	0	0	0	0	0
CN(Cc1nnc(s1)c2ccc(cc2)F)c3nc(=O)c4cc(cc(c4s3)N(=O)=O)S(=O)(=O)C	NA	NA	47	7,33	Active	Covalent	Benzothiazinones	0.03686	2.663	6.085	-1.197	-	no	high	2.928	507.5	0	10	138.9	0.1667	6	0	Mutagenic	NA	0.098	0.128	0.024	0.136	0.072	0.008	0.534	0	0	0	0	0	0	0	0	0	0	0	0	0	0	0	0	0	0
CN(Cc1nnc(s1)c2ccc(cc2F)F)c3nc(=O)c4cc(cc(c4s3)N(=O)=O)S(=O)(=O)C	NA	NA	23	7,64	Active	Covalent	Benzothiazinones	-0.1541	2.567	6.178	-1.198	-	no	high	3.052	525.5	0	10	138.9	0.1622	6	0	Mutagenic	NA	0.102	0.126	0.022	0.148	0.074	0.008	0.52	0	0	0	0	0	0	0	0	0	0	0	0	0	0	0	0	0	0
CN(Cc1nnc(s1)c2ccc(c(c2)F)F)c3nc(=O)c4cc(cc(c4s3)N(=O)=O)S(=O)(=O)C	NA	NA	31	7,51	Active	Covalent	Benzothiazinones	-0.1541	2.559	6.172	-1.198	-	no	high	3.052	525.5	0	10	138.9	0.1622	6	0	Mutagenic	NA	0.102	0.126	0.022	0.148	0.074	0.008	0.52	0	0	0	0	0	0	0	0	0	0	0	0	0	0	0	0	0	0
CN(Cc1nnc(s1)c2cc(cc(c2)F)F)c3nc(=O)c4cc(cc(c4s3)N(=O)=O)S(=O)(=O)C	NA	NA	23	7,64	Active	Covalent	Benzothiazinones	-0.1541	2.539	6.062	-1.202	-	no	high	3.052	525.5	0	10	138.9	0.1622	6	0	Mutagenic	NA	0.102	0.122	0.022	0.144	0.072	0.008	0.53	0	0	0	0	0	0	0	0	0	0	0	0	0	0	0	0	0	0
OC1=C(SC(C)C(O)=O)C=C(NS(C2=CC=C(CC)C=C2)(=O)=O)C3=CC=CC=C31	NA	NA	10	5	Not Active	Non-covalent	N-(4-hydroxy-3-mercaptonaphthalenyl) sulfonamides	0.6433	1.025	5.251	-1.431	-	yes	high	4.432	431.5	3	6	103.7	0.2258	7	0	Non-mutagenic	NA	0.034	0.06	0.028	0.438	0.068	0.006	0.366	0	0	0	0	0	0	0	0	0	0	0	0	0	0	0	0	0	0
OC1=C(SC(C)C(O)=O)C=C(NS(C2=CC=CC3=C2N=CC=C3)(=O)=O)C4=CC=CC=C41	NA	NA		NA	Not Active	Non-covalent	N-(4-hydroxy-3-mercaptonaphthalenyl) sulfonamides	0.04275	1.181	5.172	-1.605	-	yes	high	3.582	454.5	3	7	116.6	0.1765	6	0	Non-mutagenic	NA	0.084	0.074	0.036	0.418	0.058	0.018	0.312	0	0	0	0	0	0	0	0	0	0	0	0	0	0	0	0	0	0
OC1=C(SC2=CC=C(C)C=C2)C=C(NS(C3=CC=C(CC)C=C3)(=O)=O)C4=CC=CC=C41	NA	NA		NA	Not Active	Non-covalent	N-(4-hydroxy-3-mercaptonaphthalenyl) sulfonamides	-1.1	6.233	6.657	-0.7481	+	no	high	6.233	449.6	2	4	66.4	0.1765	6	0	Mutagenic	NA	0.102	0.122	0.014	0.256	0.096	0.022	0.388	0	0	0	0	0	0	0	0	0	0	0	0	0	0	0	0	0	0
OC1=C(SCC(O)=O)C=C(NS(C2=CC=C(C)C=C2)(=O)=O)C3=CC=CC=C31	NA	NA		NA	Not Active	Non-covalent	N-(4-hydroxy-3-mercaptonaphthalenyl) sulfonamides	0.9734	0.6164	5.003	-1.516	-	no	high	3.6	403.5	3	6	103.7	0.2069	6	0	Non-mutagenic	NA	0.05	0.074	0.022	0.526	0.068	0.016	0.244	0	0	0	0	0	0	0	0	0	0	0	0	0	0	0	0	0	0
OC1=C(SCC(O)=O)C=C(NS(C2=CC=C(C(O)=O)C=C2)(=O)=O)C3=CC=CC=C31	NA	NA		NA	Not Active	Non-covalent	N-(4-hydroxy-3-mercaptonaphthalenyl) sulfonamides	1.238	-1.275	4.094	-1.603	-	no	high	2.578	433.5	4	8	141	0.2258	7	0	Non-mutagenic	NA	0.05	0.084	0.038	0.482	0.07	0.026	0.25	0	0	0	0	0	0	0	0	0	0	0	0	0	0	0	0	0	0
c1ccc(cc1)CC(=O)NNC(=O)c2cc(cc(c2)N(=O)=O)N(=O)=O	NA	NA	16	7,795880017	Active	Covalent	Dinitrobenzamides	2.745	1.69	3.54	-0.6515	-	no	high	1.69	344.3	2	10	149.8	0.3077	8	0	Mutagenic	NA	0.08	0.16	0.014	0.348	0.038	0.008	0.352	0	0	0	0	0	0	0	0	0	0	0	0	0	0	0	0	0	0
O=C(NC(OCC1CC1)=O)C2=C(NC(C3=NC(C=CC=C4)=C4S3)=O)SC=C2	0,01	8		6,113509275	Active	Non-covalent	Benzothiazoles	1.154	3.431	4.447	-0.9863	-	yes	high	3.431	401.5	2	7	97.39	0.3	9	0	Mutagenic	NA	0.06	0.16	0.064	0.232	0.106	0.002	0.376	0	0	0	0	0	0	0	0	0	0	0	0	0	0	0	0	0	0
O=C(NC(OCC1CCC1)=O)C2=C(NC(C3=NC(C=CC=C4)=C4S3)=O)SC=C2	0,098	7,01		5,521433504	Active	Non-covalent	Benzothiazoles	0.9642	3.732	4.569	-0.991	-	yes	high	3.732	415.5	2	7	97.39	0.2903	9	0	Mutagenic	NA	0.056	0.156	0.066	0.218	0.114	0.002	0.388	0	0	0	0	0	0	0	0	0	0	0	0	0	0	0	0	0	0
O=C(NC(OCC1CCCC1)=O)C2=C(NC(C3=NC(C=CC=C4)=C4S3)=O)SC=C2	22,38	4,65	>250	< 3,60	Not Active	Non-covalent	Benzothiazoles	0.7802	4.029	4.672	-0.9951	-	yes	high	4.029	429.5	2	7	97.39	0.2813	9	0	Non-mutagenic	NA	0.054	0.142	0.07	0.2	0.116	0.002	0.416	0	0	0	0	0	0	0	0	0	0	0	0	0	0	0	0	0	0
O=C(NC(OCC1CCCCC1)=O)C2=C(NC(C3=NC(C=CC=C4)=C4S3)=O)SC=C2	>64	< 4,19	>250	< 3,60	Not Active	Non-covalent	Benzothiazoles	0.5523	4.493	4.801	-0.9941	-	yes	high	4.493	443.5	2	7	97.39	0.2727	9	0	Non-mutagenic	NA	0.056	0.14	0.074	0.198	0.114	0.002	0.416	0	0	0	0	0	0	0	0	0	0	0	0	0	0	0	0	0	0
O=C(NC(OC1CCC1)=O)C2=C(NC(C3=NC(C=CC=C4)=C4S3)=O)SC=C2	18,57	4,73	>250	< 3,60	Not Active	Non-covalent	Benzothiazoles	1.054	3.537	4.462	-0.9883	-	yes	high	3.537	401.5	2	7	97.39	0.2667	8	0	Non-mutagenic	NA	0.066	0.154	0.062	0.258	0.096	0.002	0.362	0	0	0	0	0	0	0	0	0	0	0	0	0	0	0	0	0	0
CS(=O)(=O)c1cc2c(c(c1)N(=O)=O)sc(nc2=O)N3CCN(CC3)CC4CCC(CC4)(F)F	1,1	5,96		7,522878745	Active	Covalent	Benzothiazinones	1.668	2.801	6.547	-0.9536	-	yes	high	2.854	502.6	0	9	116.4	0.1389	5	0	Mutagenic	NA	0.018	0.05	0.088	0.034	0.192	0.01	0.608	0	0	0	0	0	0	0	0	0	0	0	0	0	0	0	0	0	0
CS(=O)(=O)c1cc2c(c(c1)N(=O)=O)sc(nc2=O)N3CCN(CC3)CC4CCOCC4	10,3	4,99		6,292429824	Active	Covalent	Benzothiazinones	2.403	1.951	6.149	-1.071	-	yes	low	1.587	468.5	0	10	125.6	0.1471	5	0	Mutagenic	NA	0.04	0.064	0.084	0.02	0.176	0.006	0.61	0	0	0	0	0	0	0	0	0	0	0	0	0	0	0	0	0	0
CS(=O)(=O)c1cc2c(c(c1)N(=O)=O)sc(nc2=O)N3CCN(CC3)CC4CCSCC4	NA	NA		7	Active	Covalent	Benzothiazinones	1.938	2.242	6.259	-1.006	-	yes	low	2.162	484.6	0	9	116.4	0.1471	5	0	Mutagenic	NA	0.044	0.068	0.09	0.024	0.176	0.006	0.592	0	0	0	0	0	0	0	0	0	0	0	0	0	0	0	0	0	0
CS(=O)(=O)c1cc2c(c(c1)N(=O)=O)sc(nc2=O)N3CCC(CC3)CC4CCC(CC4)C(F)(F)F	NA	NA		5,728158393	Active	Covalent	Benzothiazinones	-0.3212	3.493	6.662	-0.9316	-	yes	high	4.868	533.6	0	8	113.2	0.1579	6	0	Mutagenic	NA	0.062	0.104	0.044	0.136	0.108	0.018	0.528	0	0	0	0	0	0	0	0	0	0	0	0	0	0	0	0	0	0
CS(=O)(=O)c1cc2c(c(c1)N(=O)=O)sc(nc2=O)N3CCN(CC3)Cc4ccccc4	NA	NA		6,677780705	Active	Covalent	Benzothiazinones	1.686	2.594	6.333	-1.016	-	yes	high	2.085	460.5	0	9	116.4	0.1471	5	0	Mutagenic	NA	0.058	0.052	0.1	0.042	0.168	0.004	0.576	0	0	0	0	0	0	0	0	0	0	0	0	0	0	0	0	0	0
CS(=O)(=O)c1cc2c(c(c1)N(=O)=O)sc(nc2=O)N3CCN(CC3)Cc4cccs4	NA	NA		6,602059991	Active	Covalent	Benzothiazinones	1.717	2.4	6.153	-1.052	-	yes	high	2.211	466.6	0	9	116.4	0.1515	5	0	Mutagenic	NA	0.06	0.054	0.118	0.032	0.168	0.004	0.564	0	0	0	0	0	0	0	0	0	0	0	0	0	0	0	0	0	0
CS(=O)(=O)c1cc2c(c(c1)N(=O)=O)sc(nc2=O)N3CCN(C4(C3)CC4)CC5CCCCC5	3,9	5,41		7,397940009	Active	Covalent	Benzothiazinones	1.769	2.595	6.725	-0.8652	-	yes	high	2.934	492.6	0	9	116.4	0.1351	5	0	Mutagenic	NA	0.028	0.058	0.082	0.036	0.19	0.006	0.6	0	0	0	0	0	0	0	0	0	0	0	0	0	0	0	0	0	0
CC(C)CN1CCN(CC12CC2)c3nc(=O)c4cc(cc(c4s3)N(=O)=O)S(=O)(=O)C	NA	NA		6,769551079	Active	Covalent	Benzothiazinones	2.128	2.358	6.286	-0.8045	-	yes	low	2.118	452.5	0	9	116.4	0.1515	5	0	Mutagenic	NA	0.032	0.054	0.11	0.026	0.18	0.004	0.594	0	0	0	0	0	0	0	0	0	0	0	0	0	0	0	0	0	0
CS(=O)(=O)c1cc2c(c(c1)N(=O)=O)sc(nc2=O)N3CCN(C(=O)C3)CC4CCCCC4	NA	NA		7,15490196	Active	Covalent	Benzothiazinones	1.292	1.944	5.64	-1.408	-	yes	high	2.432	480.6	0	10	133.5	0.1429	5	0	Mutagenic	NA	0.058	0.088	0.048	0.15	0.106	0.002	0.548	0	0	0	0	0	0	0	0	0	0	0	0	0	0	0	0	0	0
CS(=O)(=O)c1cc2c(c(c1)N(=O)=O)sc(nc2=O)N3CCCN(CC3)CC4CCCCC4	1,1	5,96		7,15490196	Active	Covalent	Benzothiazinones	1.9	2.534	6.597	-0.9686	-	yes	high	3.139	480.6	0	9	116.4	0.1429	5	0	Mutagenic	NA	0.03	0.06	0.074	0.038	0.198	0.006	0.594	0	0	0	0	0	0	0	0	0	0	0	0	0	0	0	0	0	0
CS(=O)(=O)c1cc2c(c(c1)N(=O)=O)sc(nc2=O)N3CCCN(CC3)CC4CCCC4	4,4	5,36		6,823908741	Active	Covalent	Benzothiazinones	2.064	2.52	6.464	-0.9826	-	yes	low	2.63	466.6	0	9	116.4	0.1471	5	0	Mutagenic	NA	0.032	0.052	0.074	0.034	0.202	0.006	0.6	0	0	0	0	0	0	0	0	0	0	0	0	0	0	0	0	0	0
CC(C)CN1CCCN(CC1)c2nc(=O)c3cc(cc(c3s2)N(=O)=O)S(=O)(=O)C	1,3	5,89		7,15490196	Active	Covalent	Benzothiazinones	2.288	2.294	6.143	-0.9038	-	yes	low	2.16	440.5	0	9	116.4	0.1613	5	0	Mutagenic	NA	0.046	0.05	0.1	0.02	0.2	0.006	0.578	0	0	0	0	0	0	0	0	0	0	0	0	0	0	0	0	0	0
CC(C)CCN1CCCN(CC1)c2nc(=O)c3cc(cc(c3s2)N(=O)=O)S(=O)(=O)C	NA	NA		6,30980392	Active	Covalent	Benzothiazinones	2.174	2.446	6.323	-0.894	-	yes	low	2.534	454.6	0	9	116.4	0.1875	6	0	Mutagenic	NA	0.034	0.048	0.1	0.022	0.172	0.008	0.616	0	0	0	0	0	0	0	0	0	0	0	0	0	0	0	0	0	0
CCCCCN1CCCN(CC1)c2nc(=O)c3cc(cc(c3s2)N(=O)=O)S(=O)(=O)C	NA	NA		6,30980392	Active	Covalent	Benzothiazinones	2.19	2.335	6.444	-0.957	-	yes	low	2.551	454.6	0	9	116.4	0.2188	7	0	Mutagenic	NA	0.038	0.056	0.084	0.028	0.164	0.008	0.622	0	0	0	0	0	0	0	0	0	0	0	0	0	0	0	0	0	0
CS(=O)(=O)c1cc2c(c(c1)N(=O)=O)sc(nc2=O)N3CCCN(CC3)Cc4ccccc4	NA	NA		6,318758763	Active	Covalent	Benzothiazinones	1.556	2.701	6.492	-1.011	-	yes	high	2.397	474.6	0	9	116.4	0.1429	5	0	Mutagenic	NA	0.04	0.058	0.094	0.028	0.16	0.006	0.614	0	0	0	0	0	0	0	0	0	0	0	0	0	0	0	0	0	0
CS(=O)(=O)c1cc2c(c(c1)N(=O)=O)sc(nc2=O)N3CCN(CC3)C(=O)C4CCCCC4	NA	NA		6,017728767	Active	Covalent	Benzothiazinones	1.733	1.946	5.785	-1.439	-	yes	high	1.713	480.6	0	10	133.5	0.1429	5	0	Mutagenic	NA	0.06	0.082	0.048	0.144	0.11	0.002	0.554	0	0	0	0	0	0	0	0	0	0	0	0	0	0	0	0	0	0
CS(=O)(=O)c1cc2c(c(c1)N(=O)=O)sc(nc2=O)N3CCN(CC3)C(=O)c4ccccc4	NA	NA	>64	<4,19	Not Active	Covalent	Benzothiazinones	1.551	1.965	5.734	-1.283	-	yes	low	1.179	474.5	0	10	133.5	0.1429	5	0	Mutagenic	NA	0.056	0.076	0.036	0.124	0.15	0.006	0.552	0	0	0	0	0	0	0	0	0	0	0	0	0	0	0	0	0	0
CS(=O)(=O)c1cc2c(c(c1)N(=O)=O)sc(nc2=O)N3CCN(CC3)S(=O)(=O)c4cccs4	NA	NA	108	3,966576245	Not Active	Covalent	Benzothiazinones	1.163	2.095	5.793	-1.255	-	yes	high	1.898	516.6	0	11	150.5	0.1429	5	0	Mutagenic	NA	0.084	0.096	0.036	0.142	0.134	0.016	0.492	0	0	0	0	0	0	0	0	0	0	0	0	0	0	0	0	0	0
CS(=O)(=O)c1cc2c(c(c1)N(=O)=O)sc(nc2=O)N3CCN(CC3)S(=O)(=O)C4CC4	7,1	5,15		6,522878745	Active	Covalent	Benzothiazinones	1.801	1.387	5.801	-1.318	-	yes	low	1.407	474.5	0	11	150.5	0.1515	5	0	Mutagenic	NA	0.098	0.078	0.034	0.136	0.162	0.012	0.48	0	0	0	0	0	0	0	0	0	0	0	0	0	0	0	0	0	0
CCCCS(=O)(=O)N1CCN(CC1)c2nc(=O)c3cc(cc(c3s2)N(=O)=O)S(=O)(=O)C	1,4	5,85		7,045757491	Active	Covalent	Benzothiazinones	1.722	1.759	5.97	-1.297	-	yes	low	1.774	490.6	0	11	150.5	0.2121	7	0	Mutagenic	NA	0.098	0.1	0.03	0.156	0.15	0.01	0.456	0	0	0	0	0	0	0	0	0	0	0	0	0	0	0	0	0	0
CCS(=O)(=O)N1CCN(CC1)c2nc(=O)c3cc(cc(c3s2)N(=O)=O)S(=O)(=O)C	6,7	5,17		6,585026652	Active	Covalent	Benzothiazinones	2.003	1.354	5.661	-1.3	-	yes	low	1.27	462.5	0	11	150.5	0.1613	5	0	Mutagenic	NA	0.13	0.092	0.03	0.144	0.156	0.008	0.44	0	0	0	0	0	0	0	0	0	0	0	0	0	0	0	0	0	0
CS(=O)(=O)c1cc2c(c(c1)N(=O)=O)sc(nc2=O)N3CCN(CC3)S(=O)(=O)c4ccccc4	NA	NA		6,48148606	Active	Covalent	Benzothiazinones	1.137	2.167	5.865	-1.337	-	yes	high	1.869	510.6	0	11	150.5	0.1389	5	0	Mutagenic	NA	0.07	0.084	0.038	0.15	0.144	0.01	0.504	0	0	0	0	0	0	0	0	0	0	0	0	0	0	0	0	0	0
CS(=O)(=O)c1cc2c(c(c1)N(=O)=O)sc(nc2=O)N3CCCN(CC3)S(=O)(=O)c4ccccc4	NA	NA		<5,46	Not Active	Covalent	Benzothiazinones	0.9899	2.263	6.018	-1.336	-	yes	high	2.096	524.6	0	11	150.5	0.1351	5	0	Mutagenic	NA	0.062	0.08	0.038	0.144	0.15	0.01	0.516	0	0	0	0	0	0	0	0	0	0	0	0	0	0	0	0	0	0
CS(=O)(=O)c1cc2c(c(c1)N(=O)=O)sc(nc2=O)N3CCCN(CC3)S(=O)(=O)c4cccs4	NA	NA		<5,46	Not Active	Covalent	Benzothiazinones	1.015	2.186	5.944	-1.257	-	yes	high	2.113	530.6	0	11	150.5	0.1389	5	0	Mutagenic	NA	0.074	0.092	0.038	0.134	0.142	0.016	0.504	0	0	0	0	0	0	0	0	0	0	0	0	0	0	0	0	0	0
CS(=O)(=O)c1cc2c(c(c1)N(=O)=O)sc(nc2=O)N3CCCN(CC3)S(=O)(=O)C4CC4	16,7	4,78		6,026872146	Active	Covalent	Benzothiazinones	1.653	1.484	5.953	-1.318	-	yes	low	1.638	488.6	0	11	150.5	0.1471	5	0	Mutagenic	NA	0.088	0.082	0.034	0.136	0.166	0.01	0.484	0	0	0	0	0	0	0	0	0	0	0	0	0	0	0	0	0	0
CCS(=O)(=O)N1CCCN(CC1)c2nc(=O)c3cc(cc(c3s2)N(=O)=O)S(=O)(=O)C	NA	NA	>2	<5,70	Not Active	Covalent	Benzothiazinones	1.844	1.453	5.815	-1.301	-	yes	low	1.497	476.5	0	11	150.5	0.1563	5	0	Mutagenic	NA	0.102	0.086	0.03	0.128	0.176	0.01	0.468	0	0	0	0	0	0	0	0	0	0	0	0	0	0	0	0	0	0
CCCCS(=O)(=O)N1CCCN(CC1)c2nc(=O)c3cc(cc(c3s2)N(=O)=O)S(=O)(=O)C	NA	NA	>2	<5,70	Not Active	Covalent	Benzothiazinones	1.57	1.856	6.121	-1.297	-	yes	high	2.002	504.6	0	11	150.5	0.2059	7	0	Mutagenic	NA	0.076	0.1	0.034	0.144	0.16	0.008	0.478	0	0	0	0	0	0	0	0	0	0	0	0	0	0	0	0	0	0
CC(C)(C)OC(=O)N1CCN(CC1)c2nc(=O)c3cc(cc(c3s2)N(=O)=O)C(F)(F)F	NA	NA		6,698970004	Active	Covalent	Benzothiazinones	0.8199	2.723	5.933	-0.8404	-	yes	low	3.739	460.4	0	9	108.6	0.1818	6	0	Mutagenic	4.661543506	0.092	0.1	0.056	0.074	0.124	0.006	0.548	0	0	0	0	0	0	0	0	0	0	0	0	0	0	0	0	0	0
CCCCCCCC(=O)N1CCN(CC1)c2nc(=O)c3cc(cc(c3s2)N(=O)=O)C(F)(F)F	NA	NA	6	8,22184875	Active	Covalent	Benzothiazinones	0.9856	2.926	6.366	-1.029	-	yes	high	4.495	486.5	0	8	99.33	0.2857	10	0	Mutagenic	4.68613278	0.046	0.108	0.048	0.12	0.102	0.004	0.572	0	0	0	0	0	0	0	0	0	0	0	0	0	0	0	0	0	0
CCCCCCCCCCCCCCCCCC(=O)N1CCN(CC1)c2nc(=O)c3cc(cc(c3s2)N(=O)=O)C(F)(F)F	NA	NA		6,522878745	Active	Covalent	Benzothiazinones	0.1965	3.847	7.525	-0.9538	-	yes	high	6.872	626.8	0	8	99.33	0.4444	20	0	Mutagenic	4.795880017	0.04	0.11	0.056	0.118	0.1	0.008	0.568	0	0	0	0	0	0	0	0	0	0	0	0	0	0	0	0	0	0
CCCC(CCC)C(=O)N1CCN(CC1)c2nc(=O)c3cc(cc(c3s2)N(=O)=O)C(F)(F)F	NA	NA		7,301029996	Active	Covalent	Benzothiazinones	1.025	3.091	6.258	-0.9595	-	yes	high	4.169	486.5	0	8	99.33	0.2571	9	0	Mutagenic	4.68613278	0.044	0.092	0.052	0.114	0.112	0.002	0.584	0	0	0	0	0	0	0	0	0	0	0	0	0	0	0	0	0	0
CCCCC(CC)C(=O)N1CCN(CC1)c2nc(=O)c3cc(cc(c3s2)N(=O)=O)C(F)(F)F	NA	NA		7,698970004	Active	Covalent	Benzothiazinones	1.016	3.082	6.234	-0.96	-	yes	high	4.16	486.5	0	8	99.33	0.2571	9	0	Mutagenic	4.68613278	0.044	0.092	0.052	0.114	0.112	0.002	0.584	0	0	0	0	0	0	0	0	0	0	0	0	0	0	0	0	0	0
CC(C)C[C@@H](C(=O)N1CCN(CC1)c2nc(=O)c3cc(cc(c3s2)N(=O)=O)C(F)(F)F)N	NA	NA		5,420216403	Active	Covalent	Benzothiazinones	1.945	1.74	5.564	-1.196	-	yes	low	2.445	473.5	1	9	125.3	0.2059	7	0	Mutagenic	4.675717545	0.03	0.082	0.106	0.032	0.098	0	0.652	0	0	0	0	0	0	0	0	0	0	0	0	0	0	0	0	0	0
CC(C)(C)OC(=O)NCCCC(=O)N1CCN(CC1)c2nc(=O)c3cc(cc(c3s2)N(=O)=O)C(F)(F)F	NA	NA		5,161150909	Active	Covalent	Benzothiazinones	1.3	2.325	5.813	-1.404	-	yes	low	3.237	545.5	1	11	137.7	0.2821	11	0	Mutagenic	NA	0.066	0.116	0.074	0.09	0.128	0.002	0.524	0	0	0	0	0	0	0	0	0	0	0	0	0	0	0	0	0	0
CC(=O)N[C@@H](CCSC)C(=O)N1CCN(CC1)c2nc(=O)c3cc(cc(c3s2)N(=O)=O)C(F)(F)F	NA	NA		4,850780887	Not Active	Covalent	Benzothiazinones	1.821	1.824	5.232	-1.509	-	yes	low	2.238	533.5	1	10	128.4	0.2703	10	0	Mutagenic	NA	0.056	0.12	0.072	0.094	0.15	0.006	0.502	0	0	0	0	0	0	0	0	0	0	0	0	0	0	0	0	0	0
CC(C)C[C@@H](C(=O)N1CCN(CC1)c2nc(=O)c3cc(cc(c3s2)N(=O)=O)C(F)(F)F)NC(=O)OC(C)(C)C	NA	NA		5,795880017	Active	Covalent	Benzothiazinones	0.8782	2.814	5.844	-1.174	-	yes	high	4.004	573.6	1	11	137.7	0.2683	11	0	Mutagenic	NA	0.034	0.124	0.11	0.074	0.092	0.002	0.564	0	0	0	0	0	0	0	0	0	0	0	0	0	0	0	0	0	0
CC(C)Cc1ccc(cc1)C(C)C(=O)N2CCN(CC2)c3nc(=O)c4cc(cc(c4s3)N(=O)=O)C(F)(F)F	NA	NA		6,096910013	Active	Covalent	Benzothiazinones	0.1178	3.877	6.561	-0.9305	-	yes	high	5.02	548.6	0	8	99.33	0.1951	8	0	Mutagenic	5.040958608	0.022	0.098	0.086	0.086	0.104	0	0.604	0	0	0	0	0	0	0	0	0	0	0	0	0	0	0	0	0	0
C[C@@H](c1ccc(cc1)CC(C)C)C(=O)N2CCN(CC2)c3nc(=O)c4cc(cc(c4s3)N(=O)=O)C(F)(F)F	NA	NA		5,795880017	Active	Covalent	Benzothiazinones	0.07777	3.882	6.569	-0.9258	-	yes	high	5.02	548.6	0	8	99.33	0.1951	8	0	Mutagenic	5.040958608	0.022	0.096	0.088	0.082	0.104	0	0.608	0	0	0	0	0	0	0	0	0	0	0	0	0	0	0	0	0	0
Cc1ccc(cc1)S(=O)(=O)N2CCN(CC2)c3nc(=O)c4cc(cc(c4s3)N(=O)=O)C(F)(F)F	NA	NA		6,698970004	Active	Covalent	Benzothiazinones	0.106	3.049	6.296	-1.245	-	yes	high	3.472	514.5	0	9	116.4	0.1351	5	0	Mutagenic	NA	0.044	0.1	0.036	0.17	0.166	0.004	0.48	0	0	0	0	0	0	0	0	0	0	0	0	0	0	0	0	0	0
[truncated: 64 more rows]
[truncated: 7 more columns]
